# Supplementary material for: Nuclear Roles of Spliceosome-Associated microRNAs in Neuronal Cancer Cells
Source: Int J Mol Sci. 2025 Aug 28;26(17):8349. doi: 10.3390/ijms26178349 (PMC12428214; doi:10.3390/ijms26178349)
Supplement: Supplementary file 1 [file ijms-26-08349-s001.zip]

Archive with 6 entries (5 files):
- ijms-3831010-supplementary.pdf
- mahlab Aviv et al Suppl Tables/
- mahlab Aviv et al Suppl Tables/Mahlab-Aviv et al_Suppl Table S1 (Neuronal raw and Norm).xlsx
- mahlab Aviv et al Suppl Tables/Mahlab-Aviv et al_Suppl Table S2(let7).xlsx
- mahlab Aviv et al Suppl Tables/Mahlab-Aviv et al_Suppl Table S3 (segments).xlsx
- mahlab Aviv et al Suppl Tables/Mahlab-Aviv et al_Suppl Table S4 (miRCancer-2 pages).xlsx
