# Supplementary material for: Nuclear Roles of Spliceosome-Associated microRNAs in Neuronal Cancer Cells
Source: Int J Mol Sci. 2025 Aug 28;26(17):8349. doi: 10.3390/ijms26178349 (PMC12428214; doi:10.3390/ijms26178349)
Supplement: Supplementary file 1 [file ijms-26-08349-s001.zip › mahlab Aviv et al Suppl Tables/Mahlab-Aviv et al_Suppl Table S1 (Neuronal raw and Norm).xlsx]

## Sheet: Raw
Table S1. Raw data by alignment (688 miRNAs, 3 cell lines)
miRNA	HCN_rep1	HCN_rep2	HCN_rep3	U87MG_rep1	U87MG_rep2	U87MG_rep3	SH_SY5Y_rep1	SH_SY5Y_rep2	SH_SY5Y_rep3		total	HCN (mean)	U87MG (mean)	SH-SY5Y (mean)
hsa-mir-6087	411	102	275	8530	2989	3702	2210	1055	2376		21650	262.667	5073.67	1880.33
hsa-mir-1246	567	10	8	1340	256	334	2268	4423	12380		21586	195	643.333	6357
hsa-let-7c	3224	2380	1494	52	13	7	64	28	13		7275	2366	24	35
hsa-let-7g	524	319	397	83	21	8	961	1306	1141		4760	413.333	37.3333	1136
hsa-mir-21	1054	670	600	1283	287	379	45	46	43		4407	774.667	649.667	44.6667
hsa-let-7f-1	1082	732	643	98	23	20	491	261	317		3667	819	47	356.333
hsa-let-7f-2	1098	744	641	96	34	19	402	200	276		3510	827.667	49.6667	292.667
hsa-let-7b	1090	771	552	365	241	188	178	27	58		3470	804.333	264.667	87.6667
hsa-let-7i	776	502	474	282	72	65	203	143	125		2642	584	139.667	157
hsa-mir-1291	1	0	4	62	15	11	1181	567	658		2499	1.66667	29.3333	802
hsa-mir-20a	3	4	12	213	219	203	626	296	522		2098	6.33333	211.667	481.333
hsa-mir-222	573	557	361	275	113	137	0	0	1		2017	497	175	0.333333
hsa-mir-19b-1	0	0	6	208	214	203	595	275	502		2003	2	208.333	457.333
hsa-mir-7704	136	0	3	272	265	211	428	75	273		1663	46.3333	249.333	258.667
hsa-mir-3198-2	0	0	0	304	66	51	273	614	322		1630	0	140.333	403
hsa-mir-3687	0	9	2	176	35	18	553	105	430		1328	3.66667	76.3333	362.667
hsa-mir-92a-1	41	62	64	135	97	48	321	153	181		1102	55.6667	93.3333	218.333
hsa-mir-320a	189	132	187	68	43	31	218	82	65		1015	169.333	47.3333	121.667
hsa-mir-92a-2	41	62	62	127	80	40	285	138	158		993	55	82.3333	193.667
hsa-mir-27b	357	187	169	14	0	9	101	44	66		947	237.667	7.66667	70.3333
hsa-let-7e	253	209	194	53	34	18	27	25	23		836	218.667	35	25
hsa-mir-1267	0	0	0	32	8	1	158	347	222		768	0	13.6667	242.333
hsa-mir-100	15	5	21	447	124	104	0	0	2		718	13.6667	225	0.666667
hsa-mir-218-2	9	0	3	0	0	0	327	162	150		651	4	0	213
hsa-mir-218-1	9	0	5	0	0	0	314	167	144		639	4.66667	0	208.333
hsa-mir-3064	19	10	15	68	16	26	181	137	145		617	14.6667	36.6667	154.333
hsa-mir-125b-1	170	156	99	78	31	53	5	7	12		611	141.667	54	8
hsa-mir-155	108	86	59	77	104	97	28	16	34		609	84.3333	92.6667	26
hsa-mir-24-2	198	107	144	6	3	5	21	49	30		563	149.667	4.66667	33.3333
hsa-mir-423	67	57	44	24	40	31	120	65	101		549	56	31.6667	95.3333
hsa-mir-25	25	18	17	11	14	8	221	80	104		498	20	11	135
hsa-mir-26a-1	124	106	118	22	1	0	53	31	26		481	116	7.66667	36.6667
hsa-mir-26a-2	115	107	115	22	1	2	54	34	26		476	112.333	8.33333	38
hsa-mir-221	154	102	104	69	22	22	0	0	0		473	120	37.6667	0
hsa-mir-24-1	150	70	123	3	3	4	18	50	33		454	114.333	3.33333	33.6667
hsa-mir-143	170	97	78	6	1	0	16	17	14		399	115	2.33333	15.6667
hsa-mir-148a	0	0	4	3	0	4	164	99	115		389	1.33333	2.33333	126
hsa-mir-128-1	81	125	68	6	11	1	35	6	45		378	91.3333	6	28.6667
hsa-mir-3607	0	0	0	15	0	3	133	125	93		369	0	6	117
hsa-mir-99a	17	3	1	45	18	19	87	104	60		354	7	27.3333	83.6667
hsa-let-7d	147	101	76	1	3	0	8	6	2		344	108	1.33333	5.33333
hsa-mir-30d	57	47	45	28	4	2	79	36	29		327	49.6667	11.3333	48
hsa-mir-125b-2	105	82	39	32	10	24	2	4	12		310	75.3333	22	6
hsa-mir-1307	0	0	0	13	5	22	170	44	45		299	0	13.3333	86.3333
hsa-mir-99b	51	47	100	14	0	0	34	19	23		288	66	4.66667	25.3333
hsa-mir-744	56	51	47	1	0	4	74	25	26		284	51.3333	1.66667	41.6667
hsa-mir-128-2	49	76	42	6	3	1	41	6	26		250	55.6667	3.33333	24.3333
hsa-mir-199a-2	78	70	43	0	0	0	14	18	17		240	63.6667	0	16.3333
hsa-mir-3198-1	0	0	0	30	9	7	52	79	62		239	0	15.3333	64.3333
hsa-mir-191	39	33	44	8	2	6	43	34	18		227	38.6667	5.33333	31.6667
hsa-mir-103a-1	22	14	15	1	0	0	65	77	30		224	17	0.333333	57.3333
hsa-mir-555	1	0	2	16	0	6	55	71	72		223	1	7.33333	66
hsa-mir-4426	0	0	0	128	43	22	21	0	7		221	0	64.3333	9.33333
hsa-mir-129-2	62	47	60	1	0	0	11	19	13		213	56.3333	0.333333	14.3333
hsa-mir-103a-2	22	14	15	1	0	0	62	73	25		212	17	0.333333	53.3333
hsa-mir-30e	8	11	15	0	2	8	47	96	24		211	11.3333	3.33333	55.6667
hsa-mir-129-1	62	47	58	1	0	0	11	18	13		210	55.6667	0.333333	14
hsa-mir-199a-1	70	65	43	0	0	0	14	12	6		210	59.3333	0	10.6667
hsa-mir-10a	80	57	55	8	0	0	0	0	0		200	64	2.66667	0
hsa-mir-5047	2	0	0	21	2	3	23	45	86		182	0.666667	8.66667	51.3333
hsa-mir-663a	0	0	0	5	0	0	106	5	59		175	0	1.66667	56.6667
hsa-mir-2682	0	0	0	0	0	0	65	37	72		174	0	0	58
hsa-mir-10b	1	1	0	23	7	14	79	10	34		169	0.666667	14.6667	41
hsa-mir-151a	13	35	16	42	11	0	22	17	7		163	21.3333	17.6667	15.3333
hsa-mir-6515	0	0	0	82	32	30	8	1	5		158	0	48	4.66667
hsa-mir-1248	0	0	0	3	1	2	36	42	67		151	0	2	48.3333
hsa-mir-7641-1	29	15	27	38	1	3	22	4	5		144	23.6667	14	10.3333
hsa-mir-125a	42	29	17	15	15	3	7	6	4		138	29.3333	11	5.66667
hsa-mir-7641-2	29	12	13	43	1	2	20	3	7		130	18	15.3333	10
hsa-mir-93	3	0	6	2	3	0	49	31	33		127	3	1.66667	37.6667
hsa-mir-17	0	4	1	18	7	2	32	21	33		118	1.66667	9	28.6667
hsa-mir-376b	0	0	0	13	2	4	38	31	27		115	0	6.33333	32
hsa-mir-4723	0	0	0	5	0	0	9	45	53		112	0	1.66667	35.6667
hsa-let-7a-3	5	1	0	11	14	27	23	0	28		109	2	17.3333	17
hsa-mir-664a	0	0	0	3	0	0	25	10	71		109	0	1	35.3333
hsa-mir-101-1	13	5	13	0	0	0	35	11	30		107	10.3333	0	25.3333
hsa-mir-26b	16	13	27	7	0	0	14	21	6		104	18.6667	2.33333	13.6667
hsa-mir-18a	0	0	0	24	7	2	20	18	29		100	0	11	22.3333
hsa-mir-6840	0	0	0	6	0	0	20	42	28		96	0	2	30
hsa-mir-29a	19	12	4	30	16	14	0	0	0		95	11.6667	20	0
hsa-mir-378c	49	17	17	6	5	0	0	0	0		94	27.6667	3.66667	0
hsa-mir-23b	42	10	11	5	0	0	6	7	11		92	21	1.66667	8
hsa-mir-27a	29	19	22	4	3	0	7	3	3		90	23.3333	2.33333	4.33333
hsa-mir-4488	5	0	1	8	18	11	30	5	12		90	2	12.3333	15.6667
hsa-mir-185	33	9	17	5	0	0	17	5	2		88	19.6667	1.66667	8
hsa-mir-101-2	13	5	13	0	0	0	41	9	4		85	10.3333	0	18
hsa-mir-4444-1	29	16	10	9	3	4	6	0	6		83	18.3333	5.33333	4
hsa-mir-4444-2	29	16	10	9	3	4	6	0	6		83	18.3333	5.33333	4
hsa-mir-296	13	17	31	7	0	1	6	3	4		82	20.3333	2.66667	4.33333
hsa-mir-142	40	24	15	0	1	0	0	0	0		80	26.3333	0.333333	0
hsa-mir-146b	12	38	21	0	0	0	6	1	2		80	23.6667	0	3
hsa-mir-375	0	0	0	0	0	0	34	30	16		80	0	0	26.6667
hsa-mir-574	21	17	27	4	1	10	0	0	0		80	21.6667	5	0
hsa-mir-612	0	0	0	17	10	1	19	19	11		77	0	9.33333	16.3333
hsa-mir-140	25	10	6	4	1	0	12	11	6		75	13.6667	1.66667	9.66667
hsa-mir-330	0	1	1	0	0	0	23	39	11		75	0.666667	0	24.3333
hsa-mir-3654	0	0	0	35	7	11	10	4	7		74	0	17.6667	7
hsa-mir-421	0	0	0	6	0	0	22	15	28		71	0	2	21.6667
hsa-mir-23a	26	10	5	11	2	2	6	2	6		70	13.6667	5	4.66667
hsa-mir-425	25	0	9	8	2	0	15	9	2		70	11.3333	3.33333	8.66667
hsa-mir-106b	14	4	1	6	0	0	20	12	12		69	6.33333	2	14.6667
hsa-mir-3916	0	5	1	4	4	1	23	22	9		69	2	3	18
hsa-let-7a-1	4	0	5	10	8	2	15	5	16		65	3	6.66667	12
hsa-mir-6811	0	0	0	42	16	7	0	0	0		65	0	21.6667	0
hsa-mir-8086	0	0	0	12	0	0	28	11	14		65	0	4	17.6667
hsa-mir-98	7	1	4	7	0	10	7	22	7		65	4	5.66667	12
hsa-mir-152	13	4	2	8	0	0	17	10	10		64	6.33333	2.66667	12.3333
hsa-mir-19a	0	0	1	9	0	0	21	9	21		61	0.333333	3	17
hsa-mir-148b	6	7	13	0	0	5	13	10	6		60	8.66667	1.66667	9.66667
hsa-mir-92b	3	0	0	14	4	7	19	3	7		57	1	8.33333	9.66667
hsa-mir-7161	0	0	0	8	4	1	12	0	30		55	0	4.33333	14
hsa-mir-3940	0	0	0	26	2	8	6	9	3		54	0	12	6
hsa-mir-22	21	9	3	15	3	0	2	0	0		53	11	6	0.666667
hsa-mir-3609	0	0	0	0	0	0	17	14	21		52	0	0	17.3333
hsa-mir-15a	2	6	9	0	0	0	10	16	8		51	5.66667	0	11.3333
hsa-mir-6837	0	0	0	3	0	0	19	16	13		51	0	1	16
hsa-mir-224	17	12	21	0	0	0	0	0	0		50	16.6667	0	0
hsa-mir-19b-2	0	0	0	0	0	0	19	6	24		49	0	0	16.3333
hsa-mir-199b	0	0	0	0	0	0	15	23	10		48	0	0	16
hsa-mir-30c-1	2	12	8	9	2	0	2	4	9		48	7.33333	3.66667	5
hsa-mir-181d	0	0	0	0	5	0	25	12	5		47	0	1.66667	14
hsa-mir-361	9	6	5	2	3	0	10	1	6		42	6.66667	1.66667	5.66667
hsa-mir-622	0	0	0	2	0	0	15	8	16		41	0	0.666667	13
hsa-mir-6516	0	0	0	5	0	0	7	15	14		41	0	1.66667	12
hsa-mir-137	0	0	0	0	0	0	3	15	22		40	0	0	13.3333
hsa-mir-6819	0	0	0	14	10	14	0	2	0		40	0	12.6667	0.666667
hsa-mir-130b	0	0	0	1	0	0	23	3	12		39	0	0.333333	12.6667
hsa-mir-671	4	4	0	17	3	2	2	5	2		39	2.66667	7.33333	3
hsa-mir-6866	0	3	0	8	1	0	14	6	7		39	1	3	9
hsa-mir-9-2	0	0	0	12	2	3	6	8	8		39	0	5.66667	7.33333
hsa-mir-5572	0	0	0	2	4	0	9	12	8		35	0	2	9.66667
hsa-mir-328	8	13	12	0	0	0	0	0	0		33	11	0	0
hsa-mir-34c	9	10	14	0	0	0	0	0	0		33	11	0	0
hsa-mir-708	0	0	0	1	0	0	8	4	20		33	0	0.333333	10.6667
hsa-mir-374a	0	0	0	5	1	0	9	14	3		32	0	2	8.66667
hsa-mir-532	10	12	5	0	0	0	0	3	2		32	9	0	1.66667
hsa-mir-6812	0	0	0	2	0	5	9	6	10		32	0	2.33333	8.33333
hsa-mir-132	0	2	1	0	3	4	10	11	0		31	1	2.33333	7
hsa-mir-31	3	13	14	0	0	0	0	1	0		31	10	0	0.333333
hsa-mir-3118-2	0	0	0	0	0	0	7	13	11		31	0	0	10.3333
hsa-mir-3605	0	0	2	13	8	0	6	0	2		31	0.666667	7	2.66667
hsa-mir-4460	0	0	0	0	0	0	0	19	12		31	0	0	10.3333
hsa-mir-320b-2	3	4	0	1	0	5	4	3	10		30	2.33333	2	5.66667
hsa-mir-5004	0	0	0	7	0	0	6	14	3		30	0	2.33333	7.66667
hsa-mir-138-1	0	0	0	14	6	8	0	0	1		29	0	9.33333	0.333333
hsa-mir-181b-1	14	3	4	0	0	0	5	0	3		29	7	0	2.66667
hsa-mir-184	3	22	4	0	0	0	0	0	0		29	9.66667	0	0
hsa-mir-214	3	7	6	0	0	0	2	0	11		29	5.33333	0	4.33333
hsa-mir-30c-2	2	12	9	0	2	0	2	0	2		29	7.66667	0.666667	1.33333
hsa-mir-181b-2	14	3	3	0	0	0	5	0	3		28	6.66667	0	2.66667
hsa-mir-198	0	0	0	20	5	3	0	0	0		28	0	9.33333	0
hsa-mir-320b-1	4	4	2	1	0	0	14	0	3		28	3.33333	0.333333	5.66667
hsa-mir-4667	6	8	10	4	0	0	0	0	0		28	8	1.33333	0
hsa-mir-6862-1	0	0	0	9	0	3	6	4	6		28	0	4	5.33333
hsa-mir-769	0	0	0	0	0	0	12	8	8		28	0	0	9.33333
hsa-let-7a-2	1	4	0	10	5	2	4	0	1		27	1.66667	5.66667	1.66667
hsa-mir-124-1	0	0	0	0	0	0	12	13	2		27	0	0	9
hsa-mir-186	10	6	0	1	0	0	3	0	7		27	5.33333	0.333333	3.33333
hsa-mir-335	0	0	0	26	0	0	1	0	0		27	0	8.66667	0.333333
hsa-mir-4761	0	0	0	16	4	5	2	0	0		27	0	8.33333	0.666667
hsa-mir-4800	1	0	2	0	0	0	2	7	15		27	1	0	8
hsa-mir-3615	0	0	0	0	0	0	19	3	4		26	0	0	8.66667
hsa-mir-4709	0	0	0	20	0	2	1	0	3		26	0	7.33333	1.33333
hsa-mir-4753	0	0	0	6	3	0	11	0	6		26	0	3	5.66667
hsa-mir-639	0	0	0	8	6	9	2	0	1		26	0	7.66667	1
hsa-mir-4435-1	0	0	0	12	9	2	0	2	0		25	0	7.66667	0.666667
hsa-mir-4435-2	0	0	0	12	9	2	0	2	0		25	0	7.66667	0.666667
hsa-mir-663b	0	2	0	6	0	0	12	1	4		25	0.666667	2	5.66667
hsa-mir-1270-1	0	0	0	0	0	0	4	12	8		24	0	0	8
hsa-mir-1270-2	0	0	0	0	0	0	4	12	8		24	0	0	8
hsa-mir-6862-2	0	0	0	8	0	3	4	4	5		24	0	3.66667	4.33333
hsa-mir-7-2	0	0	0	0	0	0	8	5	11		24	0	0	8
hsa-mir-181a-1	0	0	0	8	0	3	7	1	4		23	0	3.66667	4
hsa-mir-3651	0	0	0	0	0	0	14	7	2		23	0	0	7.66667
hsa-mir-370	0	0	0	0	0	0	16	2	5		23	0	0	7.66667
hsa-mir-647	0	0	0	2	0	0	1	4	16		23	0	0.666667	7
hsa-mir-6844	0	0	0	0	0	0	1	19	3		23	0	0	7.66667
hsa-mir-877	4	0	0	0	0	0	3	10	6		23	1.33333	0	6.33333
hsa-mir-2355	0	0	0	0	3	0	4	10	5		22	0	1	6.33333
hsa-mir-3907	0	0	0	6	5	8	2	0	1		22	0	6.33333	1
hsa-mir-615	5	3	2	0	3	1	3	4	0		21	3.33333	1.33333	2.33333
hsa-mir-626	0	0	0	0	0	0	3	5	13		21	0	0	7
hsa-mir-1272	0	0	0	2	0	0	3	6	9		20	0	0.666667	6
hsa-mir-30a	2	0	0	8	0	0	0	9	1		20	0.666667	2.66667	3.33333
hsa-mir-3653	0	0	0	0	1	0	9	4	6		20	0	0.333333	6.33333
hsa-mir-7113	0	0	0	2	11	1	3	0	3		20	0	4.66667	2
hsa-mir-16-2	9	0	0	0	1	1	5	3	0		19	3	0.666667	2.66667
hsa-mir-2278	9	7	0	0	0	0	0	2	1		19	5.33333	0	1
hsa-mir-340	0	0	0	0	0	0	17	2	0		19	0	0	6.33333
hsa-mir-365b	11	0	8	0	0	0	0	0	0		19	6.33333	0	0
hsa-mir-7-1	1	0	0	0	0	0	14	2	2		19	0.333333	0	6
hsa-mir-1181	0	0	0	2	0	0	0	11	5		18	0	0.666667	5.33333
hsa-mir-126	2	0	1	0	0	0	7	5	3		18	1	0	5
hsa-mir-1260a	0	2	0	5	0	7	0	4	0		18	0.666667	4	1.33333
hsa-mir-1260b	0	2	0	5	0	7	0	4	0		18	0.666667	4	1.33333
hsa-mir-7108	0	0	0	14	0	4	0	0	0		18	0	6	0
hsa-mir-28	0	3	10	2	0	2	0	0	0		17	4.33333	1.33333	0
hsa-mir-621	0	0	0	2	0	0	5	7	3		17	0	0.666667	5
hsa-mir-1293	0	0	0	10	5	1	0	0	0		16	0	5.33333	0
hsa-mir-4265	0	0	0	0	0	0	5	5	6		16	0	0	5.33333
hsa-mir-486-2	1	0	0	0	2	8	4	0	1		16	0.333333	3.33333	1.66667
hsa-mir-5010	0	0	0	1	0	1	0	8	6		16	0	0.666667	4.66667
hsa-mir-589	1	0	0	1	0	0	9	5	0		16	0.333333	0.333333	4.66667
hsa-mir-632	0	0	0	1	0	4	0	8	3		16	0	1.66667	3.66667
hsa-mir-7705	2	0	0	6	1	0	2	0	5		16	0.666667	2.33333	2.33333
hsa-mir-3177	0	0	0	0	0	0	7	5	3		15	0	0	5
hsa-mir-33a	0	0	0	3	0	0	3	6	3		15	0	1	4
hsa-mir-4521	0	0	0	6	0	0	0	0	9		15	0	2	3
hsa-mir-5689	0	0	0	1	0	0	6	0	8		15	0	0.333333	4.66667
hsa-mir-6782	0	0	0	0	0	1	3	3	8		15	0	0.333333	4.66667
hsa-mir-7706	0	0	0	5	0	0	5	2	3		15	0	1.66667	3.33333
hsa-mir-7855	0	0	0	4	1	0	0	0	10		15	0	1.66667	3.33333
hsa-mir-16-1	9	0	0	0	0	0	5	0	0		14	3	0	1.66667
hsa-mir-196b	8	2	4	0	0	0	0	0	0		14	4.66667	0	0
hsa-mir-210	0	14	0	0	0	0	0	0	0		14	4.66667	0	0
hsa-mir-3168	1	2	2	6	2	1	0	0	0		14	1.66667	3	0
hsa-mir-3170	10	0	4	0	0	0	0	0	0		14	4.66667	0	0
hsa-mir-338	0	0	0	0	0	0	8	0	6		14	0	0	4.66667
hsa-mir-4510	6	2	6	0	0	0	0	0	0		14	4.66667	0	0
hsa-mir-664b	0	0	0	7	0	3	4	0	0		14	0	3.33333	1.33333
hsa-mir-6801	0	0	0	11	0	1	0	0	2		14	0	4	0.666667
hsa-mir-6803	0	0	0	4	0	0	0	9	1		14	0	1.33333	3.33333
hsa-mir-6852	0	0	0	11	0	0	0	3	0		14	0	3.66667	1
hsa-mir-103b-2	0	0	0	0	0	0	3	10	0		13	0	0	4.33333
hsa-mir-1306	0	1	0	4	1	4	0	3	0		13	0.333333	3	1
hsa-mir-149	5	2	6	0	0	0	0	0	0		13	4.33333	0	0
hsa-mir-363	0	0	0	0	0	0	7	5	1		13	0	0	4.33333
hsa-mir-3652	0	1	0	3	2	2	0	2	3		13	0.333333	2.33333	1.66667
hsa-mir-3658	0	0	0	3	5	0	3	0	2		13	0	2.66667	1.66667
hsa-mir-4737	0	0	1	4	0	0	0	5	3		13	0.333333	1.33333	2.66667
hsa-mir-7110	0	0	0	7	6	0	0	0	0		13	0	4.33333	0
hsa-mir-922	0	0	0	0	4	1	2	3	3		13	0	1.66667	2.66667
hsa-mir-1304	0	0	0	0	0	0	8	0	4		12	0	0	4
hsa-mir-181a-2	0	0	0	1	0	0	7	0	4		12	0	0.333333	3.66667
hsa-mir-3131	0	0	0	6	0	2	4	0	0		12	0	2.66667	1.33333
hsa-mir-323b	0	0	0	0	0	0	12	0	0		12	0	0	4
hsa-mir-3648	0	0	0	0	0	0	3	1	8		12	0	0	4
hsa-mir-378h	0	0	0	3	0	0	0	9	0		12	0	1	3
hsa-mir-4477b	0	0	0	8	0	2	0	2	0		12	0	3.33333	0.666667
hsa-mir-4517	0	0	0	0	5	4	3	0	0		12	0	3	1
hsa-mir-4701	0	0	0	0	0	1	1	4	6		12	0	0.333333	3.66667
hsa-mir-486	1	0	0	0	2	5	3	0	1		12	0.333333	2.33333	1.33333
hsa-mir-5088	0	0	0	0	0	0	3	6	3		12	0	0	4
hsa-mir-5100	2	2	0	7	0	1	0	0	0		12	1.33333	2.66667	0
hsa-mir-7703	0	0	0	0	0	0	2	1	9		12	0	0	4
hsa-mir-145	6	0	4	0	0	1	0	0	0		11	3.33333	0.333333	0
hsa-mir-29c	0	0	0	0	0	0	7	2	2		11	0	0	3.66667
hsa-mir-3118-1	0	0	0	0	0	0	6	5	0		11	0	0	3.66667
hsa-mir-3591	0	0	0	8	0	2	0	0	1		11	0	3.33333	0.333333
hsa-mir-4449	0	0	0	1	0	0	5	2	3		11	0	0.333333	3.33333
hsa-mir-4647	0	0	0	9	0	0	2	0	0		11	0	3	0.666667
hsa-mir-4700	0	0	0	3	0	4	4	0	0		11	0	2.33333	1.33333
hsa-mir-6816	0	0	0	4	0	2	5	0	0		11	0	2	1.66667
hsa-mir-6848	0	0	0	0	5	0	4	0	2		11	0	1.66667	2
hsa-mir-6883	0	3	1	6	0	0	0	0	1		11	1.33333	2	0.333333
hsa-mir-758	0	0	0	0	0	1	1	1	8		11	0	0.333333	3.33333
hsa-mir-937	0	0	0	0	0	0	0	2	9		11	0	0	3.66667
hsa-mir-1301	0	0	0	0	0	0	6	1	3		10	0	0	3.33333
hsa-mir-2861	1	2	0	3	0	4	0	0	0		10	1	2.33333	0
hsa-mir-455	0	9	0	0	0	0	1	0	0		10	3	0	0.333333
hsa-mir-503	6	0	3	0	0	1	0	0	0		10	3	0.333333	0
hsa-mir-640	0	0	0	0	0	0	1	6	3		10	0	0	3.33333
hsa-mir-6506	0	0	0	0	0	0	3	0	7		10	0	0	3.33333
hsa-mir-6878	0	0	0	2	0	0	1	5	2		10	0	0.666667	2.66667
hsa-mir-876	0	0	0	2	0	0	3	2	3		10	0	0.666667	2.66667
hsa-mir-192	0	0	0	5	0	0	0	4	0		9	0	1.66667	1.33333
hsa-mir-197	0	0	0	2	2	0	0	3	2		9	0	1.33333	1.66667
hsa-mir-3154	0	2	0	0	1	1	0	2	3		9	0.666667	0.666667	1.66667
hsa-mir-3158-1	0	0	0	0	4	1	3	1	0		9	0	1.66667	1.33333
hsa-mir-3158-2	0	0	0	0	4	1	3	1	0		9	0	1.66667	1.33333
hsa-mir-381	0	0	0	1	0	0	1	6	1		9	0	0.333333	2.66667
hsa-mir-4461	0	0	0	1	0	2	4	1	1		9	0	1	2
hsa-mir-4472-2	0	0	0	0	0	0	4	4	1		9	0	0	3
hsa-mir-4730	0	0	0	0	1	0	3	3	2		9	0	0.333333	2.66667
hsa-mir-542	6	0	3	0	0	0	0	0	0		9	3	0	0
hsa-mir-644a	0	0	0	0	0	0	4	4	1		9	0	0	3
hsa-mir-933	0	0	0	0	0	0	7	0	2		9	0	0	3
hsa-mir-1-1	8	0	0	0	0	0	0	0	0		8	2.66667	0	0
hsa-mir-1-2	8	0	0	0	0	0	0	0	0		8	2.66667	0	0
hsa-mir-1180	0	0	0	1	0	0	4	1	2		8	0	0.333333	2.33333
hsa-mir-1234	0	0	0	0	0	0	1	0	7		8	0	0	2.66667
hsa-mir-1275	0	0	0	1	0	0	2	4	1		8	0	0.333333	2.33333
hsa-mir-138-2	0	0	0	6	0	1	0	0	1		8	0	2.33333	0.333333
hsa-mir-15b	0	0	0	0	0	0	0	2	6		8	0	0	2.66667
hsa-mir-1908	0	0	0	0	0	0	3	5	0		8	0	0	2.66667
hsa-mir-204	3	4	0	0	0	0	0	1	0		8	2.33333	0	0.333333
hsa-mir-29b-2	0	0	0	0	1	2	3	0	2		8	0	1	1.66667
hsa-mir-301a	3	0	0	0	0	0	0	0	5		8	1	0	1.66667
hsa-mir-30b	0	0	0	0	0	0	4	1	3		8	0	0	2.66667
hsa-mir-320c-1	1	0	0	1	0	0	3	2	1		8	0.333333	0.333333	2
hsa-mir-331	0	0	0	0	0	3	4	1	0		8	0	1	1.66667
hsa-mir-34a	0	0	0	0	2	0	0	6	0		8	0	0.666667	2
hsa-mir-365a	6	0	2	0	0	0	0	0	0		8	2.66667	0	0
hsa-mir-374b	0	0	4	0	0	0	3	1	0		8	1.33333	0	1.33333
hsa-mir-3960	1	0	0	3	0	4	0	0	0		8	0.333333	2.33333	0
hsa-mir-4297	0	0	0	0	0	0	0	6	2		8	0	0	2.66667
hsa-mir-4644	0	0	0	0	0	0	7	1	0		8	0	0	2.66667
hsa-mir-490	0	0	0	0	0	0	6	2	0		8	0	0	2.66667
hsa-mir-6758	0	0	0	0	3	0	3	0	2		8	0	1	1.66667
hsa-mir-6767	0	0	0	0	0	0	0	5	3		8	0	0	2.66667
hsa-mir-6807	0	0	0	1	0	0	7	0	0		8	0	0.333333	2.33333
hsa-mir-6867	0	0	4	0	0	0	4	0	0		8	1.33333	0	1.33333
hsa-mir-8063	0	0	0	0	0	0	0	0	8		8	0	0	2.66667
hsa-mir-107	0	0	3	0	0	0	4	0	0		7	1	0	1.33333
hsa-mir-127	0	0	0	7	0	0	0	0	0		7	0	2.33333	0
hsa-mir-2277	0	0	0	0	0	4	3	0	0		7	0	1.33333	1
hsa-mir-3127	0	0	0	0	0	0	6	0	1		7	0	0	2.33333
hsa-mir-3169	0	0	1	2	0	0	1	3	0		7	0.333333	0.666667	1.33333
hsa-mir-3671	0	0	0	0	0	0	1	0	6		7	0	0	2.33333
hsa-mir-378d-2	0	0	0	0	1	0	2	0	4		7	0	0.333333	2
hsa-mir-382	0	0	0	3	0	0	4	0	0		7	0	1	1.33333
hsa-mir-3908	0	1	0	0	0	0	0	2	4		7	0.333333	0	2
hsa-mir-409	0	0	0	0	5	0	0	0	2		7	0	1.66667	0.666667
hsa-mir-4326	2	0	0	0	0	0	5	0	0		7	0.666667	0	1.66667
hsa-mir-558	0	0	0	0	0	3	0	2	2		7	0	1	1.33333
hsa-mir-572	0	0	0	0	0	0	0	7	0		7	0	0	2.33333
hsa-mir-585	0	0	0	0	0	0	7	0	0		7	0	0	2.33333
hsa-mir-645	0	0	0	0	0	0	0	7	0		7	0	0	2.33333
hsa-mir-6501	0	0	0	0	1	3	0	3	0		7	0	1.33333	1
hsa-mir-652	0	1	3	0	0	0	3	0	0		7	1.33333	0	1
hsa-mir-654	0	0	0	0	0	0	6	0	1		7	0	0	2.33333
hsa-mir-6777	0	0	0	0	0	0	0	4	3		7	0	0	2.33333
hsa-mir-6865	0	0	0	7	0	0	0	0	0		7	0	2.33333	0
hsa-mir-6874	0	0	0	0	0	0	2	0	5		7	0	0	2.33333
hsa-mir-6894	0	0	0	0	0	0	1	2	4		7	0	0	2.33333
hsa-mir-1244-3	0	0	0	1	2	0	3	0	0		6	0	1	1
hsa-mir-130a	0	0	0	0	0	0	0	0	6		6	0	0	2
hsa-mir-139	0	0	0	2	0	0	4	0	0		6	0	0.666667	1.33333
hsa-mir-215	0	0	0	3	0	0	3	0	0		6	0	1	1
hsa-mir-3157	0	0	0	0	0	0	5	0	1		6	0	0	2
hsa-mir-326	0	3	0	0	0	0	3	0	0		6	1	0	1
hsa-mir-339	0	0	0	0	0	0	0	6	0		6	0	0	2
hsa-mir-345	0	0	0	3	0	0	2	0	1		6	0	1	1
hsa-mir-3618	0	0	0	0	0	0	3	0	3		6	0	0	2
hsa-mir-3620	0	0	0	0	1	0	5	0	0		6	0	0.333333	1.66667
hsa-mir-424	0	0	0	6	0	0	0	0	0		6	0	2	0
hsa-mir-4315-1	0	0	0	1	1	0	0	0	4		6	0	0.666667	1.33333
hsa-mir-4315-2	0	0	0	1	1	0	0	0	4		6	0	0.666667	1.33333
hsa-mir-4473	0	0	0	0	0	0	0	6	0		6	0	0	2
hsa-mir-4725	0	0	0	3	0	3	0	0	0		6	0	2	0
hsa-mir-4763	0	0	0	0	0	0	1	0	5		6	0	0	2
hsa-mir-4768	0	1	3	2	0	0	0	0	0		6	1.33333	0.666667	0
hsa-mir-5009	0	0	0	0	2	0	0	0	4		6	0	0.666667	1.33333
hsa-mir-592	0	0	0	0	0	0	4	2	0		6	0	0	2
hsa-mir-598	0	0	0	0	0	0	0	6	0		6	0	0	2
hsa-mir-6717	0	0	0	0	0	0	0	0	6		6	0	0	2
hsa-mir-6764	0	0	0	0	0	0	3	1	2		6	0	0	2
hsa-mir-6820	0	0	0	0	0	0	6	0	0		6	0	0	2
hsa-mir-6835	0	0	0	3	0	0	0	3	0		6	0	1	1
hsa-mir-6845	0	0	0	2	0	0	0	1	3		6	0	0.666667	1.33333
hsa-mir-6849	0	0	0	3	0	0	0	0	3		6	0	1	1
hsa-mir-6851	0	0	0	1	0	0	5	0	0		6	0	0.333333	1.66667
hsa-mir-7111	0	0	0	0	0	0	2	0	4		6	0	0	2
hsa-mir-765	0	0	0	0	0	0	4	0	2		6	0	0	2
hsa-mir-106a	0	0	0	0	0	0	0	0	5		5	0	0	1.66667
hsa-mir-1204	0	0	0	2	0	0	0	2	1		5	0	0.666667	1
hsa-mir-1262	0	0	0	5	0	0	0	0	0		5	0	1.66667	0
hsa-mir-1322	0	0	0	0	0	0	0	5	0		5	0	0	1.66667
hsa-mir-182	0	0	0	3	0	0	0	0	2		5	0	1	0.666667
hsa-mir-1825	0	0	0	5	0	0	0	0	0		5	0	1.66667	0
hsa-mir-212	5	0	0	0	0	0	0	0	0		5	1.66667	0	0
hsa-mir-3118-3	0	0	0	0	0	0	3	2	0		5	0	0	1.66667
hsa-mir-3173	0	0	0	4	0	0	0	0	1		5	0	1.33333	0.333333
hsa-mir-3192	0	0	0	0	3	0	1	0	1		5	0	1	0.666667
hsa-mir-3655	0	0	0	3	0	0	2	0	0		5	0	1	0.666667
hsa-mir-3685	1	0	0	4	0	0	0	0	0		5	0.333333	1.33333	0
hsa-mir-433	0	0	0	5	0	0	0	0	0		5	0	1.66667	0
hsa-mir-4646	0	5	0	0	0	0	0	0	0		5	1.66667	0	0
hsa-mir-4649	0	0	0	0	0	0	5	0	0		5	0	0	1.66667
hsa-mir-4671	0	0	0	0	0	0	2	3	0		5	0	0	1.66667
hsa-mir-4677	0	0	5	0	0	0	0	0	0		5	1.66667	0	0
hsa-mir-4748	0	0	0	0	0	0	0	3	2		5	0	0	1.66667
hsa-mir-501	0	5	0	0	0	0	0	0	0		5	1.66667	0	0
hsa-mir-545	0	0	0	2	0	0	0	0	3		5	0	0.666667	1
hsa-mir-563	0	0	0	0	0	0	2	0	3		5	0	0	1.66667
hsa-mir-571	0	0	0	0	0	0	0	0	5		5	0	0	1.66667
hsa-mir-605	0	0	0	5	0	0	0	0	0		5	0	1.66667	0
hsa-mir-6734	0	0	0	4	0	0	0	0	1		5	0	1.33333	0.333333
hsa-mir-6747	0	0	0	2	2	0	1	0	0		5	0	1.33333	0.333333
hsa-mir-7114	0	0	0	0	0	0	1	4	0		5	0	0	1.66667
hsa-mir-760	0	1	0	0	0	0	1	0	3		5	0.333333	0	1.33333
hsa-mir-1224	0	0	0	0	0	0	0	0	4		4	0	0	1.33333
hsa-mir-1225	0	0	1	0	0	0	0	3	0		4	0.333333	0	1
hsa-mir-124-2	0	0	0	0	0	0	0	3	1		4	0	0	1.33333
hsa-mir-1243	0	0	0	3	0	0	0	0	1		4	0	1	0.333333
hsa-mir-1269a	0	0	0	0	0	0	1	2	1		4	0	0	1.33333
hsa-mir-1271	0	0	0	0	0	0	2	0	2		4	0	0	1.33333
hsa-mir-1285-1	0	0	0	0	0	0	0	0	4		4	0	0	1.33333
hsa-mir-1292	0	0	0	0	0	0	2	2	0		4	0	0	1.33333
hsa-mir-135a-1	0	0	0	0	0	0	0	4	0		4	0	0	1.33333
hsa-mir-147b	0	0	3	1	0	0	0	0	0		4	1	0.333333	0
hsa-mir-153-1	0	0	0	0	0	0	0	0	4		4	0	0	1.33333
hsa-mir-153-2	0	0	0	0	0	0	0	0	4		4	0	0	1.33333
hsa-mir-18b	0	0	0	0	0	0	1	3	0		4	0	0	1.33333
hsa-mir-1909	0	0	0	3	0	0	0	1	0		4	0	1	0.333333
hsa-mir-200c	3	1	0	0	0	0	0	0	0		4	1.33333	0	0
hsa-mir-3175	0	0	0	0	0	0	0	0	4		4	0	0	1.33333
hsa-mir-320c-2	1	0	0	1	0	0	0	1	1		4	0.333333	0.333333	0.666667
hsa-mir-3656	2	0	0	2	0	0	0	0	0		4	0.666667	0.666667	0
hsa-mir-3665	1	0	0	1	1	0	1	0	0		4	0.333333	0.666667	0.333333
hsa-mir-3681	0	0	0	2	2	0	0	0	0		4	0	1.33333	0
hsa-mir-377	0	0	0	0	0	0	1	0	3		4	0	0	1.33333
hsa-mir-378a	1	3	0	0	0	0	0	0	0		4	1.33333	0	0
hsa-mir-383	0	4	0	0	0	0	0	0	0		4	1.33333	0	0
hsa-mir-3911	0	0	0	0	0	0	3	0	1		4	0	0	1.33333
hsa-mir-3976	0	1	0	0	0	0	0	3	0		4	0.333333	0	1
hsa-mir-4258	0	0	0	0	4	0	0	0	0		4	0	1.33333	0
hsa-mir-4437	0	0	0	0	0	0	1	3	0		4	0	0	1.33333
hsa-mir-4451	3	0	0	0	1	0	0	0	0		4	1	0.333333	0
hsa-mir-4453	0	0	0	0	0	0	4	0	0		4	0	0	1.33333
hsa-mir-4508	1	0	0	1	0	0	0	0	2		4	0.333333	0.333333	0.666667
hsa-mir-454	0	0	0	0	0	1	0	3	0		4	0	0.333333	1
hsa-mir-4660	0	0	0	0	0	0	4	0	0		4	0	0	1.33333
hsa-mir-4683	0	0	0	4	0	0	0	0	0		4	0	1.33333	0
hsa-mir-4721	0	0	0	4	0	0	0	0	0		4	0	1.33333	0
hsa-mir-4743	0	0	0	0	0	0	3	1	0		4	0	0	1.33333
hsa-mir-4792	0	0	0	0	0	3	0	0	1		4	0	1	0.333333
hsa-mir-495	0	0	0	0	0	0	1	3	0		4	0	0	1.33333
hsa-mir-526a-2	0	0	0	0	0	0	0	4	0		4	0	0	1.33333
hsa-mir-548e	0	0	0	0	0	0	0	0	4		4	0	0	1.33333
hsa-mir-5579	0	0	0	0	0	0	0	2	2		4	0	0	1.33333
hsa-mir-637	0	0	0	0	1	0	0	3	0		4	0	0.333333	1
hsa-mir-657	0	0	0	0	0	0	0	4	0		4	0	0	1.33333
hsa-mir-665	0	0	0	4	0	0	0	0	0		4	0	1.33333	0
hsa-mir-6736	0	0	0	0	0	0	0	4	0		4	0	0	1.33333
hsa-mir-6739	0	0	0	0	0	0	0	0	4		4	0	0	1.33333
hsa-mir-6769a	0	0	0	4	0	0	0	0	0		4	0	1.33333	0
hsa-mir-6779	0	0	0	0	0	0	4	0	0		4	0	0	1.33333
hsa-mir-6797	0	0	0	0	0	2	0	0	2		4	0	0.666667	0.666667
hsa-mir-6798	0	0	0	0	4	0	0	0	0		4	0	1.33333	0
hsa-mir-6833	0	0	0	0	0	0	0	0	4		4	0	0	1.33333
hsa-mir-6841	0	0	4	0	0	0	0	0	0		4	1.33333	0	0
hsa-mir-6843	0	0	0	0	4	0	0	0	0		4	0	1.33333	0
hsa-mir-6888	0	0	0	2	0	0	0	0	2		4	0	0.666667	0.666667
hsa-mir-6892	0	0	0	3	0	0	1	0	0		4	0	1	0.333333
hsa-mir-7-3	0	0	0	0	1	0	3	0	0		4	0	0.333333	1
hsa-mir-762	0	0	0	4	0	0	0	0	0		4	0	1.33333	0
hsa-mir-8054	1	1	2	0	0	0	0	0	0		4	1.33333	0	0
hsa-mir-938	0	0	0	1	0	0	2	1	0		4	0	0.333333	1
hsa-mir-1254-1	0	0	0	0	0	0	0	3	0		3	0	0	1
hsa-mir-1269b	0	0	0	0	0	0	0	0	3		3	0	0	1
hsa-mir-1277	0	0	0	0	2	0	1	0	0		3	0	0.666667	0.333333
hsa-mir-1296	0	0	0	0	0	0	1	2	0		3	0	0	1
hsa-mir-181c	0	0	0	0	0	0	2	1	0		3	0	0	1
hsa-mir-183	0	0	0	0	0	0	3	0	0		3	0	0	1
hsa-mir-190a	3	0	0	0	0	0	0	0	0		3	1	0	0
hsa-mir-1913	0	0	0	0	0	0	3	0	0		3	0	0	1
hsa-mir-193a	0	1	2	0	0	0	0	0	0		3	1	0	0
hsa-mir-193b	0	0	0	0	0	0	0	0	3		3	0	0	1
hsa-mir-195	0	0	0	0	0	0	0	3	0		3	0	0	1
hsa-mir-203a	0	0	0	0	0	0	0	3	0		3	0	0	1
hsa-mir-20b	0	0	0	0	0	0	0	3	0		3	0	0	1
hsa-mir-211	3	0	0	0	0	0	0	0	0		3	1	0	0
hsa-mir-2110	0	0	0	0	0	1	0	2	0		3	0	0.333333	0.666667
hsa-mir-3117	0	0	0	0	0	0	0	0	3		3	0	0	1
hsa-mir-3183	0	0	0	0	0	0	0	3	0		3	0	0	1
hsa-mir-3606	0	0	0	0	0	0	3	0	0		3	0	0	1
hsa-mir-3945	0	0	0	0	0	0	2	1	0		3	0	0	1
hsa-mir-4263	0	0	0	0	0	0	0	0	3		3	0	0	1
hsa-mir-4284	0	0	0	0	1	2	0	0	0		3	0	1	0
hsa-mir-4298	0	0	0	0	0	0	0	0	3		3	0	0	1
hsa-mir-4434	0	0	0	0	0	0	1	0	2		3	0	0	1
hsa-mir-4443	0	0	0	2	0	0	1	0	0		3	0	0.666667	0.333333
hsa-mir-4477a	0	0	0	0	0	0	0	0	3		3	0	0	1
hsa-mir-4485	0	0	0	0	0	0	2	0	1		3	0	0	1
hsa-mir-4497	0	0	0	0	0	0	0	3	0		3	0	0	1
hsa-mir-449c	0	0	3	0	0	0	0	0	0		3	1	0	0
hsa-mir-452	0	0	3	0	0	0	0	0	0		3	1	0	0
hsa-mir-4687	0	0	0	3	0	0	0	0	0		3	0	1	0
hsa-mir-4712	0	0	0	0	0	0	3	0	0		3	0	0	1
hsa-mir-4738	3	0	0	0	0	0	0	0	0		3	1	0	0
hsa-mir-4784	0	0	0	0	3	0	0	0	0		3	0	1	0
hsa-mir-4790	0	0	0	1	0	0	0	1	1		3	0	0.333333	0.666667
hsa-mir-483	0	0	0	0	0	0	3	0	0		3	0	0	1
hsa-mir-5193	0	0	0	0	3	0	0	0	0		3	0	1	0
hsa-mir-548k	0	0	0	0	0	0	1	0	2		3	0	0	1
hsa-mir-5581	0	0	0	0	0	0	3	0	0		3	0	0	1
hsa-mir-5688	0	0	0	0	0	0	3	0	0		3	0	0	1
hsa-mir-6132	0	0	0	0	0	0	2	0	1		3	0	0	1
hsa-mir-636	1	1	0	0	0	0	0	0	1		3	0.666667	0	0.333333
hsa-mir-6504	0	0	0	3	0	0	0	0	0		3	0	1	0
hsa-mir-6505	0	0	0	0	0	0	3	0	0		3	0	0	1
hsa-mir-6740	0	0	0	1	2	0	0	0	0		3	0	1	0
hsa-mir-6749	0	0	0	0	0	0	0	3	0		3	0	0	1
hsa-mir-6805	0	0	0	0	0	0	3	0	0		3	0	0	1
hsa-mir-6809	0	0	0	0	0	0	3	0	0		3	0	0	1
hsa-mir-6869	0	0	0	0	0	0	0	3	0		3	0	0	1
hsa-mir-6875	0	0	0	0	0	3	0	0	0		3	0	1	0
hsa-mir-6880	0	0	0	0	3	0	0	0	0		3	0	1	0
hsa-mir-6893	0	0	0	0	0	0	3	0	0		3	0	0	1
hsa-mir-7112-1	0	0	0	1	0	0	0	0	2		3	0	0.333333	0.666667
hsa-mir-7112-2	0	0	0	1	0	0	0	0	2		3	0	0.333333	0.666667
hsa-mir-7515	0	0	0	0	3	0	0	0	0		3	0	1	0
hsa-mir-7844	0	0	0	2	0	0	1	0	0		3	0	0.666667	0.333333
hsa-mir-95	0	0	0	0	0	0	3	0	0		3	0	0	1
hsa-mir-105-1	0	0	0	0	0	0	0	2	0		2	0	0	0.666667
hsa-mir-105-2	0	0	0	0	0	0	0	2	0		2	0	0	0.666667
hsa-mir-1185-2	0	0	0	0	0	0	0	0	2		2	0	0	0.666667
hsa-mir-1197	0	0	0	2	0	0	0	0	0		2	0	0.666667	0
hsa-mir-1226	0	0	0	0	0	0	2	0	0		2	0	0	0.666667
hsa-mir-1228	0	0	0	2	0	0	0	0	0		2	0	0.666667	0
hsa-mir-1250	0	0	0	0	0	0	0	0	2		2	0	0	0.666667
hsa-mir-1266	0	0	0	0	0	0	0	1	1		2	0	0	0.666667
hsa-mir-1290	0	0	0	0	0	0	0	2	0		2	0	0	0.666667
hsa-mir-134	2	0	0	0	0	0	0	0	0		2	0.666667	0	0
hsa-mir-146a	0	2	0	0	0	0	0	0	0		2	0.666667	0	0
hsa-mir-1910	0	2	0	0	0	0	0	0	0		2	0.666667	0	0
hsa-mir-194-1	0	0	0	0	0	0	0	0	2		2	0	0	0.666667
hsa-mir-194-2	0	0	0	0	0	0	0	0	2		2	0	0	0.666667
hsa-mir-205	0	0	0	0	0	0	0	2	0		2	0	0	0.666667
hsa-mir-299	0	0	0	0	0	0	0	0	2		2	0	0	0.666667
hsa-mir-3115	0	0	0	0	0	0	0	0	2		2	0	0	0.666667
hsa-mir-3125	2	0	0	0	0	0	0	0	0		2	0.666667	0	0
hsa-mir-3132	0	0	0	0	0	0	0	0	2		2	0	0	0.666667
hsa-mir-3150a	0	0	0	0	0	2	0	0	0		2	0	0.666667	0
hsa-mir-3174	0	0	0	0	0	0	0	0	2		2	0	0	0.666667
hsa-mir-3187	0	0	0	0	0	0	0	0	2		2	0	0	0.666667
hsa-mir-342	0	0	0	0	0	0	0	1	1		2	0	0	0.666667
hsa-mir-3610	0	0	0	2	0	0	0	0	0		2	0	0.666667	0
hsa-mir-3614	0	0	0	0	0	0	0	2	0		2	0	0	0.666667
hsa-mir-376a-2	0	0	0	0	0	0	0	0	2		2	0	0	0.666667
hsa-mir-3928	0	0	0	0	0	0	0	2	0		2	0	0	0.666667
hsa-mir-3935	0	0	0	0	0	0	0	1	1		2	0	0	0.666667
hsa-mir-3939	0	0	0	0	0	0	0	2	0		2	0	0	0.666667
hsa-mir-3975	0	0	0	0	0	0	0	0	2		2	0	0	0.666667
hsa-mir-4254	0	0	0	0	0	0	0	2	0		2	0	0	0.666667
hsa-mir-4301	0	0	0	0	0	0	0	2	0		2	0	0	0.666667
hsa-mir-4482	0	0	0	0	0	0	0	0	2		2	0	0	0.666667
hsa-mir-4498	0	0	0	0	0	0	0	0	2		2	0	0	0.666667
hsa-mir-4516	1	0	0	0	0	0	0	0	1		2	0.333333	0	0.333333
hsa-mir-4518	2	0	0	0	0	0	0	0	0		2	0.666667	0	0
hsa-mir-4636	0	0	0	0	0	0	2	0	0		2	0	0	0.666667
hsa-mir-4659a	0	0	0	0	0	0	2	0	0		2	0	0	0.666667
hsa-mir-4673	0	0	0	2	0	0	0	0	0		2	0	0.666667	0
hsa-mir-4680	0	0	0	0	0	0	0	1	1		2	0	0	0.666667
hsa-mir-4690	0	0	0	0	0	0	0	0	2		2	0	0	0.666667
hsa-mir-4732	2	0	0	0	0	0	0	0	0		2	0.666667	0	0
hsa-mir-4793	0	0	0	0	0	0	0	0	2		2	0	0	0.666667
hsa-mir-4794	1	1	0	0	0	0	0	0	0		2	0.666667	0	0
hsa-mir-5003	0	0	0	0	0	0	0	2	0		2	0	0	0.666667
hsa-mir-511	0	0	0	0	0	0	0	0	2		2	0	0	0.666667
hsa-mir-522	0	0	0	1	1	0	0	0	0		2	0	0.666667	0
hsa-mir-541	0	0	0	0	0	0	0	2	0		2	0	0	0.666667
hsa-mir-544b	0	0	0	0	0	0	0	0	2		2	0	0	0.666667
hsa-mir-548u	0	0	0	2	0	0	0	0	0		2	0	0.666667	0
hsa-mir-567	0	0	0	0	0	0	1	1	0		2	0	0	0.666667
hsa-mir-577	0	0	0	0	0	0	2	0	0		2	0	0	0.666667
hsa-mir-590	0	0	0	0	0	0	2	0	0		2	0	0	0.666667
hsa-mir-606	0	0	0	0	0	0	2	0	0		2	0	0	0.666667
hsa-mir-6133	0	0	0	0	0	0	2	0	0		2	0	0	0.666667
hsa-mir-619	0	0	0	0	0	0	2	0	0		2	0	0	0.666667
hsa-mir-6726	0	0	0	2	0	0	0	0	0		2	0	0.666667	0
hsa-mir-6733	0	0	0	0	0	0	0	0	2		2	0	0	0.666667
hsa-mir-6751	0	0	0	0	0	0	0	0	2		2	0	0	0.666667
hsa-mir-6752	0	0	0	0	0	0	2	0	0		2	0	0	0.666667
hsa-mir-6753	0	0	0	0	2	0	0	0	0		2	0	0.666667	0
hsa-mir-6755	0	0	0	0	0	0	2	0	0		2	0	0	0.666667
hsa-mir-6761	0	0	0	0	0	2	0	0	0		2	0	0.666667	0
hsa-mir-6765	0	0	0	2	0	0	0	0	0		2	0	0.666667	0
hsa-mir-6786	0	0	0	0	0	0	0	0	2		2	0	0	0.666667
hsa-mir-6794	0	0	0	2	0	0	0	0	0		2	0	0.666667	0
hsa-mir-6799	0	0	0	2	0	0	0	0	0		2	0	0.666667	0
hsa-mir-6800	0	0	0	0	0	0	0	0	2		2	0	0	0.666667
hsa-mir-6814	0	0	0	1	1	0	0	0	0		2	0	0.666667	0
hsa-mir-6826	0	1	0	0	0	0	0	0	1		2	0.333333	0	0.333333
hsa-mir-6830	0	0	0	0	2	0	0	0	0		2	0	0.666667	0
hsa-mir-6836	0	0	0	0	0	0	2	0	0		2	0	0	0.666667
hsa-mir-6861	0	0	0	2	0	0	0	0	0		2	0	0.666667	0
hsa-mir-6885	0	0	0	0	0	2	0	0	0		2	0	0.666667	0
hsa-mir-6891	0	0	0	0	2	0	0	0	0		2	0	0.666667	0
hsa-mir-7107	0	0	0	0	0	2	0	0	0		2	0	0.666667	0
hsa-mir-7109	0	0	0	2	0	0	0	0	0		2	0	0.666667	0
hsa-mir-766	0	0	0	0	0	0	2	0	0		2	0	0	0.666667
hsa-mir-8064	0	0	0	0	0	0	0	0	2		2	0	0	0.666667
hsa-mir-8075	0	0	0	0	0	0	1	0	1		2	0	0	0.666667
hsa-mir-873	0	0	0	0	0	0	0	2	0		2	0	0	0.666667
hsa-mir-9-3	0	0	0	0	0	0	0	0	2		2	0	0	0.666667
hsa-mir-941-1	0	0	0	0	0	0	0	0	2		2	0	0	0.666667
hsa-mir-1205	0	0	0	0	0	1	0	0	0		1	0	0.333333	0
hsa-mir-1231	0	0	0	0	0	0	0	0	1		1	0	0	0.333333
hsa-mir-1255a	0	0	0	0	0	0	0	0	1		1	0	0	0.333333
hsa-mir-1281	1	0	0	0	0	0	0	0	0		1	0.333333	0	0
hsa-mir-1297	0	0	0	0	0	0	0	1	0		1	0	0	0.333333
hsa-mir-1302-3	0	0	0	1	0	0	0	0	0		1	0	0.333333	0
hsa-mir-1827	0	0	0	0	0	0	0	1	0		1	0	0	0.333333
hsa-mir-2681	0	0	0	0	0	0	0	1	0		1	0	0	0.333333
hsa-mir-29b-1	0	0	1	0	0	0	0	0	0		1	0.333333	0	0
hsa-mir-301b	0	0	0	0	0	0	0	1	0		1	0	0	0.333333
hsa-mir-3134	0	0	0	0	0	1	0	0	0		1	0	0.333333	0
hsa-mir-3140	0	0	0	0	0	0	1	0	0		1	0	0	0.333333
hsa-mir-3196	0	0	0	0	0	0	0	1	0		1	0	0	0.333333
hsa-mir-32	0	0	1	0	0	0	0	0	0		1	0.333333	0	0
hsa-mir-3200	0	0	0	0	0	0	0	0	1		1	0	0	0.333333
hsa-mir-3202-2	0	0	0	1	0	0	0	0	0		1	0	0.333333	0
hsa-mir-329-1	1	0	0	0	0	0	0	0	0		1	0.333333	0	0
hsa-mir-3660	0	0	0	0	0	0	0	0	1		1	0	0	0.333333
hsa-mir-3679	0	0	0	0	0	0	1	0	0		1	0	0	0.333333
hsa-mir-378i	0	0	0	0	0	0	1	0	0		1	0	0	0.333333
hsa-mir-379	0	0	1	0	0	0	0	0	0		1	0.333333	0	0
hsa-mir-3913-1	0	0	0	0	0	0	0	0	1		1	0	0	0.333333
hsa-mir-3913-2	0	0	0	0	0	0	0	0	1		1	0	0	0.333333
hsa-mir-3917	0	0	0	0	0	0	1	0	0		1	0	0	0.333333
hsa-mir-3924	0	0	0	0	0	0	0	1	0		1	0	0	0.333333
hsa-mir-3942	0	0	0	0	0	0	0	0	1		1	0	0	0.333333
hsa-mir-3978	0	0	0	0	0	0	1	0	0		1	0	0	0.333333
hsa-mir-4257	0	0	0	0	0	0	0	0	1		1	0	0	0.333333
hsa-mir-4278	0	0	0	0	0	0	0	1	0		1	0	0	0.333333
hsa-mir-4308	0	0	0	0	0	0	0	0	1		1	0	0	0.333333
hsa-mir-4325	0	0	0	1	0	0	0	0	0		1	0	0.333333	0
hsa-mir-4328	0	0	0	1	0	0	0	0	0		1	0	0.333333	0
hsa-mir-4420	0	0	0	0	1	0	0	0	0		1	0	0.333333	0
hsa-mir-4424	0	0	0	0	0	0	1	0	0		1	0	0	0.333333
hsa-mir-4429	0	1	0	0	0	0	0	0	0		1	0.333333	0	0
hsa-mir-4436b-1	0	0	0	0	0	0	1	0	0		1	0	0	0.333333
hsa-mir-4436b-2	0	0	0	0	0	0	1	0	0		1	0	0	0.333333
hsa-mir-4440	0	0	0	0	0	0	0	1	0		1	0	0	0.333333
hsa-mir-4442	0	0	0	0	1	0	0	0	0		1	0	0.333333	0
hsa-mir-4466	0	0	0	0	0	0	1	0	0		1	0	0	0.333333
hsa-mir-4468	0	0	0	0	0	0	0	0	1		1	0	0	0.333333
hsa-mir-4492	0	0	1	0	0	0	0	0	0		1	0.333333	0	0
hsa-mir-449b	0	0	0	0	0	1	0	0	0		1	0	0.333333	0
hsa-mir-450a-1	1	0	0	0	0	0	0	0	0		1	0.333333	0	0
hsa-mir-450a-2	1	0	0	0	0	0	0	0	0		1	0.333333	0	0
hsa-mir-4511	0	0	0	0	0	0	0	1	0		1	0	0	0.333333
hsa-mir-4640	0	1	0	0	0	0	0	0	0		1	0.333333	0	0
hsa-mir-4656	0	0	0	0	0	0	0	0	1		1	0	0	0.333333
hsa-mir-4657	0	1	0	0	0	0	0	0	0		1	0.333333	0	0
hsa-mir-4705	0	0	0	0	0	0	0	1	0		1	0	0	0.333333
hsa-mir-4706	0	0	0	1	0	0	0	0	0		1	0	0.333333	0
hsa-mir-4711	0	0	0	1	0	0	0	0	0		1	0	0.333333	0
hsa-mir-4722	0	1	0	0	0	0	0	0	0		1	0.333333	0	0
hsa-mir-4724	0	0	0	0	0	0	0	1	0		1	0	0	0.333333
hsa-mir-4762	0	1	0	0	0	0	0	0	0		1	0.333333	0	0
hsa-mir-4767	1	0	0	0	0	0	0	0	0		1	0.333333	0	0
hsa-mir-4775	0	0	0	0	0	0	1	0	0		1	0	0	0.333333
hsa-mir-4791	0	0	0	1	0	0	0	0	0		1	0	0.333333	0
hsa-mir-484	0	0	0	0	0	0	0	0	1		1	0	0	0.333333
hsa-mir-497	0	0	0	0	0	0	1	0	0		1	0	0	0.333333
hsa-mir-498	0	0	0	0	0	0	0	0	1		1	0	0	0.333333
hsa-mir-5001	0	0	0	0	0	0	0	0	1		1	0	0	0.333333
hsa-mir-5002	0	0	0	0	0	0	0	1	0		1	0	0	0.333333
hsa-mir-5008	0	0	0	0	0	0	0	0	1		1	0	0	0.333333
hsa-mir-5089	0	0	0	0	0	0	1	0	0		1	0	0	0.333333
hsa-mir-5091	0	0	0	0	0	0	0	1	0		1	0	0	0.333333
hsa-mir-5094	0	0	0	1	0	0	0	0	0		1	0	0.333333	0
hsa-mir-5188	0	0	0	0	0	0	0	0	1		1	0	0	0.333333
hsa-mir-519a-2	0	0	0	0	1	0	0	0	0		1	0	0.333333	0
hsa-mir-526b	0	0	0	1	0	0	0	0	0		1	0	0.333333	0
hsa-mir-548i-1	0	0	0	0	0	0	0	1	0		1	0	0	0.333333
hsa-mir-548z	0	0	0	0	0	0	0	1	0		1	0	0	0.333333
hsa-mir-550b-1	0	0	0	0	0	0	0	1	0		1	0	0	0.333333
hsa-mir-551b	0	0	0	0	0	0	1	0	0		1	0	0	0.333333
hsa-mir-5584	0	1	0	0	0	0	0	0	0		1	0.333333	0	0
hsa-mir-568	0	0	0	0	0	1	0	0	0		1	0	0.333333	0
hsa-mir-5707	0	0	0	0	0	0	0	1	0		1	0	0	0.333333
hsa-mir-5708	0	0	0	0	0	0	0	0	1		1	0	0	0.333333
hsa-mir-573	1	0	0	0	0	0	0	0	0		1	0.333333	0	0
hsa-mir-6081	0	0	0	1	0	0	0	0	0		1	0	0.333333	0
hsa-mir-613	0	0	0	0	0	0	0	0	1		1	0	0	0.333333
hsa-mir-620	0	0	0	1	0	0	0	0	0		1	0	0.333333	0
hsa-mir-624	0	0	0	0	0	0	0	0	1		1	0	0	0.333333
hsa-mir-6513	0	0	0	0	0	1	0	0	0		1	0	0.333333	0
hsa-mir-658	0	0	0	0	0	0	0	0	1		1	0	0	0.333333
hsa-mir-6723	0	0	0	1	0	0	0	0	0		1	0	0.333333	0
hsa-mir-6728	0	0	0	0	0	1	0	0	0		1	0	0.333333	0
hsa-mir-6731	0	0	0	0	0	0	0	0	1		1	0	0	0.333333
hsa-mir-6738	0	0	0	0	0	0	0	0	1		1	0	0	0.333333
hsa-mir-6748	0	0	0	0	1	0	0	0	0		1	0	0.333333	0
hsa-mir-6768	0	0	0	0	0	0	0	1	0		1	0	0	0.333333
hsa-mir-6778	0	0	0	1	0	0	0	0	0		1	0	0.333333	0
hsa-mir-6783	0	0	0	0	0	0	0	1	0		1	0	0	0.333333
hsa-mir-6784	0	0	0	0	0	0	0	0	1		1	0	0	0.333333
hsa-mir-6796	0	0	0	0	0	1	0	0	0		1	0	0.333333	0
hsa-mir-6815	0	0	0	0	0	0	1	0	0		1	0	0	0.333333
hsa-mir-6856	0	0	0	1	0	0	0	0	0		1	0	0.333333	0
hsa-mir-6859-1	0	0	0	0	0	0	0	0	1		1	0	0	0.333333
hsa-mir-6859-2	0	0	0	0	0	0	0	0	1		1	0	0	0.333333
hsa-mir-6868	0	0	0	1	0	0	0	0	0		1	0	0.333333	0
hsa-mir-6884	0	0	0	0	0	0	0	0	1		1	0	0	0.333333
hsa-mir-6889	0	0	0	0	0	1	0	0	0		1	0	0.333333	0
hsa-mir-6890	0	0	0	0	0	1	0	0	0		1	0	0.333333	0
hsa-mir-7156	0	0	0	0	0	0	1	0	0		1	0	0	0.333333
hsa-mir-767	0	0	0	0	1	0	0	0	0		1	0	0.333333	0
hsa-mir-7974	0	0	0	1	0	0	0	0	0		1	0	0.333333	0
hsa-mir-8059	0	0	0	0	0	0	1	0	0		1	0	0	0.333333
hsa-mir-8066	0	0	0	0	0	0	0	1	0		1	0	0	0.333333
hsa-mir-885	0	0	0	0	0	0	0	0	1		1	0	0	0.333333
hsa-mir-942	0	0	0	0	0	0	1	0	0		1	0	0	0.333333
hsa-mir-943	0	0	0	1	0	0	0	0	0		1	0	0.333333	0

## Sheet: Norm, CPM
Table S1. Noramlized data (per M reads) removed miR-6087. Converted to 1M reads
miRNA	miRNA (simple names)	HCN (Norm -no 6087)	U87MG (Norm -no 6087)	SH-SY5Y (Norm -no 6087)	Total (norm -no 6089		HCN (Norm no 6089, total 1M)	U87MG (Norm -no 6087, total M)	SH-SY5Y (Norm -no 6087, total 1M)		Total of all 3M	Average per 1M
hsa-mir-1246	hsa-mir-1246	195	1474.82	4293.69	5963.51		18121.6	137057	399017		554195	184732
hsa-let-7c	hsa-let-7c	2366	55.0194	23.6399	2444.66		219875	5113.01	2196.88		227185	75728.2
hsa-mir-21	hsa-mir-21	774.667	1489.34	30.1691	2294.18		71990.6	138406	2803.64		213201	71066.8
hsa-let-7b	hsa-let-7b	804.333	606.741	59.2124	1470.29		74747.5	56385.1	5502.67		136635	45545.1
hsa-let-7g	hsa-let-7g	413.333	85.5857	767.285	1266.2		38411.5	7953.57	71304.6		117670	39223.2
hsa-let-7f-1	hsa-let-7f	819	107.746	240.677	1167.42		76110.5	10013	22366.4		108490	36163.3
hsa-let-7f-2	hsa-let-7f	827.667	113.86	197.675	1139.2		76915.9	10581.1	18370.1		105867	35289
hsa-let-7i	hsa-let-7i	584	320.182	106.042	1010.22		54271.7	29754.9	9854.59		93881.2	31293.7
hsa-mir-222	hsa-mir-222	497	401.183	0.225142	898.408		46186.7	37282.3	20.9227		83490	27830
hsa-mir-20a	hsa-mir-20a	6.33333	485.24	325.105	816.679		588.563	45093.9	30212.4		75894.8	25298.3
hsa-mir-7704	hsa-mir-7704	46.3333	571.59	174.71	792.634		4305.81	53118.5	16236		73660.3	24553.4
hsa-mir-19b-1	hsa-mir-19b	2	477.599	308.895	788.494		185.862	44383.7	28705.9		73275.5	24425.2
hsa-mir-1291	hsa-mir-1291	1.66667	67.2459	541.692	610.605		154.885	6249.23	50340		56744.1	18914.7
hsa-mir-3198-2	hsa-mir-3198	0	321.71	272.197	593.907		0	29896.9	25295.5		55192.4	18397.5
hsa-mir-100	hsa-mir-100	13.6667	515.807	0.450284	529.924		1270.06	47934.4	41.8454		49246.4	16415.5
hsa-mir-3687	hsa-mir-3687	3.66667	174.992	244.955	423.614		340.747	16262.2	22763.9		39366.8	13122.3
hsa-mir-92a-1	hsa-mir-92a	55.6667	213.964	147.468	417.099		5173.16	19883.9	13704.4		38761.4	12920.5
hsa-mir-92a-2	hsa-mir-92a	55	188.747	130.808	374.555		5111.21	17540.5	12156.1		34807.8	11602.6
hsa-mir-320a	hsa-mir-320a	169.333	108.51	82.1769	360.021		15736.3	10084	7636.78		33457.1	11152.4
hsa-let-7e	hsa-let-7e	218.667	80.2366	16.8857	315.789		20320.9	7456.47	1569.2		29346.6	9782.2
hsa-mir-155	hsa-mir-155	84.3333	212.436	17.5611	314.33		7837.18	19741.9	1631.97		29211	9737.02
hsa-mir-27b	hsa-mir-27b	237.667	17.5756	47.505	302.747		22086.6	1633.32	4414.69		28134.6	9378.21
hsa-mir-125b-1	hsa-mir-125b	141.667	123.794	5.40341	270.864		13165.2	11504.3	502.145		25171.6	8390.55
hsa-mir-221	hsa-mir-221	120	86.3498	0	206.35		11151.7	8024.58	0		19176.3	6392.1
hsa-mir-3064	hsa-mir-3064	14.6667	84.0574	104.241	202.965		1362.99	7811.54	9687.21		18861.7	6287.25
hsa-mir-1267	hsa-mir-1267	0	31.3305	163.678	195.009		0	2911.57	15210.8		18122.4	6040.79
hsa-mir-423	hsa-mir-423	56	72.595	64.3907	192.986		5204.14	6746.33	5983.89		17934.4	5978.12
hsa-mir-24-2	hsa-mir-24	149.667	10.6982	22.5142	182.879		13908.7	994.196	2092.27		16995.1	5665.05
hsa-mir-26a-1	hsa-mir-26a	116	17.5756	24.7656	158.341		10780	1633.32	2301.5		14714.8	4904.94
hsa-mir-26a-2	hsa-mir-26a	112.333	19.1039	25.6662	157.103		10439.3	1775.35	2385.19		14599.8	4866.6
hsa-mir-4426	hsa-mir-4426	0	147.482	6.30398	153.786		0	13705.7	585.836		14291.5	4763.85
hsa-mir-218-2	hsa-mir-218	4	0	143.866	147.866		371.724	0	13369.6		13741.3	4580.44
hsa-mir-218-1	hsa-mir-218	4.66667	0	140.714	145.381		433.678	0	13076.7		13510.4	4503.45
hsa-mir-24-1	hsa-mir-24	114.333	7.64158	22.7394	144.714		10625.1	710.14	2113.19		13448.4	4482.82
hsa-mir-25	hsa-mir-25	20	25.2172	91.1826	136.4		1858.62	2343.46	8473.69		12675.8	4225.26
hsa-mir-143	hsa-mir-143	115	5.34911	10.5817	130.931		10687.1	497.098	983.367		12167.5	4055.84
hsa-mir-125b-2	hsa-mir-125b	75.3333	50.4344	4.05256	129.82		7000.81	4686.92	376.609		12064.3	4021.45
hsa-mir-99a	hsa-mir-99a	7	62.661	56.5107	126.172		650.517	5823.15	5251.6		11725.3	3908.42
hsa-mir-128-1	hsa-mir-128	91.3333	13.7548	19.3622	124.45		8487.7	1278.25	1799.35		11565.3	3855.1
hsa-let-7d	hsa-let-7d	108	3.05663	3.60227	114.659		10036.6	284.056	334.763		10655.4	3551.79
hsa-mir-6515	hsa-mir-6515	0	110.039	3.15199	113.191		0	10226	292.918		10518.9	3506.31
hsa-mir-30d	hsa-mir-30d	49.6667	25.9814	32.4205	108.069		4615.58	2414.48	3012.87		10042.9	3347.64
hsa-mir-99b	hsa-mir-99b	66	10.6982	17.1108	93.809		6133.45	994.196	1590.12		8717.77	2905.92
hsa-mir-3607	hsa-mir-3607	0	13.7548	79.0249	92.7797		0	1278.25	7343.87		8622.12	2874.04
hsa-mir-148a	hsa-mir-148a	1.33333	5.34911	85.1037	91.7862		123.908	497.098	7908.78		8529.79	2843.26
hsa-mir-1307	hsa-mir-1307	0	30.5663	58.3118	88.8781		0	2840.56	5418.98		8259.54	2753.18
hsa-mir-744	hsa-mir-744	51.3333	3.82079	28.1428	83.2969		4770.46	355.07	2615.34		7740.87	2580.29
hsa-mir-128-2	hsa-mir-128	55.6667	7.64158	16.4354	79.7436		5173.16	710.14	1527.36		7410.66	2470.22
hsa-mir-3198-1	hsa-mir-3198	0	35.1513	43.4524	78.6037		0	3266.64	4038.08		7304.72	2434.91
hsa-mir-199a-2	hsa-mir-199a	63.6667	0	11.032	74.6986		5916.61	0	1025.21		6941.82	2313.94
hsa-mir-191	hsa-mir-191	38.6667	12.2265	21.3885	72.2817		3593.33	1136.22	1987.66		6717.21	2239.07
hsa-mir-151a	hsa-mir-151a	21.3333	40.5004	10.3565	72.1902		1982.53	3763.74	962.444		6708.71	2236.24
hsa-mir-10a	hsa-mir-10a	64	6.11326	0	70.1133		5947.59	568.112	0		6515.7	2171.9
hsa-mir-129-2	hsa-mir-129	56.3333	0.764158	9.68111	66.7786		5235.12	71.014	899.676		6205.81	2068.6
hsa-mir-199a-1	hsa-mir-199a	59.3333	0	7.20455	66.5379		5513.91	0	669.526		6183.43	2061.14
hsa-mir-129-1	hsa-mir-129	55.6667	0.764158	9.45597	65.8868		5173.16	71.014	878.753		6122.93	2040.98
hsa-mir-7641-1	hsa-mir-7641	23.6667	32.0946	6.97941	62.7407		2199.37	2982.59	648.604		5830.56	1943.52
hsa-mir-555	hsa-mir-555	1	16.8115	44.5781	62.3896		92.931	1562.31	4142.69		5797.93	1932.64
hsa-mir-10b	hsa-mir-10b	0.666667	33.6229	27.6925	61.9821		61.954	3124.62	2573.49		5760.06	1920.02
hsa-mir-7641-2	hsa-mir-7641	18	35.1513	6.75426	59.9055		1672.76	3266.64	627.681		5567.08	1855.69
hsa-mir-125a	hsa-mir-125a	29.3333	25.2172	3.82742	58.378		2725.98	2343.46	355.686		5425.13	1808.38
hsa-mir-29a	hsa-mir-29a	11.6667	45.8495	0	57.5161		1084.2	4260.84	0		5345.04	1781.68
hsa-mir-30e	hsa-mir-30e	11.3333	7.64158	37.5987	56.5737		1053.22	710.14	3494.09		5257.45	1752.48
hsa-mir-103a-1	hsa-mir-103a	17	0.764158	38.7245	56.4886		1579.83	71.014	3598.7		5249.55	1749.85
hsa-mir-5047	hsa-mir-5047	0.666667	19.8681	34.6719	55.2067		61.954	1846.36	3222.1		5130.41	1710.14
hsa-mir-103a-2	hsa-mir-103a	17	0.764158	36.0227	53.7869		1579.83	71.014	3347.63		4998.47	1666.16
hsa-let-7a-3	hsa-let-7a-3	2	39.7362	11.4823	53.2185		185.862	3692.73	1067.06		4945.65	1648.55
hsa-mir-6811	hsa-mir-6811	0	49.6703	0	49.6703		0	4615.91	0		4615.91	1538.64
hsa-mir-3654	hsa-mir-3654	0	40.5004	4.72799	45.2284		0	3763.74	439.377		4203.12	1401.04
hsa-mir-663a	hsa-mir-663a	0	3.82079	38.2742	42.095		0	355.07	3556.86		3911.93	1303.98
hsa-mir-17	hsa-mir-17	1.66667	20.6323	19.3622	41.6612		154.885	1917.38	1799.35		3871.61	1290.54
hsa-mir-4488	hsa-mir-4488	2	28.2738	10.5817	40.8555		185.862	2627.52	983.367		3796.75	1265.58
hsa-mir-18a	hsa-mir-18a	0	25.2172	15.0845	40.3017		0	2343.46	1401.82		3745.28	1248.43
hsa-mir-2682	hsa-mir-2682	0	0	39.1747	39.1747		0	0	3640.55		3640.55	1213.52
hsa-mir-1248	hsa-mir-1248	0	4.58495	32.6456	37.2306		0	426.084	3033.79		3459.88	1153.29
hsa-mir-376b	hsa-mir-376b	0	14.519	21.6136	36.1326		0	1349.27	2008.58		3357.84	1119.28
hsa-mir-378c	hsa-mir-378c	27.6667	8.40574	0	36.0724		2571.09	781.154	0		3352.25	1117.42
hsa-mir-4444-1	hsa-mir-4444	18.3333	12.2265	2.70171	33.2616		1703.74	1136.22	251.072		3091.03	1030.34
hsa-mir-4444-2	hsa-mir-4444	18.3333	12.2265	2.70171	33.2616		1703.74	1136.22	251.072		3091.03	1030.34
hsa-mir-26b	hsa-mir-26b	18.6667	5.34911	9.23083	33.2466		1734.71	497.098	857.831		3089.64	1029.88
hsa-mir-574	hsa-mir-574	21.6667	11.4624	0	33.129		2013.51	1065.21	0		3078.72	1026.24
hsa-mir-612	hsa-mir-612	0	21.3964	11.032	32.4284		0	1988.39	1025.21		3013.6	1004.53
hsa-mir-93	hsa-mir-93	3	3.82079	25.4411	32.2619		278.793	355.07	2364.26		2998.13	999.376
hsa-mir-27a	hsa-mir-27a	23.3333	5.34911	2.92685	31.6093		2168.39	497.098	271.995		2937.48	979.161
hsa-mir-3940	hsa-mir-3940	0	27.5097	4.05256	31.5622		0	2556.5	376.609		2933.11	977.704
hsa-mir-23b	hsa-mir-23b	21	3.82079	5.40341	30.2242		1951.55	355.07	502.145		2808.77	936.256
hsa-mir-6819	hsa-mir-6819	0	29.038	0.450284	29.4883		0	2698.53	41.8454		2740.38	913.459
hsa-mir-296	hsa-mir-296	20.3333	6.11326	2.92685	29.3734		1889.6	568.112	271.995		2729.7	909.902
hsa-mir-185	hsa-mir-185	19.6667	3.82079	5.40341	28.8909		1827.64	355.07	502.145		2684.86	894.953
hsa-mir-23a	hsa-mir-23a	13.6667	11.4624	3.15199	28.281		1270.06	1065.21	292.918		2628.19	876.062
hsa-mir-4723	hsa-mir-4723	0	3.82079	24.0902	27.911		0	355.07	2238.73		2593.8	864.6
hsa-mir-101-1	hsa-mir-101	10.3333	0	17.1108	27.4441		960.287	0	1590.12		2550.41	850.137
hsa-mir-142	hsa-mir-142	26.3333	0.764158	0	27.0975		2447.18	71.014	0		2518.2	839.399
hsa-mir-92b	hsa-mir-92b	1	19.1039	6.52912	26.6331		92.931	1775.35	606.758		2475.04	825.013
hsa-let-7a-1	hsa-let-7a	3	15.2832	8.10512	26.3883		278.793	1420.28	753.217		2452.29	817.43
hsa-mir-664a	hsa-mir-664a	0	2.29247	23.8651	26.1575		0	213.042	2217.81		2430.85	810.283
hsa-mir-146b	hsa-mir-146b	23.6667	0	2.02628	25.6929		2199.37	0	188.304		2387.67	795.891
hsa-mir-22	hsa-mir-22	11	13.7548	0.450284	25.2051		1022.24	1278.25	41.8454		2342.34	780.78
hsa-mir-98	hsa-mir-98	4	12.9907	8.10512	25.0958		371.724	1207.24	753.217		2332.18	777.393
hsa-mir-6840	hsa-mir-6840	0	4.58495	20.2628	24.8477		0	426.084	1883.04		2309.13	769.709
hsa-mir-425	hsa-mir-425	11.3333	7.64158	5.8537	24.8286		1053.22	710.14	543.99		2307.35	769.116
hsa-mir-140	hsa-mir-140	13.6667	3.82079	6.52912	24.0166		1270.06	355.07	606.758		2231.89	743.962
hsa-mir-101-2	hsa-mir-101	10.3333	0	12.1577	22.491		960.287	0	1129.83		2090.11	696.704
hsa-mir-138-1	hsa-mir-138	0	21.3964	0.225142	21.6216		0	1988.39	20.9227		2009.31	669.772
hsa-mir-671	hsa-mir-671	2.66667	16.8115	2.02628	21.5044		247.816	1562.31	188.304		1998.43	666.143
hsa-mir-198	hsa-mir-198	0	21.3964	0	21.3964		0	1988.39	0		1988.39	662.797
hsa-mir-8086	hsa-mir-8086	0	9.1699	11.9325	21.1024		0	852.168	1108.9		1961.07	653.69
hsa-mir-3916	hsa-mir-3916	2	6.87742	12.1577	21.0351		185.862	639.126	1129.83		1954.81	651.605
hsa-mir-106b	hsa-mir-106b	6.33333	4.58495	9.90626	20.8245		588.563	426.084	920.599		1935.25	645.082
hsa-mir-152	hsa-mir-152	6.33333	6.11326	8.33026	20.7769		588.563	568.112	774.14		1930.82	643.605
hsa-mir-335	hsa-mir-335	0	19.8681	0.225142	20.0932		0	1846.36	20.9227		1867.29	622.429
hsa-mir-4761	hsa-mir-4761	0	19.1039	0.450284	19.5542		0	1775.35	41.8454		1817.2	605.732
hsa-mir-7161	hsa-mir-7161	0	9.93405	9.45597	19.39		0	923.182	878.753		1801.94	600.645
hsa-mir-421	hsa-mir-421	0	4.58495	14.6342	19.2192		0	426.084	1359.98		1786.06	595.353
hsa-mir-30c-1	hsa-mir-30c	7.33333	8.40574	3.37713	19.1162		681.494	781.154	313.84		1776.49	592.163
hsa-mir-148b	hsa-mir-148b	8.66667	3.82079	6.52912	19.0166		805.402	355.07	606.758		1767.23	589.077
hsa-mir-19a	hsa-mir-19a	0.333333	6.87742	11.4823	18.693		30.977	639.126	1067.06		1737.16	579.054
hsa-mir-3605	hsa-mir-3605	0.666667	16.0473	1.80114	18.5151		61.954	1491.29	167.382		1720.63	573.543
hsa-mir-639	hsa-mir-639	0	17.5756	0.675426	18.2511		0	1633.32	62.7681		1696.09	565.363
hsa-mir-4435-1	hsa-mir-4435	0	17.5756	0.450284	18.0259		0	1633.32	41.8454		1675.17	558.389
hsa-mir-4435-2	hsa-mir-4435	0	17.5756	0.450284	18.0259		0	1633.32	41.8454		1675.17	558.389
hsa-mir-375	hsa-mir-375	0	0	18.0114	18.0114		0	0	1673.82		1673.82	557.939
hsa-mir-9-2	hsa-mir-9	0	12.9907	4.95313	17.9438		0	1207.24	460.299		1667.54	555.846
hsa-mir-4709	hsa-mir-4709	0	16.8115	0.900569	17.712		0	1562.31	83.6908		1646	548.666
hsa-mir-330	hsa-mir-330	0.666667	0	16.4354	17.102		61.954	0	1527.36		1589.31	529.77
hsa-mir-224	hsa-mir-224	16.6667	0	0	16.6667		1548.85	0	0		1548.85	516.284
hsa-let-7a-2	hsa-let-7a	1.66667	12.9907	1.12571	15.7831		154.885	1207.24	104.613		1466.74	488.912
hsa-mir-3907	hsa-mir-3907	0	14.519	0.675426	15.1944		0	1349.27	62.7681		1412.03	470.678
hsa-mir-361	hsa-mir-361	6.66667	3.82079	3.82742	14.3149		619.54	355.07	355.686		1330.3	443.432
hsa-mir-6866	hsa-mir-6866	1	6.87742	6.07884	13.9563		92.931	639.126	564.913		1296.97	432.323
hsa-mir-7108	hsa-mir-7108	0	13.7548	0	13.7548		0	1278.25	0		1278.25	426.084
hsa-mir-15a	hsa-mir-15a	5.66667	0	7.65483	13.3215		526.609	0	711.372		1237.98	412.66
hsa-mir-181d	hsa-mir-181d	0	3.82079	9.45597	13.2768		0	355.07	878.753		1233.82	411.274
hsa-mir-6837	hsa-mir-6837	0	2.29247	10.8068	13.0993		0	213.042	1004.29		1217.33	405.777
hsa-mir-6862-1	hsa-mir-6862	0	9.1699	3.60227	12.7722		0	852.168	334.763		1186.93	395.644
hsa-mir-1293	hsa-mir-1293	0	12.2265	0	12.2265		0	1136.22	0		1136.22	378.741
hsa-mir-7113	hsa-mir-7113	0	10.6982	1.35085	12.0491		0	994.196	125.536		1119.73	373.244
hsa-mir-6516	hsa-mir-6516	0	3.82079	8.10512	11.9259		0	355.07	753.217		1108.29	369.429
hsa-mir-3609	hsa-mir-3609	0	0	11.7074	11.7074		0	0	1087.98		1087.98	362.66
hsa-mir-6862-2	hsa-mir-6862	0	8.40574	2.92685	11.3326		0	781.154	271.995		1053.15	351.05
hsa-mir-5572	hsa-mir-5572	0	4.58495	6.52912	11.1141		0	426.084	606.758		1032.84	344.281
hsa-mir-181a-1	hsa-mir-181a	0	8.40574	2.70171	11.1074		0	781.154	251.072		1032.23	344.075
hsa-mir-132	hsa-mir-132	1	5.34911	4.72799	11.0771		92.931	497.098	439.377		1029.41	343.135
hsa-mir-4667	hsa-mir-4667	8	3.05663	0	11.0566		743.448	284.056	0		1027.5	342.501
hsa-mir-19b-2	hsa-mir-19b	0	0	11.032	11.032		0	0	1025.21		1025.21	341.737
hsa-mir-328	hsa-mir-328	11	0	0	11		1022.24	0	0		1022.24	340.747
hsa-mir-34c	hsa-mir-34c	11	0	0	11		1022.24	0	0		1022.24	340.747
hsa-mir-6812	hsa-mir-6812	0	5.34911	5.62855	10.9777		0	497.098	523.067		1020.17	340.055
hsa-mir-199b	hsa-mir-199b	0	0	10.8068	10.8068		0	0	1004.29		1004.29	334.763
hsa-mir-320b-2	hsa-mir-320b	2.33333	4.58495	3.82742	10.7457		216.839	426.084	355.686		998.609	332.87
hsa-mir-1260a	hsa-mir-1260a	0.666667	9.1699	0.900569	10.7371		61.954	852.168	83.6908		997.813	332.604
hsa-mir-1260b	hsa-mir-1260b	0.666667	9.1699	0.900569	10.7371		61.954	852.168	83.6908		997.813	332.604
hsa-mir-4753	hsa-mir-4753	0	6.87742	3.82742	10.7048		0	639.126	355.686		994.812	331.604
hsa-mir-5004	hsa-mir-5004	0	5.34911	5.17827	10.5274		0	497.098	481.222		978.32	326.107
hsa-mir-374a	hsa-mir-374a	0	4.58495	5.8537	10.4386		0	426.084	543.99		970.074	323.358
hsa-mir-622	hsa-mir-622	0	1.52832	8.78054	10.3089		0	142.028	815.985		958.013	319.338
hsa-mir-31	hsa-mir-31	10	0	0.225142	10.2251		929.31	0	20.9227		950.233	316.744
hsa-mir-532	hsa-mir-532	9	0	1.12571	10.1257		836.379	0	104.613		940.993	313.664
hsa-mir-30c-2	hsa-mir-30c	7.66667	1.52832	0.900569	10.0956		712.471	142.028	83.6908		938.19	312.73
hsa-mir-7110	hsa-mir-7110	0	9.93405	0	9.93405		0	923.182	0		923.182	307.727
hsa-mir-184	hsa-mir-184	9.66667	0	0	9.66667		898.333	0	0		898.333	299.444
hsa-mir-6801	hsa-mir-6801	0	9.1699	0.450284	9.62018		0	852.168	41.8454		894.013	298.004
hsa-mir-130b	hsa-mir-130b	0	0.764158	8.5554	9.31956		0	71.014	795.062		866.076	288.692
hsa-mir-486-2	hsa-mir-486-2	0.333333	7.64158	1.12571	9.10062		30.977	710.14	104.613		845.73	281.91
hsa-mir-6852	hsa-mir-6852	0	8.40574	0.675426	9.08116		0	781.154	62.7681		843.922	281.307
hsa-mir-663b	hsa-mir-663b	0.666667	4.58495	3.82742	9.07903		61.954	426.084	355.686		843.724	281.241
hsa-mir-30a	hsa-mir-30a	0.666667	6.11326	2.25142	9.03135		61.954	568.112	209.227		839.293	279.764
hsa-mir-137	hsa-mir-137	0	0	9.00569	9.00569		0	0	836.908		836.908	278.969
hsa-mir-181b-1	hsa-mir-181b	7	0	1.80114	8.80114		650.517	0	167.382		817.899	272.633
hsa-mir-3168	hsa-mir-3168	1.66667	6.87742	0	8.54409		154.885	639.126	0		794.011	264.67
hsa-mir-664b	hsa-mir-664b	0	7.64158	0.900569	8.54215		0	710.14	83.6908		793.831	264.61
hsa-mir-181b-2	hsa-mir-181b	6.66667	0	1.80114	8.4678		619.54	0	167.382		786.922	262.307
hsa-mir-186	hsa-mir-186	5.33333	0.764158	2.25142	8.34891		495.632	71.014	209.227		775.873	258.624
hsa-mir-214	hsa-mir-214	5.33333	0	2.92685	8.26018		495.632	0	271.995		767.627	255.876
hsa-mir-4477b	hsa-mir-4477b	0	7.64158	0.450284	8.09186		0	710.14	41.8454		751.985	250.662
hsa-mir-708	hsa-mir-708	0	0.764158	7.20455	7.96871		0	71.014	669.526		740.54	246.847
hsa-mir-615	hsa-mir-615	3.33333	3.05663	1.576	7.96596		309.77	284.056	146.459		740.285	246.762
hsa-mir-320b-1	hsa-mir-320b	3.33333	0.764158	3.82742	7.92491		309.77	71.014	355.686		736.47	245.49
hsa-mir-1306	hsa-mir-1306	0.333333	6.87742	0.675426	7.88618		30.977	639.126	62.7681		732.871	244.29
hsa-mir-3591	hsa-mir-3591	0	7.64158	0.225142	7.86672		0	710.14	20.9227		731.063	243.688
hsa-mir-7705	hsa-mir-7705	0.666667	5.34911	1.576	7.59177		61.954	497.098	146.459		705.511	235.17
hsa-mir-4517	hsa-mir-4517	0	6.87742	0.675426	7.55285		0	639.126	62.7681		701.894	233.965
hsa-mir-5100	hsa-mir-5100	1.33333	6.11326	0	7.4466		123.908	568.112	0		692.02	230.673
hsa-mir-28	hsa-mir-28	4.33333	3.05663	0	7.38997		402.701	284.056	0		686.757	228.919
hsa-mir-4647	hsa-mir-4647	0	6.87742	0.450284	7.32771		0	639.126	41.8454		680.971	226.99
hsa-mir-3658	hsa-mir-3658	0	6.11326	1.12571	7.23897		0	568.112	104.613		672.725	224.242
hsa-mir-3131	hsa-mir-3131	0	6.11326	0.900569	7.01383		0	568.112	83.6908		651.803	217.268
hsa-mir-3118-2	hsa-mir-3118	0	0	6.97941	6.97941		0	0	648.604		648.604	216.201
hsa-mir-4460	hsa-mir-4460	0	0	6.97941	6.97941		0	0	648.604		648.604	216.201
hsa-mir-3652	hsa-mir-3652	0.333333	5.34911	1.12571	6.80815		30.977	497.098	104.613		632.688	210.896
hsa-mir-4521	hsa-mir-4521	0	4.58495	2.02628	6.61123		0	426.084	188.304		614.388	204.796
hsa-mir-486	hsa-mir-486	0.333333	5.34911	0.900569	6.58301		30.977	497.098	83.6908		611.766	203.922
hsa-mir-2355	hsa-mir-2355	0	2.29247	4.2777	6.57017		0	213.042	397.531		610.573	203.524
hsa-mir-4800	hsa-mir-4800	1	0	5.40341	6.40341		92.931	0	502.145		595.076	198.359
hsa-mir-2861	hsa-mir-2861	1	5.34911	0	6.34911		92.931	497.098	0		590.029	196.676
hsa-mir-365b	hsa-mir-365b	6.33333	0	0	6.33333		588.563	0	0		588.563	196.188
hsa-mir-16-2	hsa-mir-16-2	3	1.52832	1.80114	6.32945		278.793	142.028	167.382		588.203	196.068
hsa-mir-769	hsa-mir-769	0	0	6.30398	6.30398		0	0	585.836		585.836	195.279
hsa-mir-632	hsa-mir-632	0	3.82079	2.47656	6.29735		0	355.07	230.15		585.22	195.073
hsa-mir-647	hsa-mir-647	0	1.52832	4.72799	6.2563		0	142.028	439.377		581.405	193.802
hsa-mir-4700	hsa-mir-4700	0	5.34911	0.900569	6.24967		0	497.098	83.6908		580.789	193.596
hsa-mir-6883	hsa-mir-6883	1.33333	4.58495	0.225142	6.14342		123.908	426.084	20.9227		570.915	190.305
hsa-mir-124-1	hsa-mir-124	0	0	6.07884	6.07884		0	0	564.913		564.913	188.304
hsa-mir-7706	hsa-mir-7706	0	3.82079	2.25142	6.07221		0	355.07	209.227		564.297	188.099
hsa-mir-7855	hsa-mir-7855	0	3.82079	2.25142	6.07221		0	355.07	209.227		564.297	188.099
hsa-mir-2278	hsa-mir-2278	5.33333	0	0.675426	6.00876		495.632	0	62.7681		558.4	186.133
hsa-mir-3615	hsa-mir-3615	0	0	5.8537	5.8537		0	0	543.99		543.99	181.33
hsa-mir-6816	hsa-mir-6816	0	4.58495	1.12571	5.71066		0	426.084	104.613		530.697	176.899
hsa-mir-3960	hsa-mir-3960	0.333333	5.34911	0	5.68244		30.977	497.098	0		528.075	176.025
hsa-mir-922	hsa-mir-922	0	3.82079	1.80114	5.62193		0	355.07	167.382		522.452	174.151
hsa-mir-877	hsa-mir-877	1.33333	0	4.2777	5.61103		123.908	0	397.531		521.439	173.813
hsa-mir-1272	hsa-mir-1272	0	1.52832	4.05256	5.58087		0	142.028	376.609		518.637	172.879
hsa-mir-138-2	hsa-mir-138	0	5.34911	0.225142	5.57425		0	497.098	20.9227		518.021	172.674
hsa-mir-1270-1	hsa-mir-1270	0	0	5.40341	5.40341		0	0	502.145		502.145	167.382
hsa-mir-1270-2	hsa-mir-1270	0	0	5.40341	5.40341		0	0	502.145		502.145	167.382
hsa-mir-7-2	hsa-mir-7	0	0	5.40341	5.40341		0	0	502.145		502.145	167.382
hsa-mir-6865	hsa-mir-6865	0	5.34911	0	5.34911		0	497.098	0		497.098	165.699
hsa-mir-127	hsa-mir-127	0	5.34911	0	5.34911		0	497.098	0		497.098	165.699
hsa-mir-6803	hsa-mir-6803	0	3.05663	2.25142	5.30805		0	284.056	209.227		493.283	164.428
hsa-mir-4737	hsa-mir-4737	0.333333	3.05663	1.80114	5.1911		30.977	284.056	167.382		482.415	160.805
hsa-mir-3651	hsa-mir-3651	0	0	5.17827	5.17827		0	0	481.222		481.222	160.407
hsa-mir-370	hsa-mir-370	0	0	5.17827	5.17827		0	0	481.222		481.222	160.407
hsa-mir-6844	hsa-mir-6844	0	0	5.17827	5.17827		0	0	481.222		481.222	160.407
hsa-mir-6848	hsa-mir-6848	0	3.82079	1.35085	5.17164		0	355.07	125.536		480.606	160.202
hsa-mir-1181	hsa-mir-1181	0	1.52832	3.60227	5.13059		0	142.028	334.763		476.791	158.93
hsa-mir-3653	hsa-mir-3653	0	0.764158	4.2777	5.04186		0	71.014	397.531		468.545	156.182
hsa-mir-33a	hsa-mir-33a	0	2.29247	2.70171	4.99418		0	213.042	251.072		464.114	154.705
hsa-mir-621	hsa-mir-621	0	1.52832	3.37713	4.90545		0	142.028	313.84		455.868	151.956
hsa-mir-626	hsa-mir-626	0	0	4.72799	4.72799		0	0	439.377		439.377	146.459
hsa-mir-192	hsa-mir-192	0	3.82079	0.900569	4.72136		0	355.07	83.6908		438.761	146.254
hsa-mir-3158-1	hsa-mir-3158	0	3.82079	0.900569	4.72136		0	355.07	83.6908		438.761	146.254
hsa-mir-3158-2	hsa-mir-3158	0	3.82079	0.900569	4.72136		0	355.07	83.6908		438.761	146.254
hsa-mir-5010	hsa-mir-5010	0	1.52832	3.15199	4.68031		0	142.028	292.918		434.946	144.982
hsa-mir-196b	hsa-mir-196b	4.66667	0	0	4.66667		433.678	0	0		433.678	144.559
hsa-mir-210	hsa-mir-210	4.66667	0	0	4.66667		433.678	0	0		433.678	144.559
hsa-mir-3170	hsa-mir-3170	4.66667	0	0	4.66667		433.678	0	0		433.678	144.559
hsa-mir-4510	hsa-mir-4510	4.66667	0	0	4.66667		433.678	0	0		433.678	144.559
hsa-mir-424	hsa-mir-424	0	4.58495	0	4.58495		0	426.084	0		426.084	142.028
hsa-mir-4725	hsa-mir-4725	0	4.58495	0	4.58495		0	426.084	0		426.084	142.028
hsa-mir-7-1	hsa-mir-7	0.333333	0	4.05256	4.38589		30.977	0	376.609		407.586	135.862
hsa-mir-126	hsa-mir-126	1	0	3.37713	4.37713		92.931	0	313.84		406.771	135.59
hsa-mir-149	hsa-mir-149	4.33333	0	0	4.33333		402.701	0	0		402.701	134.234
hsa-mir-378h	hsa-mir-378h	0	2.29247	2.02628	4.31875		0	213.042	188.304		401.346	133.782
hsa-mir-340	hsa-mir-340	0	0	4.2777	4.2777		0	0	397.531		397.531	132.51
hsa-mir-409	hsa-mir-409	0	3.82079	0.450284	4.27107		0	355.07	41.8454		396.915	132.305
hsa-mir-589	hsa-mir-589	0.333333	0.764158	3.15199	4.24948		30.977	71.014	292.918		394.909	131.636
hsa-mir-197	hsa-mir-197	0	3.05663	1.12571	4.18234		0	284.056	104.613		388.669	129.556
hsa-mir-16-1	hsa-mir-16	3	0	1.12571	4.12571		278.793	0	104.613		383.407	127.802
hsa-mir-145	hsa-mir-145	3.33333	0.764158	0	4.09749		309.77	71.014	0		380.784	126.928
hsa-mir-6782	hsa-mir-6782	0	0.764158	3.15199	3.91615		0	71.014	292.918		363.932	121.311
hsa-mir-5689	hsa-mir-5689	0	0.764158	3.15199	3.91615		0	71.014	292.918		363.932	121.311
hsa-mir-1262	hsa-mir-1262	0	3.82079	0	3.82079		0	355.07	0		355.07	118.357
hsa-mir-1825	hsa-mir-1825	0	3.82079	0	3.82079		0	355.07	0		355.07	118.357
hsa-mir-433	hsa-mir-433	0	3.82079	0	3.82079		0	355.07	0		355.07	118.357
hsa-mir-605	hsa-mir-605	0	3.82079	0	3.82079		0	355.07	0		355.07	118.357
hsa-mir-503	hsa-mir-503	3	0.764158	0	3.76416		278.793	71.014	0		349.807	116.602
hsa-mir-2277	hsa-mir-2277	0	3.05663	0.675426	3.73206		0	284.056	62.7681		346.824	115.608
hsa-mir-6501	hsa-mir-6501	0	3.05663	0.675426	3.73206		0	284.056	62.7681		346.824	115.608
hsa-mir-4461	hsa-mir-4461	0	2.29247	1.35085	3.64333		0	213.042	125.536		338.578	112.859
hsa-mir-4265	hsa-mir-4265	0	0	3.60227	3.60227		0	0	334.763		334.763	111.588
hsa-mir-29b-2	hsa-mir-29b	0	2.29247	1.12571	3.41818		0	213.042	104.613		317.655	105.885
hsa-mir-331	hsa-mir-331	0	2.29247	1.12571	3.41818		0	213.042	104.613		317.655	105.885
hsa-mir-6758	hsa-mir-6758	0	2.29247	1.12571	3.41818		0	213.042	104.613		317.655	105.885
hsa-mir-3685	hsa-mir-3685	0.333333	3.05663	0	3.38997		30.977	284.056	0		315.033	105.011
hsa-mir-3177	hsa-mir-3177	0	0	3.37713	3.37713		0	0	313.84		313.84	104.613
hsa-mir-876	hsa-mir-876	0	1.52832	1.80114	3.32945		0	142.028	167.382		309.41	103.137
hsa-mir-6878	hsa-mir-6878	0	1.52832	1.80114	3.32945		0	142.028	167.382		309.41	103.137
hsa-mir-3154	hsa-mir-3154	0.666667	1.52832	1.12571	3.32069		61.954	142.028	104.613		308.596	102.865
hsa-mir-3173	hsa-mir-3173	0	3.05663	0.225142	3.28177		0	284.056	20.9227		304.979	101.66
hsa-mir-6734	hsa-mir-6734	0	3.05663	0.225142	3.28177		0	284.056	20.9227		304.979	101.66
hsa-mir-6747	hsa-mir-6747	0	3.05663	0.225142	3.28177		0	284.056	20.9227		304.979	101.66
hsa-mir-4701	hsa-mir-4701	0	0.764158	2.47656	3.24072		0	71.014	230.15		301.164	100.388
hsa-mir-181a-2	hsa-mir-181a	0	0.764158	2.47656	3.24072		0	71.014	230.15		301.164	100.388
hsa-mir-455	hsa-mir-455	3	0	0.225142	3.22514		278.793	0	20.9227		299.716	99.9053
hsa-mir-558	hsa-mir-558	0	2.29247	0.900569	3.19304		0	213.042	83.6908		296.733	98.9109
hsa-mir-382	hsa-mir-382	0	2.29247	0.900569	3.19304		0	213.042	83.6908		296.733	98.9109
hsa-mir-338	hsa-mir-338	0	0	3.15199	3.15199		0	0	292.918		292.918	97.6393
hsa-mir-3681	hsa-mir-3681	0	3.05663	0	3.05663		0	284.056	0		284.056	94.6853
hsa-mir-6769a	hsa-mir-6769a	0	3.05663	0	3.05663		0	284.056	0		284.056	94.6853
hsa-mir-6798	hsa-mir-6798	0	3.05663	0	3.05663		0	284.056	0		284.056	94.6853
hsa-mir-6843	hsa-mir-6843	0	3.05663	0	3.05663		0	284.056	0		284.056	94.6853
hsa-mir-762	hsa-mir-762	0	3.05663	0	3.05663		0	284.056	0		284.056	94.6853
hsa-mir-4721	hsa-mir-4721	0	3.05663	0	3.05663		0	284.056	0		284.056	94.6853
hsa-mir-4258	hsa-mir-4258	0	3.05663	0	3.05663		0	284.056	0		284.056	94.6853
hsa-mir-665	hsa-mir-665	0	3.05663	0	3.05663		0	284.056	0		284.056	94.6853
hsa-mir-4683	hsa-mir-4683	0	3.05663	0	3.05663		0	284.056	0		284.056	94.6853
hsa-mir-758	hsa-mir-758	0	0.764158	2.25142	3.01558		0	71.014	209.227		280.241	93.4137
hsa-mir-4449	hsa-mir-4449	0	0.764158	2.25142	3.01558		0	71.014	209.227		280.241	93.4137
hsa-mir-542	hsa-mir-542	3	0	0	3		278.793	0	0		278.793	92.931
hsa-mir-345	hsa-mir-345	0	2.29247	0.675426	2.9679		0	213.042	62.7681		275.81	91.9367
hsa-mir-6835	hsa-mir-6835	0	2.29247	0.675426	2.9679		0	213.042	62.7681		275.81	91.9367
hsa-mir-6849	hsa-mir-6849	0	2.29247	0.675426	2.9679		0	213.042	62.7681		275.81	91.9367
hsa-mir-215	hsa-mir-215	0	2.29247	0.675426	2.9679		0	213.042	62.7681		275.81	91.9367
hsa-mir-1244-3	hsa-mir-1244	0	2.29247	0.675426	2.9679		0	213.042	62.7681		275.81	91.9367
hsa-mir-103b-2	hsa-mir-103b	0	0	2.92685	2.92685		0	0	271.995		271.995	90.665
hsa-mir-363	hsa-mir-363	0	0	2.92685	2.92685		0	0	271.995		271.995	90.665
hsa-mir-34a	hsa-mir-34a	0	1.52832	1.35085	2.87917		0	142.028	125.536		267.564	89.1881
hsa-mir-4768	hsa-mir-4768	1.33333	1.52832	0	2.86165		123.908	142.028	0		265.936	88.6454
hsa-mir-3169	hsa-mir-3169	0.333333	1.52832	0.900569	2.76222		30.977	142.028	83.6908		256.696	85.5653
hsa-mir-3192	hsa-mir-3192	0	2.29247	0.450284	2.74276		0	213.042	41.8454		254.887	84.9625
hsa-mir-182	hsa-mir-182	0	2.29247	0.450284	2.74276		0	213.042	41.8454		254.887	84.9625
hsa-mir-3655	hsa-mir-3655	0	2.29247	0.450284	2.74276		0	213.042	41.8454		254.887	84.9625
hsa-mir-1304	hsa-mir-1304	0	0	2.70171	2.70171		0	0	251.072		251.072	83.6908
hsa-mir-323b	hsa-mir-323b	0	0	2.70171	2.70171		0	0	251.072		251.072	83.6908
hsa-mir-3648	hsa-mir-3648	0	0	2.70171	2.70171		0	0	251.072		251.072	83.6908
hsa-mir-5088	hsa-mir-5088	0	0	2.70171	2.70171		0	0	251.072		251.072	83.6908
hsa-mir-7703	hsa-mir-7703	0	0	2.70171	2.70171		0	0	251.072		251.072	83.6908
hsa-mir-1-1	hsa-mir-1	2.66667	0	0	2.66667		247.816	0	0		247.816	82.6054
hsa-mir-1-2	hsa-mir-1	2.66667	0	0	2.66667		247.816	0	0		247.816	82.6054
hsa-mir-365a	hsa-mir-365a	2.66667	0	0	2.66667		247.816	0	0		247.816	82.6054
hsa-mir-381	hsa-mir-381	0	0.764158	1.80114	2.5653		0	71.014	167.382		238.396	79.4652
hsa-mir-4730	hsa-mir-4730	0	0.764158	1.80114	2.5653		0	71.014	167.382		238.396	79.4652
hsa-mir-204	hsa-mir-204	2.33333	0	0.225142	2.55848		216.839	0	20.9227		237.762	79.2539
hsa-mir-1243	hsa-mir-1243	0	2.29247	0.225142	2.51762		0	213.042	20.9227		233.965	77.9882
hsa-mir-4792	hsa-mir-4792	0	2.29247	0.225142	2.51762		0	213.042	20.9227		233.965	77.9882
hsa-mir-1909	hsa-mir-1909	0	2.29247	0.225142	2.51762		0	213.042	20.9227		233.965	77.9882
hsa-mir-6892	hsa-mir-6892	0	2.29247	0.225142	2.51762		0	213.042	20.9227		233.965	77.9882
hsa-mir-29c	hsa-mir-29c	0	0	2.47656	2.47656		0	0	230.15		230.15	76.7166
hsa-mir-3118-1	hsa-mir-3118	0	0	2.47656	2.47656		0	0	230.15		230.15	76.7166
hsa-mir-937	hsa-mir-937	0	0	2.47656	2.47656		0	0	230.15		230.15	76.7166
hsa-mir-320c-1	hsa-mir-320c	0.333333	0.764158	1.35085	2.44834		30.977	71.014	125.536		227.527	75.8424
hsa-mir-139	hsa-mir-139	0	1.52832	0.900569	2.42888		0	142.028	83.6908		225.719	75.2396
hsa-mir-4315-1	hsa-mir-4315	0	1.52832	0.900569	2.42888		0	142.028	83.6908		225.719	75.2396
hsa-mir-4315-2	hsa-mir-4315	0	1.52832	0.900569	2.42888		0	142.028	83.6908		225.719	75.2396
hsa-mir-5009	hsa-mir-5009	0	1.52832	0.900569	2.42888		0	142.028	83.6908		225.719	75.2396
hsa-mir-6845	hsa-mir-6845	0	1.52832	0.900569	2.42888		0	142.028	83.6908		225.719	75.2396
hsa-mir-1180	hsa-mir-1180	0	0.764158	1.576	2.34015		0	71.014	146.459		217.473	72.491
hsa-mir-1275	hsa-mir-1275	0	0.764158	1.576	2.34015		0	71.014	146.459		217.473	72.491
hsa-mir-6807	hsa-mir-6807	0	0.764158	1.576	2.34015		0	71.014	146.459		217.473	72.491
hsa-mir-4784	hsa-mir-4784	0	2.29247	0	2.29247		0	213.042	0		213.042	71.014
hsa-mir-5193	hsa-mir-5193	0	2.29247	0	2.29247		0	213.042	0		213.042	71.014
hsa-mir-6504	hsa-mir-6504	0	2.29247	0	2.29247		0	213.042	0		213.042	71.014
hsa-mir-6740	hsa-mir-6740	0	2.29247	0	2.29247		0	213.042	0		213.042	71.014
hsa-mir-6875	hsa-mir-6875	0	2.29247	0	2.29247		0	213.042	0		213.042	71.014
hsa-mir-6880	hsa-mir-6880	0	2.29247	0	2.29247		0	213.042	0		213.042	71.014
hsa-mir-7515	hsa-mir-7515	0	2.29247	0	2.29247		0	213.042	0		213.042	71.014
hsa-mir-4687	hsa-mir-4687	0	2.29247	0	2.29247		0	213.042	0		213.042	71.014
hsa-mir-4284	hsa-mir-4284	0	2.29247	0	2.29247		0	213.042	0		213.042	71.014
hsa-mir-1301	hsa-mir-1301	0	0	2.25142	2.25142		0	0	209.227		209.227	69.7423
hsa-mir-640	hsa-mir-640	0	0	2.25142	2.25142		0	0	209.227		209.227	69.7423
hsa-mir-6506	hsa-mir-6506	0	0	2.25142	2.25142		0	0	209.227		209.227	69.7423
hsa-mir-374b	hsa-mir-374b	1.33333	0	0.900569	2.2339		123.908	0	83.6908		207.599	69.1996
hsa-mir-6867	hsa-mir-6867	1.33333	0	0.900569	2.2339		123.908	0	83.6908		207.599	69.1996
hsa-mir-1204	hsa-mir-1204	0	1.52832	0.675426	2.20374		0	142.028	62.7681		204.796	68.2654
hsa-mir-545	hsa-mir-545	0	1.52832	0.675426	2.20374		0	142.028	62.7681		204.796	68.2654
hsa-mir-3656	hsa-mir-3656	0.666667	1.52832	0	2.19498		61.954	142.028	0		203.982	67.994
hsa-mir-301a	hsa-mir-301a	1	0	1.12571	2.12571		92.931	0	104.613		197.545	65.8482
hsa-mir-378d-2	hsa-mir-378d-2	0	0.764158	1.35085	2.11501		0	71.014	125.536		196.55	65.5167
hsa-mir-3665	hsa-mir-3665	0.333333	1.52832	0.225142	2.08679		30.977	142.028	20.9227		193.928	64.6426
hsa-mir-4472-2	hsa-mir-4472-2	0	0	2.02628	2.02628		0	0	188.304		188.304	62.7681
hsa-mir-644a	hsa-mir-644a	0	0	2.02628	2.02628		0	0	188.304		188.304	62.7681
hsa-mir-933	hsa-mir-933	0	0	2.02628	2.02628		0	0	188.304		188.304	62.7681
hsa-mir-652	hsa-mir-652	1.33333	0	0.675426	2.00876		123.908	0	62.7681		186.676	62.2254
hsa-mir-6797	hsa-mir-6797	0	1.52832	0.450284	1.9786		0	142.028	41.8454		183.873	61.2911
hsa-mir-6888	hsa-mir-6888	0	1.52832	0.450284	1.9786		0	142.028	41.8454		183.873	61.2911
hsa-mir-107	hsa-mir-107	1	0	0.900569	1.90057		92.931	0	83.6908		176.622	58.8739
hsa-mir-3620	hsa-mir-3620	0	0.764158	1.12571	1.88987		0	71.014	104.613		175.627	58.5425
hsa-mir-6851	hsa-mir-6851	0	0.764158	1.12571	1.88987		0	71.014	104.613		175.627	58.5425
hsa-mir-1234	hsa-mir-1234	0	0	1.80114	1.80114		0	0	167.382		167.382	55.7939
hsa-mir-15b	hsa-mir-15b	0	0	1.80114	1.80114		0	0	167.382		167.382	55.7939
hsa-mir-1908	hsa-mir-1908	0	0	1.80114	1.80114		0	0	167.382		167.382	55.7939
hsa-mir-30b	hsa-mir-30b	0	0	1.80114	1.80114		0	0	167.382		167.382	55.7939
hsa-mir-4297	hsa-mir-4297	0	0	1.80114	1.80114		0	0	167.382		167.382	55.7939
hsa-mir-4644	hsa-mir-4644	0	0	1.80114	1.80114		0	0	167.382		167.382	55.7939
hsa-mir-490	hsa-mir-490	0	0	1.80114	1.80114		0	0	167.382		167.382	55.7939
hsa-mir-6767	hsa-mir-6767	0	0	1.80114	1.80114		0	0	167.382		167.382	55.7939
hsa-mir-8063	hsa-mir-8063	0	0	1.80114	1.80114		0	0	167.382		167.382	55.7939
hsa-mir-4326	hsa-mir-4326	0.666667	0	1.12571	1.79238		61.954	0	104.613		166.568	55.5225
hsa-mir-147b	hsa-mir-147b	1	0.764158	0	1.76416		92.931	71.014	0		163.945	54.6483
hsa-mir-4451	hsa-mir-4451	1	0.764158	0	1.76416		92.931	71.014	0		163.945	54.6483
hsa-mir-1277	hsa-mir-1277	0	1.52832	0.225142	1.75346		0	142.028	20.9227		162.951	54.3169
hsa-mir-4443	hsa-mir-4443	0	1.52832	0.225142	1.75346		0	142.028	20.9227		162.951	54.3169
hsa-mir-7844	hsa-mir-7844	0	1.52832	0.225142	1.75346		0	142.028	20.9227		162.951	54.3169
hsa-mir-3908	hsa-mir-3908	0.333333	0	1.35085	1.68419		30.977	0	125.536		156.513	52.1711
hsa-mir-326	hsa-mir-326	1	0	0.675426	1.67543		92.931	0	62.7681		155.699	51.8997
hsa-mir-212	hsa-mir-212	1.66667	0	0	1.66667		154.885	0	0		154.885	51.6284
hsa-mir-4646	hsa-mir-4646	1.66667	0	0	1.66667		154.885	0	0		154.885	51.6284
hsa-mir-4677	hsa-mir-4677	1.66667	0	0	1.66667		154.885	0	0		154.885	51.6284
hsa-mir-501	hsa-mir-501	1.66667	0	0	1.66667		154.885	0	0		154.885	51.6284
hsa-mir-3127	hsa-mir-3127	0	0	1.576	1.576		0	0	146.459		146.459	48.8196
hsa-mir-3671	hsa-mir-3671	0	0	1.576	1.576		0	0	146.459		146.459	48.8196
hsa-mir-572	hsa-mir-572	0	0	1.576	1.576		0	0	146.459		146.459	48.8196
hsa-mir-585	hsa-mir-585	0	0	1.576	1.576		0	0	146.459		146.459	48.8196
hsa-mir-645	hsa-mir-645	0	0	1.576	1.576		0	0	146.459		146.459	48.8196
hsa-mir-654	hsa-mir-654	0	0	1.576	1.576		0	0	146.459		146.459	48.8196
hsa-mir-6777	hsa-mir-6777	0	0	1.576	1.576		0	0	146.459		146.459	48.8196
hsa-mir-6874	hsa-mir-6874	0	0	1.576	1.576		0	0	146.459		146.459	48.8196
hsa-mir-6894	hsa-mir-6894	0	0	1.576	1.576		0	0	146.459		146.459	48.8196
hsa-mir-320c-2	hsa-mir-320c	0.333333	0.764158	0.450284	1.54778		30.977	71.014	41.8454		143.836	47.9455
hsa-mir-4508	hsa-mir-4508	0.333333	0.764158	0.450284	1.54778		30.977	71.014	41.8454		143.836	47.9455
hsa-mir-1197	hsa-mir-1197	0	1.52832	0	1.52832		0	142.028	0		142.028	47.3427
hsa-mir-1228	hsa-mir-1228	0	1.52832	0	1.52832		0	142.028	0		142.028	47.3427
hsa-mir-3150a	hsa-mir-3150a	0	1.52832	0	1.52832		0	142.028	0		142.028	47.3427
hsa-mir-3610	hsa-mir-3610	0	1.52832	0	1.52832		0	142.028	0		142.028	47.3427
hsa-mir-4673	hsa-mir-4673	0	1.52832	0	1.52832		0	142.028	0		142.028	47.3427
hsa-mir-522	hsa-mir-522	0	1.52832	0	1.52832		0	142.028	0		142.028	47.3427
hsa-mir-548u	hsa-mir-548u	0	1.52832	0	1.52832		0	142.028	0		142.028	47.3427
hsa-mir-6726	hsa-mir-6726	0	1.52832	0	1.52832		0	142.028	0		142.028	47.3427
hsa-mir-6753	hsa-mir-6753	0	1.52832	0	1.52832		0	142.028	0		142.028	47.3427
hsa-mir-6761	hsa-mir-6761	0	1.52832	0	1.52832		0	142.028	0		142.028	47.3427
hsa-mir-6765	hsa-mir-6765	0	1.52832	0	1.52832		0	142.028	0		142.028	47.3427
hsa-mir-6794	hsa-mir-6794	0	1.52832	0	1.52832		0	142.028	0		142.028	47.3427
hsa-mir-6814	hsa-mir-6814	0	1.52832	0	1.52832		0	142.028	0		142.028	47.3427
hsa-mir-6830	hsa-mir-6830	0	1.52832	0	1.52832		0	142.028	0		142.028	47.3427
hsa-mir-6861	hsa-mir-6861	0	1.52832	0	1.52832		0	142.028	0		142.028	47.3427
hsa-mir-7107	hsa-mir-7107	0	1.52832	0	1.52832		0	142.028	0		142.028	47.3427
hsa-mir-6799	hsa-mir-6799	0	1.52832	0	1.52832		0	142.028	0		142.028	47.3427
hsa-mir-6891	hsa-mir-6891	0	1.52832	0	1.52832		0	142.028	0		142.028	47.3427
hsa-mir-7109	hsa-mir-7109	0	1.52832	0	1.52832		0	142.028	0		142.028	47.3427
hsa-mir-6885	hsa-mir-6885	0	1.52832	0	1.52832		0	142.028	0		142.028	47.3427
hsa-mir-454	hsa-mir-454	0	0.764158	0.675426	1.43958		0	71.014	62.7681		133.782	44.594
hsa-mir-637	hsa-mir-637	0	0.764158	0.675426	1.43958		0	71.014	62.7681		133.782	44.594
hsa-mir-7-3	hsa-mir-7-3	0	0.764158	0.675426	1.43958		0	71.014	62.7681		133.782	44.594
hsa-mir-938	hsa-mir-938	0	0.764158	0.675426	1.43958		0	71.014	62.7681		133.782	44.594
hsa-mir-130a	hsa-mir-130a	0	0	1.35085	1.35085		0	0	125.536		125.536	41.8454
hsa-mir-3157	hsa-mir-3157	0	0	1.35085	1.35085		0	0	125.536		125.536	41.8454
hsa-mir-339	hsa-mir-339	0	0	1.35085	1.35085		0	0	125.536		125.536	41.8454
hsa-mir-3618	hsa-mir-3618	0	0	1.35085	1.35085		0	0	125.536		125.536	41.8454
hsa-mir-4473	hsa-mir-4473	0	0	1.35085	1.35085		0	0	125.536		125.536	41.8454
hsa-mir-4763	hsa-mir-4763	0	0	1.35085	1.35085		0	0	125.536		125.536	41.8454
hsa-mir-592	hsa-mir-592	0	0	1.35085	1.35085		0	0	125.536		125.536	41.8454
hsa-mir-598	hsa-mir-598	0	0	1.35085	1.35085		0	0	125.536		125.536	41.8454
hsa-mir-6717	hsa-mir-6717	0	0	1.35085	1.35085		0	0	125.536		125.536	41.8454
hsa-mir-6764	hsa-mir-6764	0	0	1.35085	1.35085		0	0	125.536		125.536	41.8454
hsa-mir-6820	hsa-mir-6820	0	0	1.35085	1.35085		0	0	125.536		125.536	41.8454
hsa-mir-7111	hsa-mir-7111	0	0	1.35085	1.35085		0	0	125.536		125.536	41.8454
hsa-mir-765	hsa-mir-765	0	0	1.35085	1.35085		0	0	125.536		125.536	41.8454
hsa-mir-200c	hsa-mir-200c	1.33333	0	0	1.33333		123.908	0	0		123.908	41.3027
hsa-mir-378a	hsa-mir-378a	1.33333	0	0	1.33333		123.908	0	0		123.908	41.3027
hsa-mir-383	hsa-mir-383	1.33333	0	0	1.33333		123.908	0	0		123.908	41.3027
hsa-mir-6841	hsa-mir-6841	1.33333	0	0	1.33333		123.908	0	0		123.908	41.3027
hsa-mir-8054	hsa-mir-8054	1.33333	0	0	1.33333		123.908	0	0		123.908	41.3027
hsa-mir-760	hsa-mir-760	0.333333	0	0.900569	1.2339		30.977	0	83.6908		114.668	38.2226
hsa-mir-2110	hsa-mir-2110	0	0.764158	0.450284	1.21444		0	71.014	41.8454		112.859	37.6198
hsa-mir-4790	hsa-mir-4790	0	0.764158	0.450284	1.21444		0	71.014	41.8454		112.859	37.6198
hsa-mir-7112-1	hsa-mir-7112-1	0	0.764158	0.450284	1.21444		0	71.014	41.8454		112.859	37.6198
hsa-mir-7112-2	hsa-mir-7112-2	0	0.764158	0.450284	1.21444		0	71.014	41.8454		112.859	37.6198
hsa-mir-106a	hsa-mir-106a	0	0	1.12571	1.12571		0	0	104.613		104.613	34.8712
hsa-mir-1322	hsa-mir-1322	0	0	1.12571	1.12571		0	0	104.613		104.613	34.8712
hsa-mir-3118-3	hsa-mir-3118	0	0	1.12571	1.12571		0	0	104.613		104.613	34.8712
hsa-mir-4649	hsa-mir-4649	0	0	1.12571	1.12571		0	0	104.613		104.613	34.8712
hsa-mir-4671	hsa-mir-4671	0	0	1.12571	1.12571		0	0	104.613		104.613	34.8712
hsa-mir-4748	hsa-mir-4748	0	0	1.12571	1.12571		0	0	104.613		104.613	34.8712
hsa-mir-563	hsa-mir-563	0	0	1.12571	1.12571		0	0	104.613		104.613	34.8712
hsa-mir-571	hsa-mir-571	0	0	1.12571	1.12571		0	0	104.613		104.613	34.8712
hsa-mir-7114	hsa-mir-7114	0	0	1.12571	1.12571		0	0	104.613		104.613	34.8712
hsa-mir-1225	hsa-mir-1225	0.333333	0	0.675426	1.00876		30.977	0	62.7681		93.7451	31.2484
hsa-mir-3976	hsa-mir-3976	0.333333	0	0.675426	1.00876		30.977	0	62.7681		93.7451	31.2484
hsa-mir-190a	hsa-mir-190a	1	0	0	1		92.931	0	0		92.931	30.977
hsa-mir-193a	hsa-mir-193a	1	0	0	1		92.931	0	0		92.931	30.977
hsa-mir-211	hsa-mir-211	1	0	0	1		92.931	0	0		92.931	30.977
hsa-mir-449c	hsa-mir-449c	1	0	0	1		92.931	0	0		92.931	30.977
hsa-mir-452	hsa-mir-452	1	0	0	1		92.931	0	0		92.931	30.977
hsa-mir-4738	hsa-mir-4738	1	0	0	1		92.931	0	0		92.931	30.977
hsa-mir-1224	hsa-mir-1224	0	0	0.900569	0.900569		0	0	83.6908		83.6908	27.8969
hsa-mir-124-2	hsa-mir-124	0	0	0.900569	0.900569		0	0	83.6908		83.6908	27.8969
hsa-mir-1269a	hsa-mir-1269a	0	0	0.900569	0.900569		0	0	83.6908		83.6908	27.8969
hsa-mir-1271	hsa-mir-1271	0	0	0.900569	0.900569		0	0	83.6908		83.6908	27.8969
hsa-mir-1285-1	hsa-mir-1285	0	0	0.900569	0.900569		0	0	83.6908		83.6908	27.8969
hsa-mir-1292	hsa-mir-1292	0	0	0.900569	0.900569		0	0	83.6908		83.6908	27.8969
hsa-mir-135a-1	hsa-mir-135a	0	0	0.900569	0.900569		0	0	83.6908		83.6908	27.8969
hsa-mir-153-1	hsa-mir-153-1	0	0	0.900569	0.900569		0	0	83.6908		83.6908	27.8969
hsa-mir-153-2	hsa-mir-153-2	0	0	0.900569	0.900569		0	0	83.6908		83.6908	27.8969
hsa-mir-18b	hsa-mir-18b	0	0	0.900569	0.900569		0	0	83.6908		83.6908	27.8969
hsa-mir-3175	hsa-mir-3175	0	0	0.900569	0.900569		0	0	83.6908		83.6908	27.8969
hsa-mir-377	hsa-mir-377	0	0	0.900569	0.900569		0	0	83.6908		83.6908	27.8969
hsa-mir-3911	hsa-mir-3911	0	0	0.900569	0.900569		0	0	83.6908		83.6908	27.8969
hsa-mir-4437	hsa-mir-4437	0	0	0.900569	0.900569		0	0	83.6908		83.6908	27.8969
hsa-mir-4453	hsa-mir-4453	0	0	0.900569	0.900569		0	0	83.6908		83.6908	27.8969
hsa-mir-4660	hsa-mir-4660	0	0	0.900569	0.900569		0	0	83.6908		83.6908	27.8969
hsa-mir-4743	hsa-mir-4743	0	0	0.900569	0.900569		0	0	83.6908		83.6908	27.8969
hsa-mir-495	hsa-mir-495	0	0	0.900569	0.900569		0	0	83.6908		83.6908	27.8969
hsa-mir-526a-2	hsa-mir-526a	0	0	0.900569	0.900569		0	0	83.6908		83.6908	27.8969
hsa-mir-548e	hsa-mir-548e	0	0	0.900569	0.900569		0	0	83.6908		83.6908	27.8969
hsa-mir-5579	hsa-mir-5579	0	0	0.900569	0.900569		0	0	83.6908		83.6908	27.8969
hsa-mir-657	hsa-mir-657	0	0	0.900569	0.900569		0	0	83.6908		83.6908	27.8969
hsa-mir-6736	hsa-mir-6736	0	0	0.900569	0.900569		0	0	83.6908		83.6908	27.8969
hsa-mir-6739	hsa-mir-6739	0	0	0.900569	0.900569		0	0	83.6908		83.6908	27.8969
hsa-mir-6779	hsa-mir-6779	0	0	0.900569	0.900569		0	0	83.6908		83.6908	27.8969
hsa-mir-6833	hsa-mir-6833	0	0	0.900569	0.900569		0	0	83.6908		83.6908	27.8969
hsa-mir-636	hsa-mir-636	0.666667	0	0.225142	0.891809		61.954	0	20.9227		82.8767	27.6256
hsa-mir-1205	hsa-mir-1205	0	0.764158	0	0.764158		0	71.014	0		71.014	23.6713
hsa-mir-1302-3	hsa-mir-1302	0	0.764158	0	0.764158		0	71.014	0		71.014	23.6713
hsa-mir-3134	hsa-mir-3134	0	0.764158	0	0.764158		0	71.014	0		71.014	23.6713
hsa-mir-3202-2	hsa-mir-3202	0	0.764158	0	0.764158		0	71.014	0		71.014	23.6713
hsa-mir-4325	hsa-mir-4325	0	0.764158	0	0.764158		0	71.014	0		71.014	23.6713
hsa-mir-4328	hsa-mir-4328	0	0.764158	0	0.764158		0	71.014	0		71.014	23.6713
hsa-mir-4420	hsa-mir-4420	0	0.764158	0	0.764158		0	71.014	0		71.014	23.6713
hsa-mir-4442	hsa-mir-4442	0	0.764158	0	0.764158		0	71.014	0		71.014	23.6713
hsa-mir-449b	hsa-mir-449b	0	0.764158	0	0.764158		0	71.014	0		71.014	23.6713
hsa-mir-4706	hsa-mir-4706	0	0.764158	0	0.764158		0	71.014	0		71.014	23.6713
hsa-mir-4711	hsa-mir-4711	0	0.764158	0	0.764158		0	71.014	0		71.014	23.6713
hsa-mir-4791	hsa-mir-4791	0	0.764158	0	0.764158		0	71.014	0		71.014	23.6713
hsa-mir-5094	hsa-mir-5094	0	0.764158	0	0.764158		0	71.014	0		71.014	23.6713
hsa-mir-519a-2	hsa-mir-519a	0	0.764158	0	0.764158		0	71.014	0		71.014	23.6713
hsa-mir-526b	hsa-mir-526b	0	0.764158	0	0.764158		0	71.014	0		71.014	23.6713
hsa-mir-568	hsa-mir-568	0	0.764158	0	0.764158		0	71.014	0		71.014	23.6713
hsa-mir-6513	hsa-mir-6513	0	0.764158	0	0.764158		0	71.014	0		71.014	23.6713
hsa-mir-6723	hsa-mir-6723	0	0.764158	0	0.764158		0	71.014	0		71.014	23.6713
hsa-mir-6728	hsa-mir-6728	0	0.764158	0	0.764158		0	71.014	0		71.014	23.6713
hsa-mir-6778	hsa-mir-6778	0	0.764158	0	0.764158		0	71.014	0		71.014	23.6713
hsa-mir-6796	hsa-mir-6796	0	0.764158	0	0.764158		0	71.014	0		71.014	23.6713
hsa-mir-6856	hsa-mir-6856	0	0.764158	0	0.764158		0	71.014	0		71.014	23.6713
hsa-mir-6868	hsa-mir-6868	0	0.764158	0	0.764158		0	71.014	0		71.014	23.6713
hsa-mir-6890	hsa-mir-6890	0	0.764158	0	0.764158		0	71.014	0		71.014	23.6713
hsa-mir-767	hsa-mir-767	0	0.764158	0	0.764158		0	71.014	0		71.014	23.6713
hsa-mir-7974	hsa-mir-7974	0	0.764158	0	0.764158		0	71.014	0		71.014	23.6713
hsa-mir-943	hsa-mir-943	0	0.764158	0	0.764158		0	71.014	0		71.014	23.6713
hsa-mir-620	hsa-mir-620	0	0.764158	0	0.764158		0	71.014	0		71.014	23.6713
hsa-mir-6889	hsa-mir-6889	0	0.764158	0	0.764158		0	71.014	0		71.014	23.6713
hsa-mir-6748	hsa-mir-6748	0	0.764158	0	0.764158		0	71.014	0		71.014	23.6713
hsa-mir-6081	hsa-mir-6081	0	0.764158	0	0.764158		0	71.014	0		71.014	23.6713
hsa-mir-1254-1	hsa-mir-1254	0	0	0.675426	0.675426		0	0	62.7681		62.7681	20.9227
hsa-mir-1269b	hsa-mir-1269b	0	0	0.675426	0.675426		0	0	62.7681		62.7681	20.9227
hsa-mir-1296	hsa-mir-1296	0	0	0.675426	0.675426		0	0	62.7681		62.7681	20.9227
hsa-mir-181c	hsa-mir-181c	0	0	0.675426	0.675426		0	0	62.7681		62.7681	20.9227
hsa-mir-183	hsa-mir-183	0	0	0.675426	0.675426		0	0	62.7681		62.7681	20.9227
hsa-mir-1913	hsa-mir-1913	0	0	0.675426	0.675426		0	0	62.7681		62.7681	20.9227
hsa-mir-193b	hsa-mir-193b	0	0	0.675426	0.675426		0	0	62.7681		62.7681	20.9227
hsa-mir-195	hsa-mir-195	0	0	0.675426	0.675426		0	0	62.7681		62.7681	20.9227
hsa-mir-203a	hsa-mir-203a	0	0	0.675426	0.675426		0	0	62.7681		62.7681	20.9227
hsa-mir-20b	hsa-mir-20b	0	0	0.675426	0.675426		0	0	62.7681		62.7681	20.9227
hsa-mir-3117	hsa-mir-3117	0	0	0.675426	0.675426		0	0	62.7681		62.7681	20.9227
hsa-mir-3183	hsa-mir-3183	0	0	0.675426	0.675426		0	0	62.7681		62.7681	20.9227
hsa-mir-3606	hsa-mir-3606	0	0	0.675426	0.675426		0	0	62.7681		62.7681	20.9227
hsa-mir-3945	hsa-mir-3945	0	0	0.675426	0.675426		0	0	62.7681		62.7681	20.9227
hsa-mir-4263	hsa-mir-4263	0	0	0.675426	0.675426		0	0	62.7681		62.7681	20.9227
hsa-mir-4298	hsa-mir-4298	0	0	0.675426	0.675426		0	0	62.7681		62.7681	20.9227
hsa-mir-4434	hsa-mir-4434	0	0	0.675426	0.675426		0	0	62.7681		62.7681	20.9227
hsa-mir-4477a	hsa-mir-4477a	0	0	0.675426	0.675426		0	0	62.7681		62.7681	20.9227
hsa-mir-4485	hsa-mir-4485	0	0	0.675426	0.675426		0	0	62.7681		62.7681	20.9227
hsa-mir-4497	hsa-mir-4497	0	0	0.675426	0.675426		0	0	62.7681		62.7681	20.9227
hsa-mir-4712	hsa-mir-4712	0	0	0.675426	0.675426		0	0	62.7681		62.7681	20.9227
hsa-mir-483	hsa-mir-483	0	0	0.675426	0.675426		0	0	62.7681		62.7681	20.9227
hsa-mir-548k	hsa-mir-548k	0	0	0.675426	0.675426		0	0	62.7681		62.7681	20.9227
hsa-mir-5581	hsa-mir-5581	0	0	0.675426	0.675426		0	0	62.7681		62.7681	20.9227
hsa-mir-5688	hsa-mir-5688	0	0	0.675426	0.675426		0	0	62.7681		62.7681	20.9227
hsa-mir-6132	hsa-mir-6132	0	0	0.675426	0.675426		0	0	62.7681		62.7681	20.9227
hsa-mir-6505	hsa-mir-6505	0	0	0.675426	0.675426		0	0	62.7681		62.7681	20.9227
hsa-mir-6749	hsa-mir-6749	0	0	0.675426	0.675426		0	0	62.7681		62.7681	20.9227
hsa-mir-6805	hsa-mir-6805	0	0	0.675426	0.675426		0	0	62.7681		62.7681	20.9227
hsa-mir-6809	hsa-mir-6809	0	0	0.675426	0.675426		0	0	62.7681		62.7681	20.9227
hsa-mir-6869	hsa-mir-6869	0	0	0.675426	0.675426		0	0	62.7681		62.7681	20.9227
hsa-mir-6893	hsa-mir-6893	0	0	0.675426	0.675426		0	0	62.7681		62.7681	20.9227
hsa-mir-95	hsa-mir-95	0	0	0.675426	0.675426		0	0	62.7681		62.7681	20.9227
hsa-mir-134	hsa-mir-134	0.666667	0	0	0.666667		61.954	0	0		61.954	20.6513
hsa-mir-146a	hsa-mir-146a	0.666667	0	0	0.666667		61.954	0	0		61.954	20.6513
hsa-mir-1910	hsa-mir-1910	0.666667	0	0	0.666667		61.954	0	0		61.954	20.6513
hsa-mir-3125	hsa-mir-3125	0.666667	0	0	0.666667		61.954	0	0		61.954	20.6513
hsa-mir-4518	hsa-mir-4518	0.666667	0	0	0.666667		61.954	0	0		61.954	20.6513
hsa-mir-4732	hsa-mir-4732	0.666667	0	0	0.666667		61.954	0	0		61.954	20.6513
hsa-mir-4794	hsa-mir-4794	0.666667	0	0	0.666667		61.954	0	0		61.954	20.6513
hsa-mir-4516	hsa-mir-4516	0.333333	0	0.225142	0.558475		30.977	0	20.9227		51.8997	17.2999
hsa-mir-6826	hsa-mir-6826	0.333333	0	0.225142	0.558475		30.977	0	20.9227		51.8997	17.2999
hsa-mir-105-1	hsa-mir-105	0	0	0.450284	0.450284		0	0	41.8454		41.8454	13.9485
hsa-mir-105-2	hsa-mir-105	0	0	0.450284	0.450284		0	0	41.8454		41.8454	13.9485
hsa-mir-1185-2	hsa-mir-1185	0	0	0.450284	0.450284		0	0	41.8454		41.8454	13.9485
hsa-mir-1226	hsa-mir-1226	0	0	0.450284	0.450284		0	0	41.8454		41.8454	13.9485
hsa-mir-1250	hsa-mir-1250	0	0	0.450284	0.450284		0	0	41.8454		41.8454	13.9485
hsa-mir-1266	hsa-mir-1266	0	0	0.450284	0.450284		0	0	41.8454		41.8454	13.9485
hsa-mir-1290	hsa-mir-1290	0	0	0.450284	0.450284		0	0	41.8454		41.8454	13.9485
hsa-mir-194-1	hsa-mir-194	0	0	0.450284	0.450284		0	0	41.8454		41.8454	13.9485
hsa-mir-194-2	hsa-mir-194	0	0	0.450284	0.450284		0	0	41.8454		41.8454	13.9485
hsa-mir-205	hsa-mir-205	0	0	0.450284	0.450284		0	0	41.8454		41.8454	13.9485
hsa-mir-299	hsa-mir-299	0	0	0.450284	0.450284		0	0	41.8454		41.8454	13.9485
hsa-mir-3115	hsa-mir-3115	0	0	0.450284	0.450284		0	0	41.8454		41.8454	13.9485
hsa-mir-3132	hsa-mir-3132	0	0	0.450284	0.450284		0	0	41.8454		41.8454	13.9485
hsa-mir-3174	hsa-mir-3174	0	0	0.450284	0.450284		0	0	41.8454		41.8454	13.9485
hsa-mir-3187	hsa-mir-3187	0	0	0.450284	0.450284		0	0	41.8454		41.8454	13.9485
hsa-mir-342	hsa-mir-342	0	0	0.450284	0.450284		0	0	41.8454		41.8454	13.9485
hsa-mir-3614	hsa-mir-3614	0	0	0.450284	0.450284		0	0	41.8454		41.8454	13.9485
hsa-mir-376a-2	hsa-mir-376a	0	0	0.450284	0.450284		0	0	41.8454		41.8454	13.9485
hsa-mir-3928	hsa-mir-3928	0	0	0.450284	0.450284		0	0	41.8454		41.8454	13.9485
hsa-mir-3935	hsa-mir-3935	0	0	0.450284	0.450284		0	0	41.8454		41.8454	13.9485
hsa-mir-3939	hsa-mir-3939	0	0	0.450284	0.450284		0	0	41.8454		41.8454	13.9485
hsa-mir-3975	hsa-mir-3975	0	0	0.450284	0.450284		0	0	41.8454		41.8454	13.9485
hsa-mir-4254	hsa-mir-4254	0	0	0.450284	0.450284		0	0	41.8454		41.8454	13.9485
hsa-mir-4301	hsa-mir-4301	0	0	0.450284	0.450284		0	0	41.8454		41.8454	13.9485
hsa-mir-4482	hsa-mir-4482	0	0	0.450284	0.450284		0	0	41.8454		41.8454	13.9485
hsa-mir-4498	hsa-mir-4498	0	0	0.450284	0.450284		0	0	41.8454		41.8454	13.9485
hsa-mir-4636	hsa-mir-4636	0	0	0.450284	0.450284		0	0	41.8454		41.8454	13.9485
hsa-mir-4659a	hsa-mir-4659a	0	0	0.450284	0.450284		0	0	41.8454		41.8454	13.9485
hsa-mir-4680	hsa-mir-4680	0	0	0.450284	0.450284		0	0	41.8454		41.8454	13.9485
hsa-mir-4690	hsa-mir-4690	0	0	0.450284	0.450284		0	0	41.8454		41.8454	13.9485
hsa-mir-4793	hsa-mir-4793	0	0	0.450284	0.450284		0	0	41.8454		41.8454	13.9485
hsa-mir-5003	hsa-mir-5003	0	0	0.450284	0.450284		0	0	41.8454		41.8454	13.9485
hsa-mir-511	hsa-mir-511	0	0	0.450284	0.450284		0	0	41.8454		41.8454	13.9485
hsa-mir-541	hsa-mir-541	0	0	0.450284	0.450284		0	0	41.8454		41.8454	13.9485
hsa-mir-544b	hsa-mir-544b	0	0	0.450284	0.450284		0	0	41.8454		41.8454	13.9485
hsa-mir-567	hsa-mir-567	0	0	0.450284	0.450284		0	0	41.8454		41.8454	13.9485
hsa-mir-577	hsa-mir-577	0	0	0.450284	0.450284		0	0	41.8454		41.8454	13.9485
hsa-mir-590	hsa-mir-590	0	0	0.450284	0.450284		0	0	41.8454		41.8454	13.9485
hsa-mir-606	hsa-mir-606	0	0	0.450284	0.450284		0	0	41.8454		41.8454	13.9485
hsa-mir-6133	hsa-mir-6133	0	0	0.450284	0.450284		0	0	41.8454		41.8454	13.9485
hsa-mir-619	hsa-mir-619	0	0	0.450284	0.450284		0	0	41.8454		41.8454	13.9485
hsa-mir-6733	hsa-mir-6733	0	0	0.450284	0.450284		0	0	41.8454		41.8454	13.9485
hsa-mir-6751	hsa-mir-6751	0	0	0.450284	0.450284		0	0	41.8454		41.8454	13.9485
hsa-mir-6752	hsa-mir-6752	0	0	0.450284	0.450284		0	0	41.8454		41.8454	13.9485
hsa-mir-6755	hsa-mir-6755	0	0	0.450284	0.450284		0	0	41.8454		41.8454	13.9485
hsa-mir-6786	hsa-mir-6786	0	0	0.450284	0.450284		0	0	41.8454		41.8454	13.9485
hsa-mir-6800	hsa-mir-6800	0	0	0.450284	0.450284		0	0	41.8454		41.8454	13.9485
hsa-mir-6836	hsa-mir-6836	0	0	0.450284	0.450284		0	0	41.8454		41.8454	13.9485
hsa-mir-766	hsa-mir-766	0	0	0.450284	0.450284		0	0	41.8454		41.8454	13.9485
hsa-mir-8064	hsa-mir-8064	0	0	0.450284	0.450284		0	0	41.8454		41.8454	13.9485
hsa-mir-8075	hsa-mir-8075	0	0	0.450284	0.450284		0	0	41.8454		41.8454	13.9485
hsa-mir-873	hsa-mir-873	0	0	0.450284	0.450284		0	0	41.8454		41.8454	13.9485
hsa-mir-9-3	hsa-mir-9-3	0	0	0.450284	0.450284		0	0	41.8454		41.8454	13.9485
hsa-mir-941-1	hsa-mir-941	0	0	0.450284	0.450284		0	0	41.8454		41.8454	13.9485
hsa-mir-1281	hsa-mir-1281	0.333333	0	0	0.333333		30.977	0	0		30.977	10.3257
hsa-mir-29b-1	hsa-mir-29b	0.333333	0	0	0.333333		30.977	0	0		30.977	10.3257
hsa-mir-32	hsa-mir-32	0.333333	0	0	0.333333		30.977	0	0		30.977	10.3257
hsa-mir-329-1	hsa-mir-329	0.333333	0	0	0.333333		30.977	0	0		30.977	10.3257
hsa-mir-379	hsa-mir-379	0.333333	0	0	0.333333		30.977	0	0		30.977	10.3257
hsa-mir-4429	hsa-mir-4429	0.333333	0	0	0.333333		30.977	0	0		30.977	10.3257
hsa-mir-4492	hsa-mir-4492	0.333333	0	0	0.333333		30.977	0	0		30.977	10.3257
hsa-mir-450a-1	hsa-mir-450a	0.333333	0	0	0.333333		30.977	0	0		30.977	10.3257
hsa-mir-450a-2	hsa-mir-450a	0.333333	0	0	0.333333		30.977	0	0		30.977	10.3257
hsa-mir-4640	hsa-mir-4640	0.333333	0	0	0.333333		30.977	0	0		30.977	10.3257
hsa-mir-4657	hsa-mir-4657	0.333333	0	0	0.333333		30.977	0	0		30.977	10.3257
hsa-mir-4722	hsa-mir-4722	0.333333	0	0	0.333333		30.977	0	0		30.977	10.3257
hsa-mir-4762	hsa-mir-4762	0.333333	0	0	0.333333		30.977	0	0		30.977	10.3257
hsa-mir-4767	hsa-mir-4767	0.333333	0	0	0.333333		30.977	0	0		30.977	10.3257
hsa-mir-5584	hsa-mir-5584	0.333333	0	0	0.333333		30.977	0	0		30.977	10.3257
hsa-mir-573	hsa-mir-573	0.333333	0	0	0.333333		30.977	0	0		30.977	10.3257
hsa-mir-1231	hsa-mir-1231	0	0	0.225142	0.225142		0	0	20.9227		20.9227	6.97423
hsa-mir-1255a	hsa-mir-1255a	0	0	0.225142	0.225142		0	0	20.9227		20.9227	6.97423
hsa-mir-1297	hsa-mir-1297	0	0	0.225142	0.225142		0	0	20.9227		20.9227	6.97423
hsa-mir-1827	hsa-mir-1827	0	0	0.225142	0.225142		0	0	20.9227		20.9227	6.97423
hsa-mir-2681	hsa-mir-2681	0	0	0.225142	0.225142		0	0	20.9227		20.9227	6.97423
hsa-mir-301b	hsa-mir-301b	0	0	0.225142	0.225142		0	0	20.9227		20.9227	6.97423
hsa-mir-3140	hsa-mir-3140	0	0	0.225142	0.225142		0	0	20.9227		20.9227	6.97423
hsa-mir-3196	hsa-mir-3196	0	0	0.225142	0.225142		0	0	20.9227		20.9227	6.97423
hsa-mir-3200	hsa-mir-3200	0	0	0.225142	0.225142		0	0	20.9227		20.9227	6.97423
hsa-mir-3660	hsa-mir-3660	0	0	0.225142	0.225142		0	0	20.9227		20.9227	6.97423
hsa-mir-3679	hsa-mir-3679	0	0	0.225142	0.225142		0	0	20.9227		20.9227	6.97423
hsa-mir-378i	hsa-mir-378i	0	0	0.225142	0.225142		0	0	20.9227		20.9227	6.97423
hsa-mir-3913-1	hsa-mir-3913-1	0	0	0.225142	0.225142		0	0	20.9227		20.9227	6.97423
hsa-mir-3913-2	hsa-mir-3913-2	0	0	0.225142	0.225142		0	0	20.9227		20.9227	6.97423
hsa-mir-3917	hsa-mir-3917	0	0	0.225142	0.225142		0	0	20.9227		20.9227	6.97423
hsa-mir-3924	hsa-mir-3924	0	0	0.225142	0.225142		0	0	20.9227		20.9227	6.97423
hsa-mir-3942	hsa-mir-3942	0	0	0.225142	0.225142		0	0	20.9227		20.9227	6.97423
hsa-mir-3978	hsa-mir-3978	0	0	0.225142	0.225142		0	0	20.9227		20.9227	6.97423
hsa-mir-4257	hsa-mir-4257	0	0	0.225142	0.225142		0	0	20.9227		20.9227	6.97423
hsa-mir-4278	hsa-mir-4278	0	0	0.225142	0.225142		0	0	20.9227		20.9227	6.97423
hsa-mir-4308	hsa-mir-4308	0	0	0.225142	0.225142		0	0	20.9227		20.9227	6.97423
hsa-mir-4424	hsa-mir-4424	0	0	0.225142	0.225142		0	0	20.9227		20.9227	6.97423
hsa-mir-4436b-1	hsa-mir-4436b	0	0	0.225142	0.225142		0	0	20.9227		20.9227	6.97423
hsa-mir-4436b-2	hsa-mir-4436b	0	0	0.225142	0.225142		0	0	20.9227		20.9227	6.97423
hsa-mir-4440	hsa-mir-4440	0	0	0.225142	0.225142		0	0	20.9227		20.9227	6.97423
hsa-mir-4466	hsa-mir-4466	0	0	0.225142	0.225142		0	0	20.9227		20.9227	6.97423
hsa-mir-4468	hsa-mir-4468	0	0	0.225142	0.225142		0	0	20.9227		20.9227	6.97423
hsa-mir-4511	hsa-mir-4511	0	0	0.225142	0.225142		0	0	20.9227		20.9227	6.97423
hsa-mir-4656	hsa-mir-4656	0	0	0.225142	0.225142		0	0	20.9227		20.9227	6.97423
hsa-mir-4705	hsa-mir-4705	0	0	0.225142	0.225142		0	0	20.9227		20.9227	6.97423
hsa-mir-4724	hsa-mir-4724	0	0	0.225142	0.225142		0	0	20.9227		20.9227	6.97423
hsa-mir-4775	hsa-mir-4775	0	0	0.225142	0.225142		0	0	20.9227		20.9227	6.97423
hsa-mir-484	hsa-mir-484	0	0	0.225142	0.225142		0	0	20.9227		20.9227	6.97423
hsa-mir-497	hsa-mir-497	0	0	0.225142	0.225142		0	0	20.9227		20.9227	6.97423
hsa-mir-498	hsa-mir-498	0	0	0.225142	0.225142		0	0	20.9227		20.9227	6.97423
hsa-mir-5001	hsa-mir-5001	0	0	0.225142	0.225142		0	0	20.9227		20.9227	6.97423
hsa-mir-5002	hsa-mir-5002	0	0	0.225142	0.225142		0	0	20.9227		20.9227	6.97423
hsa-mir-5008	hsa-mir-5008	0	0	0.225142	0.225142		0	0	20.9227		20.9227	6.97423
hsa-mir-5089	hsa-mir-5089	0	0	0.225142	0.225142		0	0	20.9227		20.9227	6.97423
hsa-mir-5091	hsa-mir-5091	0	0	0.225142	0.225142		0	0	20.9227		20.9227	6.97423
hsa-mir-5188	hsa-mir-5188	0	0	0.225142	0.225142		0	0	20.9227		20.9227	6.97423
hsa-mir-548i-1	hsa-mir-548i	0	0	0.225142	0.225142		0	0	20.9227		20.9227	6.97423
hsa-mir-548z	hsa-mir-548z	0	0	0.225142	0.225142		0	0	20.9227		20.9227	6.97423
hsa-mir-550b-1	hsa-mir-550b	0	0	0.225142	0.225142		0	0	20.9227		20.9227	6.97423
hsa-mir-551b	hsa-mir-551b	0	0	0.225142	0.225142		0	0	20.9227		20.9227	6.97423
hsa-mir-5707	hsa-mir-5707	0	0	0.225142	0.225142		0	0	20.9227		20.9227	6.97423
hsa-mir-5708	hsa-mir-5708	0	0	0.225142	0.225142		0	0	20.9227		20.9227	6.97423
hsa-mir-613	hsa-mir-613	0	0	0.225142	0.225142		0	0	20.9227		20.9227	6.97423
hsa-mir-624	hsa-mir-624	0	0	0.225142	0.225142		0	0	20.9227		20.9227	6.97423
hsa-mir-658	hsa-mir-658	0	0	0.225142	0.225142		0	0	20.9227		20.9227	6.97423
hsa-mir-6731	hsa-mir-6731	0	0	0.225142	0.225142		0	0	20.9227		20.9227	6.97423
hsa-mir-6738	hsa-mir-6738	0	0	0.225142	0.225142		0	0	20.9227		20.9227	6.97423
hsa-mir-6768	hsa-mir-6768	0	0	0.225142	0.225142		0	0	20.9227		20.9227	6.97423
hsa-mir-6783	hsa-mir-6783	0	0	0.225142	0.225142		0	0	20.9227		20.9227	6.97423
hsa-mir-6784	hsa-mir-6784	0	0	0.225142	0.225142		0	0	20.9227		20.9227	6.97423
hsa-mir-6815	hsa-mir-6815	0	0	0.225142	0.225142		0	0	20.9227		20.9227	6.97423
hsa-mir-6859-1	hsa-mir-6859	0	0	0.225142	0.225142		0	0	20.9227		20.9227	6.97423
hsa-mir-6859-2	hsa-mir-6859	0	0	0.225142	0.225142		0	0	20.9227		20.9227	6.97423
hsa-mir-6884	hsa-mir-6884	0	0	0.225142	0.225142		0	0	20.9227		20.9227	6.97423
hsa-mir-7156	hsa-mir-7156	0	0	0.225142	0.225142		0	0	20.9227		20.9227	6.97423
hsa-mir-8059	hsa-mir-8059	0	0	0.225142	0.225142		0	0	20.9227		20.9227	6.97423
hsa-mir-8066	hsa-mir-8066	0	0	0.225142	0.225142		0	0	20.9227		20.9227	6.97423
hsa-mir-885	hsa-mir-885	0	0	0.225142	0.225142		0	0	20.9227		20.9227	6.97423
hsa-mir-942	hsa-mir-942	0	0	0.225142	0.225142		0	0	20.9227		20.9227	6.97423

## Sheet: >50 reads
Table S1. List of top miRNAs where total reads acriss all threee cell lines is >50 reads (normalization)
miRNA	miRNA (simple names)	HCN (Norm -no 6087)	U87MG (Norm -no 6087)	SH-SY5Y (Norm -no 6087)	Total (norm -no 6089
hsa-mir-1246	hsa-mir-1246	195	1474.82	4293.69	5963.51
hsa-let-7c	hsa-let-7c	2366	55.0194	23.6399	2444.66
hsa-mir-21	hsa-mir-21	774.667	1489.34	30.1691	2294.18
hsa-let-7b	hsa-let-7b	804.333	606.741	59.2124	1470.29
hsa-let-7g	hsa-let-7g	413.333	85.5857	767.285	1266.2
hsa-let-7f-1	hsa-let-7f	819	107.746	240.677	1167.42
hsa-let-7f-2	hsa-let-7f	827.667	113.86	197.675	1139.2
hsa-let-7i	hsa-let-7i	584	320.182	106.042	1010.22
hsa-mir-222	hsa-mir-222	497	401.183	0.225142	898.408
hsa-mir-20a	hsa-mir-20a	6.33333	485.24	325.105	816.679
hsa-mir-7704	hsa-mir-7704	46.3333	571.59	174.71	792.634
hsa-mir-19b-1	hsa-mir-19b	2	477.599	308.895	788.494
hsa-mir-1291	hsa-mir-1291	1.66667	67.2459	541.692	610.605
hsa-mir-3198-2	hsa-mir-3198	0	321.71	272.197	593.907
hsa-mir-100	hsa-mir-100	13.6667	515.807	0.450284	529.924
hsa-mir-3687	hsa-mir-3687	3.66667	174.992	244.955	423.614
hsa-mir-92a-1	hsa-mir-92a	55.6667	213.964	147.468	417.099
hsa-mir-92a-2	hsa-mir-92a	55	188.747	130.808	374.555
hsa-mir-320a	hsa-mir-320a	169.333	108.51	82.1769	360.021
hsa-let-7e	hsa-let-7e	218.667	80.2366	16.8857	315.789
hsa-mir-155	hsa-mir-155	84.3333	212.436	17.5611	314.33
hsa-mir-27b	hsa-mir-27b	237.667	17.5756	47.505	302.747
hsa-mir-125b-1	hsa-mir-125b	141.667	123.794	5.40341	270.864
hsa-mir-221	hsa-mir-221	120	86.3498	0	206.35
hsa-mir-3064	hsa-mir-3064	14.6667	84.0574	104.241	202.965
hsa-mir-1267	hsa-mir-1267	0	31.3305	163.678	195.009
hsa-mir-423	hsa-mir-423	56	72.595	64.3907	192.986
hsa-mir-24-2	hsa-mir-24	149.667	10.6982	22.5142	182.879
hsa-mir-26a-1	hsa-mir-26a	116	17.5756	24.7656	158.341
hsa-mir-26a-2	hsa-mir-26a	112.333	19.1039	25.6662	157.103
hsa-mir-4426	hsa-mir-4426	0	147.482	6.30398	153.786
hsa-mir-218-2	hsa-mir-218	4	0	143.866	147.866
hsa-mir-218-1	hsa-mir-218	4.66667	0	140.714	145.381
hsa-mir-24-1	hsa-mir-24	114.333	7.64158	22.7394	144.714
hsa-mir-25	hsa-mir-25	20	25.2172	91.1826	136.4
hsa-mir-143	hsa-mir-143	115	5.34911	10.5817	130.931
hsa-mir-125b-2	hsa-mir-125b	75.3333	50.4344	4.05256	129.82
hsa-mir-99a	hsa-mir-99a	7	62.661	56.5107	126.172
hsa-mir-128-1	hsa-mir-128	91.3333	13.7548	19.3622	124.45
hsa-let-7d	hsa-let-7d	108	3.05663	3.60227	114.659
hsa-mir-6515	hsa-mir-6515	0	110.039	3.15199	113.191
hsa-mir-30d	hsa-mir-30d	49.6667	25.9814	32.4205	108.069
hsa-mir-99b	hsa-mir-99b	66	10.6982	17.1108	93.809
hsa-mir-3607	hsa-mir-3607	0	13.7548	79.0249	92.7797
hsa-mir-148a	hsa-mir-148a	1.33333	5.34911	85.1037	91.7862
hsa-mir-1307	hsa-mir-1307	0	30.5663	58.3118	88.8781
hsa-mir-744	hsa-mir-744	51.3333	3.82079	28.1428	83.2969
hsa-mir-128-2	hsa-mir-128	55.6667	7.64158	16.4354	79.7436
hsa-mir-3198-1	hsa-mir-3198	0	35.1513	43.4524	78.6037
hsa-mir-199a-2	hsa-mir-199a	63.6667	0	11.032	74.6986
hsa-mir-191	hsa-mir-191	38.6667	12.2265	21.3885	72.2817
hsa-mir-151a	hsa-mir-151a	21.3333	40.5004	10.3565	72.1902
hsa-mir-10a	hsa-mir-10a	64	6.11326	0	70.1133
hsa-mir-129-2	hsa-mir-129	56.3333	0.764158	9.68111	66.7786
hsa-mir-199a-1	hsa-mir-199a	59.3333	0	7.20455	66.5379
hsa-mir-129-1	hsa-mir-129	55.6667	0.764158	9.45597	65.8868
hsa-mir-7641-1	hsa-mir-7641	23.6667	32.0946	6.97941	62.7407
hsa-mir-555	hsa-mir-555	1	16.8115	44.5781	62.3896
hsa-mir-10b	hsa-mir-10b	0.666667	33.6229	27.6925	61.9821
hsa-mir-7641-2	hsa-mir-7641	18	35.1513	6.75426	59.9055
hsa-mir-125a	hsa-mir-125a	29.3333	25.2172	3.82742	58.378
hsa-mir-29a	hsa-mir-29a	11.6667	45.8495	0	57.5161
hsa-mir-30e	hsa-mir-30e	11.3333	7.64158	37.5987	56.5737
hsa-mir-103a-1	hsa-mir-103a	17	0.764158	38.7245	56.4886
hsa-mir-5047	hsa-mir-5047	0.666667	19.8681	34.6719	55.2067
hsa-mir-103a-2	hsa-mir-103a	17	0.764158	36.0227	53.7869
hsa-let-7a-3	hsa-let-7a-3	2	39.7362	11.4823	53.2185
