# Supplementary material for: Nuclear Roles of Spliceosome-Associated microRNAs in Neuronal Cancer Cells
Source: Int J Mol Sci. 2025 Aug 28;26(17):8349. doi: 10.3390/ijms26178349 (PMC12428214; doi:10.3390/ijms26178349)
Supplement: Supplementary file 1 [file ijms-26-08349-s001.zip › mahlab Aviv et al Suppl Tables/Mahlab-Aviv et al_Suppl Table S2(let7).xlsx]

## Sheet: Sheet1
Table S2. miRNA sequences of let7 family member
miRNA	HCN_rep1	HCN_rep2	HCN_rep3	U87MG_rep1	U87MG_rep2	U87MG_rep3	SH_SY5Y_rep1	SH_SY5Y_rep2	SH_SY5Y_rep3
hsa-let-7a-1	4	0	5	10	8	2	15	5	16
hsa-let-7a-2	1	4	0	10	5	2	4	0	1
hsa-let-7a-3	5	1	0	11	14	27	23	0	28
hsa-let-7b	1090	771	552	365	241	188	178	27	58
hsa-let-7c	3224	2380	1494	52	13	7	64	28	13
hsa-let-7d	147	101	76	1	3	0	8	6	2
hsa-let-7e	253	209	194	53	34	18	27	25	23
hsa-let-7f-1	1082	732	643	98	23	20	491	261	317
hsa-let-7f-2	1098	744	641	96	34	19	402	200	276
hsa-let-7g	524	319	397	83	21	8	961	1306	1141
hsa-let-7i	776	502	474	282	72	65	203	143	125
