# Supplementary material for: Nuclear Roles of Spliceosome-Associated microRNAs in Neuronal Cancer Cells
Source: Int J Mol Sci. 2025 Aug 28;26(17):8349. doi: 10.3390/ijms26178349 (PMC12428214; doi:10.3390/ijms26178349)
Supplement: Supplementary file 1 [file ijms-26-08349-s001.zip › mahlab Aviv et al Suppl Tables/Mahlab-Aviv et al_Suppl Table S3 (segments).xlsx]

## Sheet: HCN
Table S3. Segmental sequences wirth annotation for HCN cells
read_name	miRNA	start	strand	seq	chr	bin
NS500183:349:HT73VBGX2:2:22308:3115:2407	hsa-let-7i	62997548	+	TAGTGCTGGTGATGCTC	chr12	extension
NS500183:349:HT73VBGX2:2:23106:4757:11856	hsa-let-7i	62997548	+	TAGTGCTGGTGATGCTC	chr12	extension
NS500183:349:HT73VBGX2:1:11304:6712:8750	hsa-mir-15a	50623232	-	GTACTTTCTTCAGAAGATCAGATCCTT	chr13	extension
NS500183:349:HT73VBGX2:4:21502:10398:18201	hsa-mir-15a	50623232	-	GTACTTTCTTCAGAAGATCAGATCCTT	chr13	extension
NS500183:349:HT73VBGX2:4:11411:11642:12490	hsa-mir-221	45605671	-	TCATGCCCCAGACCTGGAT	chrX	extension
NS500183:349:HT73VBGX2:4:13404:6570:19984	hsa-mir-221	45605671	-	TCATGCCCCAGACCTGGAT	chrX	extension
NS500183:349:HT73VBGX2:3:13403:23635:17234	hsa-mir-2861	130548181	+	CGGCGGCGGCGGCGGCGGC	chr9	extension
NS500183:349:HT73VBGX2:1:13111:3949:14185	hsa-mir-3064	62496819	-	CCAATTCGATGAATATAATCCTCTGAGGAGTTAGGGCAGTCATAATTGATGACAAATTTCACATCTTCCACATCT	chr17	extension
NS500183:349:HT73VBGX2:1:22108:13635:15253	hsa-mir-3064	62496819	-	CCAATTCGATGAATATAATCCTCTGAGGAGTTAGGGTAGTCATAATTGATGACAAATTTCACATCTTCCACATCT	chr17	extension
NS500183:349:HT73VBGX2:3:11604:8107:8676	hsa-mir-3064	62496819	-	CCAATTCGATGAATATAATCCTCTGAGGAGTTAGTGCAGTCATAATTGATGACAAATTTCACATCTTCCACATCT	chr17	extension
NS500183:349:HT73VBGX2:3:12405:25282:7705	hsa-mir-3064	62496819	-	CCAATTCGATGAATATAATCCTCTGAGGAGTTAGGGTAGTCATAATTGATGACAAATTTCACATCTTCCACATCT	chr17	extension
NS500183:349:HT73VBGX2:1:12105:6609:4833	hsa-mir-3064	62496821	-	AATTCGATGAATATAATCCTCTGAGGAGTTAGGGTAGTCATAATTGATGACAAATTTCACATCTTCCACATCT	chr17	extension
NS500183:349:HT73VBGX2:3:12611:17276:13211	hsa-mir-3665	78272235	-	CCGCCGCCGCCGCCCTC	chr13	extension
NS500183:349:HT73VBGX2:3:13403:23635:17234	hsa-mir-3960	130548181	+	CGGCGGCGGCGGCGGCGGC	chr9	extension
NS500183:349:HT73VBGX2:3:11501:18957:19689	hsa-mir-573	24521910	-	TAAAGCAGCCGACACGT	chr4	extension
NS500183:349:HT73VBGX2:2:11309:20503:10920	hsa-mir-7705	101715252	-	TCCACAGTAAAGAATTACAAAATTAAAGAAAGGAATGCTTTAAATTTTTGTACTTTGCTGAAAATTCTTTTCCCA	chr8	extension
NS500183:349:HT73VBGX2:2:21302:20561:11211	hsa-mir-7705	101715252	-	TCCACAGTAAAGAATTACAAAATTAAAGAAAGGAATGCTTTAAATTTTTGTACTTTGCTGAAAATTCTTTTCCCA	chr8	extension
NS500183:349:HT73VBGX2:1:23104:18049:20315	hsa-mir-15a	50623234	-	ACTTTCTTCAGAAGATCAGATCCTT	chr13	extension
NS500183:349:HT73VBGX2:2:13303:5099:6196	hsa-mir-15a	50623234	-	ACTTTCTTCAGAAGATCAGATCCTT	chr13	extension
NS500183:349:HT73VBGX2:1:13308:24453:13181	hsa-mir-6866	38318252	+	CAGGAGAGCACAGAGCCTGTGGAGAACAAAGTGGGTAAAAAAGGCCCTAAGCATTTGGATGATGATGA	chr17	extension
NS500183:349:HT73VBGX2:2:13111:9094:10702	hsa-mir-6866	38318252	+	CAGGAGAGCACAGAGCCTGTGGAGAACAAAGTGGGTAAAAAAGGCCCTAAGCATTTGGATGATGATGA	chr17	extension
NS500183:349:HT73VBGX2:3:22507:3744:15629	hsa-mir-6866	38318252	+	CAGGAGAGCACAGAGCCTGTGGAGAACAAAGTGGGTAAAAAAGGCCCTAAGCATTTGGATGATGATGA	chr17	extension
NS500183:349:HT73VBGX2:1:22312:11231:14007	hsa-mir-15a	50623234	-	ACTTTCTTCAGAAGATCAGATCCTT	chr13	extension
NS500183:349:HT73VBGX2:2:21306:26029:4065	hsa-mir-15a	50623234	-	ACTTTCTTCAGAAGATCAGATCCTT	chr13	extension
NS500183:349:HT73VBGX2:2:23309:17173:18904	hsa-mir-15a	50623234	-	ACTTTCTTCAGAAGATCAGATCCTT	chr13	extension
NS500183:349:HT73VBGX2:3:23605:26076:18606	hsa-mir-15a	50623234	-	ACTTTCTTCAGAAGATCAGATCCTT	chr13	extension
NS500183:349:HT73VBGX2:4:22607:24378:15429	hsa-mir-15a	50623234	-	ACTTTCTTCAGAAGATCAGATCCTT	chr13	extension
NS500183:349:HT73VBGX2:1:11305:18890:9789	hsa-mir-20a	92003385	+	ACTGCTAGCTGTAGAACTCCAGCTTCGGCCTGTCGCCCAATCAAACTGTCCTGTTACTGAACACTGTTCTATGG	chr13	extension
NS500183:349:HT73VBGX2:1:22302:11181:14123	hsa-mir-20a	92003385	+	ACTGCTAGCTGTAGAACTCCAGCTTCGGCCTGTCGCCCAATCAAACTGTCCTGTTACTGAACACTGTTCTATGGT	chr13	extension
NS500183:349:HT73VBGX2:2:11306:18552:6360	hsa-mir-20a	92003385	+	ACTGCTAGCTGTAGAACTCCAGCTTCGGCCTGTCGCCCAATCAAACTGTCCTGTTACTGAACACTGTTCTATGGT	chr13	extension
NS500183:349:HT73VBGX2:2:21207:8363:7099	hsa-mir-20a	92003385	+	ACTGCTAGCTGTAGAACTCCAGCTTCGGCCTGTCGCCCAACCAAACTGTCCTGTTACTGAACACTGTTCTATGGT	chr13	extension
NS500183:349:HT73VBGX2:2:21302:21772:8045	hsa-mir-20a	92003385	+	ACTGCTAGCTGTAGAACTCCAGCTTCGGCCTGTCGCCCAATCAAACTGTCCTGTTACTGAACACTGTTCTATGGT	chr13	extension
NS500183:349:HT73VBGX2:3:11506:16246:6376	hsa-mir-20a	92003385	+	ACTGCTAGCTGTAGAACTCCAGCTTCGGCCTGTCGCCCAATCAAACTGTCCTGTTACTGAACACTGTTCTATGGT	chr13	extension
NS500183:349:HT73VBGX2:1:11201:19282:18269	hsa-mir-3064	62496869	-	GACAAATTTCACATCTTCCACATCT	chr17	extension
NS500183:349:HT73VBGX2:3:12411:15709:9601	hsa-mir-3064	62496869	-	GACAAATTTCACATCTTCCACATCT	chr17	extension
NS500183:349:HT73VBGX2:2:12206:15775:7638	hsa-mir-3605	33797921	-	GATCCTGCTGTGGAAGCTTCTCAGGCAAGAACCCCTGTGCATACTTCTTCTTGAGATTCCCCACCAGCAGGGACG	chr1	extension
NS500183:349:HT73VBGX2:3:22602:19081:20108	hsa-mir-3605	33797921	-	GATCCTGCTGTGGAAGCTTCTCAGGCAAGAACCCCTGTGCATACTTCTTCTTGAGATTCCCCACCAGCAGGGACG	chr1	extension
NS500183:349:HT73VBGX2:3:11408:9215:7621	hsa-mir-6841	24811289	-	TCTTCGCCTTCCAAGAGTTTCCT	chr8	extension
NS500183:349:HT73VBGX2:4:21606:18756:10711	hsa-mir-6841	24811289	-	TCTTCGCCTTCCAAGAGTTTCCT	chr8	extension
NS500183:349:HT73VBGX2:4:22405:21498:11361	hsa-mir-6841	24811289	-	TCTTCGCCTTCCAAGAGTTTCCT	chr8	extension
NS500183:349:HT73VBGX2:4:11406:1084:13149	hsa-mir-6841	24811290	-	CTTCGCCTTCCAAGAGTTTCCT	chr8	extension
NS500183:349:HT73VBGX2:1:23302:5433:2816	hsa-mir-3064	62496894	-	GTAGGGTGTTGCAGTGTGGCAAAATAGCAATGTACGGAGTTTTGCACACCACAACAGCCAGACCAA	chr17	hairpin precursor
NS500183:349:HT73VBGX2:1:12108:16064:14771	hsa-mir-7641-2	76070554	+	TTGATCTCGGAAGCTAAGCAGGGTCGGGCCTGGTTGGT	chr14	hairpin precursor
NS500183:349:HT73VBGX2:4:21505:20688:10470	hsa-mir-7641-2	76070554	+	TTGATCTCGGAAGCTAAGCAGGGTCGGGCCTGGTTAGTACAT	chr14	hairpin precursor
NS500183:349:HT73VBGX2:1:12212:6674:12032	hsa-mir-15a	50623250	-	CAGATCCTTGTATTTTGAGGCAGCACAATATGGCCTGCACCTTTTCAAAATCCACAAACCATTATGTGCTGCTA	chr13	hairpin precursor
NS500183:349:HT73VBGX2:1:23309:19616:1735	hsa-mir-15a	50623250	-	CAGATCCTTGTATTTTGAGGCAGCACAATATGGCCTGCACCTTTTCAAAATCCACAAACCATTATGTACTGCTAC	chr13	hairpin precursor
NS500183:349:HT73VBGX2:4:11411:23318:18430	hsa-mir-15a	50623250	-	CAGATCCTTGTATTTTGAGGCAGCACAATATGGCCTGCACCTTTTCAAAATCCACAAACCATTATGTGCTGCTAC	chr13	hairpin precursor
NS500183:349:HT73VBGX2:1:13201:7517:2744	hsa-mir-7641-2	76070553	+	TTTGATCTCGGAAGCCAAGCAGGGTCGGGCCTGGTTAGTACTTG	chr14	hairpin precursor
NS500183:349:HT73VBGX2:3:12501:24043:6648	hsa-mir-7641-2	76070553	+	TTTGATCTCGGAAGCTAAGCAGGGTCGGGCCTGGTTAGTACTTG	chr14	hairpin precursor
NS500183:349:HT73VBGX2:3:21409:18507:15579	hsa-mir-1291	49048226	-	ACAGGAAGACAGTCCTTTAGGCCTCTGCTTGAAACCAACAGCCACAGTACAACTGCTGGTCTTCAGTCAGGGCCA	chr12	hairpin precursor
NS500183:349:HT73VBGX2:4:13412:4240:15663	hsa-mir-1291	49048226	-	ATAGGAAGACAGTCCTTTAGGCCTCTGCTTGAAACCAACAGCCACAGTACAACTGCTGGTCTTCAGTCAGGGCCA	chr12	hairpin precursor
NS500183:349:HT73VBGX2:4:12401:17319:8515	hsa-mir-1291	49048227	-	CAGGAAGACAGTCCTTTAGGCCTCTGCTTGAAACCAACAGCCACAGTACAACTGCTGGTCTTCAGTCAGGGCCAC	chr12	hairpin precursor
NS500183:349:HT73VBGX2:4:13510:14301:13355	hsa-mir-1291	49048227	-	CAGGAAGACAGTCCTTTAGGCCTCTGCTTGAAACCAACAGCCACAGTACAACTGCTGGTCTTCAGTCAGGGCCAC	chr12	hairpin precursor
NS500183:349:HT73VBGX2:2:11305:25628:17259	hsa-mir-15a	50623250	-	CAGATCCTTGTATTTTGAGGCAGCACAATATGGCCTGCACCTTTTCAAAATCCACAAACCATTATGTGCTGCTA	chr13	hairpin precursor
NS500183:349:HT73VBGX2:4:22508:23610:3223	hsa-mir-15a	50623250	-	CAGATCCTTGTATTTTGAGGCAGCACAATATGGCCTGCACCTTTTCAAAATCCACAAACCATTATGTGCTGCTA	chr13	hairpin precursor
NS500183:349:HT73VBGX2:1:23112:8498:20148	hsa-let-7a-1	96938295	+	CTATACAATCTACTGTCTTTCG	chr9	mature
NS500183:349:HT73VBGX2:2:11111:24205:5116	hsa-let-7a-1	96938295	+	CTATACAATCTACTGTCTTTCC	chr9	mature
NS500183:349:HT73VBGX2:2:21104:8783:7400	hsa-let-7a-1	96938295	+	CTATACAATCTACTGTCTTTCT	chr9	mature
NS500183:349:HT73VBGX2:2:22207:4089:7325	hsa-let-7a-1	96938295	+	CTATACAATCTACTGTCTGTCT	chr9	mature
NS500183:349:HT73VBGX2:1:21102:16026:16545	hsa-let-7a-2	122017274	-	TTAACTATACAACCTACTACCTCA	chr11	mature
NS500183:349:HT73VBGX2:2:13204:20224:1295	hsa-let-7a-3	46508632	+	TGAGGTAGTAGGTCGTATGGTTTG	chr22	mature
NS500183:349:HT73VBGX2:1:23112:8498:20148	hsa-let-7a-3	46508680	+	CTATACAATCTACTGTCTTTCG	chr22	mature
NS500183:349:HT73VBGX2:2:11111:24205:5116	hsa-let-7a-3	46508680	+	CTATACAATCTACTGTCTTTCC	chr22	mature
NS500183:349:HT73VBGX2:2:21104:8783:7400	hsa-let-7a-3	46508680	+	CTATACAATCTACTGTCTTTCT	chr22	mature
NS500183:349:HT73VBGX2:2:22207:4089:7325	hsa-let-7a-3	46508680	+	CTATACAATCTACTGTCTGTCT	chr22	mature
NS500183:349:HT73VBGX2:1:11108:13559:20207	hsa-let-7b	46509570	+	CTGAGGTAGTAGGTTGTGTGGTT	chr22	mature
NS500183:349:HT73VBGX2:1:22206:17043:17571	hsa-let-7b	46509570	+	CTGAGGTAGTAGGTTGTGTGGTT	chr22	mature
NS500183:349:HT73VBGX2:2:11309:13544:4781	hsa-let-7b	46509570	+	CTGAGGTAGTAGGTTGTGTGGT	chr22	mature
NS500183:349:HT73VBGX2:2:13311:13461:14932	hsa-let-7b	46509570	+	CTGAGGTAGTAGGTTGTGTGGTC	chr22	mature
NS500183:349:HT73VBGX2:3:13407:5953:16376	hsa-let-7b	46509570	+	CTGAGGTAGTAGGTTGTGTGGTT	chr22	mature
NS500183:349:HT73VBGX2:3:21408:2755:2998	hsa-let-7b	46509570	+	CTGAGGTAGTAGGTTGTGTGGT	chr22	mature
NS500183:349:HT73VBGX2:1:11102:11601:19432	hsa-let-7b	46509571	+	TGAGGTAGTAGGTTGTGTGGTTT	chr22	mature
NS500183:349:HT73VBGX2:1:11104:3247:7632	hsa-let-7b	46509571	+	TGAGGTAGTAGGTTGTGTGGTT	chr22	mature
NS500183:349:HT73VBGX2:1:11104:22818:11952	hsa-let-7b	46509571	+	TGAGGTAGTAGGTTGTGTGGTC	chr22	mature
NS500183:349:HT73VBGX2:1:11105:21247:1074	hsa-let-7b	46509571	+	TGAGGTAGTAGGTTGTGTGGTTA	chr22	mature
NS500183:349:HT73VBGX2:1:11105:26227:18896	hsa-let-7b	46509571	+	TGAGGTAGTAGGTTGTGTGGTC	chr22	mature
NS500183:349:HT73VBGX2:1:11106:11623:4608	hsa-let-7b	46509571	+	TGAGGTAGTAGGTTGTGTGGTT	chr22	mature
NS500183:349:HT73VBGX2:1:11106:7983:9938	hsa-let-7b	46509571	+	TGAGGTAGTAGGTTGTGTGGTTA	chr22	mature
NS500183:349:HT73VBGX2:1:11106:5922:16081	hsa-let-7b	46509571	+	TGAGGTAGTAGGTTGTGTGGTTA	chr22	mature
NS500183:349:HT73VBGX2:1:11108:10929:9360	hsa-let-7b	46509571	+	TGAGGTAGTAGGTTGTCTGGT	chr22	mature
NS500183:349:HT73VBGX2:1:11108:26261:13032	hsa-let-7b	46509571	+	TGAGGTAGTAGGTTGTGTGGTTT	chr22	mature
NS500183:349:HT73VBGX2:1:11109:14792:10952	hsa-let-7b	46509571	+	TGAGGTAGTAGGTTGTGTGGTC	chr22	mature
NS500183:349:HT73VBGX2:1:11110:17707:12645	hsa-let-7b	46509571	+	TGAGGTAGTAGGTTGTGTGGTTA	chr22	mature
NS500183:349:HT73VBGX2:1:11110:20018:13805	hsa-let-7b	46509571	+	TGAGGTAGTAGGTTGTGTGGTT	chr22	mature
NS500183:349:HT73VBGX2:1:11111:24442:8780	hsa-let-7b	46509571	+	TGAGGTAGTAGGTTGTGTGGTTA	chr22	mature
NS500183:349:HT73VBGX2:1:11111:4654:13359	hsa-let-7b	46509571	+	TGAGGTAGTAGGTTGTGTGGGT	chr22	mature
NS500183:349:HT73VBGX2:1:11112:8773:5007	hsa-let-7b	46509571	+	TGAGGTAGTAGGTTGCGTGGTT	chr22	mature
NS500183:349:HT73VBGX2:1:11112:13520:6996	hsa-let-7b	46509571	+	TGAGGTAGTAGGTTGTGTGGTT	chr22	mature
NS500183:349:HT73VBGX2:1:11201:4191:13141	hsa-let-7b	46509571	+	TGAGGTAGTAGGTTGTGTGGTT	chr22	mature
NS500183:349:HT73VBGX2:1:11202:7290:4074	hsa-let-7b	46509571	+	TGAGGTAGTAGGTTGTGTGGTTT	chr22	mature
NS500183:349:HT73VBGX2:1:11202:10616:4193	hsa-let-7b	46509571	+	TGAGGTAGTAGGTTGTGTGGTT	chr22	mature
NS500183:349:HT73VBGX2:1:11202:21504:8607	hsa-let-7b	46509571	+	TGAGGTAGTAGGTTGTGTGGTT	chr22	mature
NS500183:349:HT73VBGX2:1:11203:4179:8120	hsa-let-7b	46509571	+	TGAGGTAGTAGGTTGTGTGGTTT	chr22	mature
NS500183:349:HT73VBGX2:1:11203:25850:10658	hsa-let-7b	46509571	+	TGAGGTAGTAGGTTGTG	chr22	mature
NS500183:349:HT73VBGX2:1:11204:26111:14950	hsa-let-7b	46509571	+	TGAGGTAGTAGGTTGTGTGGTT	chr22	mature
NS500183:349:HT73VBGX2:1:11204:22230:19543	hsa-let-7b	46509571	+	TGAGGTAGTAGGTTGTGTGGTTAT	chr22	mature
NS500183:349:HT73VBGX2:1:11205:20209:12084	hsa-let-7b	46509571	+	TGAGGTAGTAGGTTGTGTGGTT	chr22	mature
NS500183:349:HT73VBGX2:1:11206:11367:1268	hsa-let-7b	46509571	+	TGAGGTAGTAGGTTGTGTGGTT	chr22	mature
NS500183:349:HT73VBGX2:1:11206:20921:8512	hsa-let-7b	46509571	+	TGAGGTAGTAGGTTGTGTGGTT	chr22	mature
NS500183:349:HT73VBGX2:1:11206:14633:17501	hsa-let-7b	46509571	+	TGAGGTAGTAGGTTGTGTGGTTA	chr22	mature
NS500183:349:HT73VBGX2:1:11207:13901:8487	hsa-let-7b	46509571	+	TGAGGTAGTAGGTTGTGTGGTT	chr22	mature
NS500183:349:HT73VBGX2:1:11207:10207:17422	hsa-let-7b	46509571	+	TGAGGTAGTAGGTTGTGTGGTT	chr22	mature
NS500183:349:HT73VBGX2:1:11208:17404:1225	hsa-let-7b	46509571	+	TGAGGTAGTAGGTGGTGTGGTT	chr22	mature
NS500183:349:HT73VBGX2:1:11209:18711:19438	hsa-let-7b	46509571	+	TGAGGTAGTAGGTTGTGTGGTTA	chr22	mature
NS500183:349:HT73VBGX2:1:11211:17204:7464	hsa-let-7b	46509571	+	TGAGGTAGTAGGTTGTGTGGTT	chr22	mature
NS500183:349:HT73VBGX2:1:11212:7446:5376	hsa-let-7b	46509571	+	TGAGGTAGTAGGTTGTGTGGTC	chr22	mature
NS500183:349:HT73VBGX2:1:11302:9513:19734	hsa-let-7b	46509571	+	TGAGGTAGTAGGTTGTGTGGAA	chr22	mature
NS500183:349:HT73VBGX2:1:11304:13751:8399	hsa-let-7b	46509571	+	TGAGGTAGTAGGTTGTGTGGT	chr22	mature
NS500183:349:HT73VBGX2:1:11304:9864:11336	hsa-let-7b	46509571	+	TGAGGTAGTAGGTTGTGTGGTC	chr22	mature
NS500183:349:HT73VBGX2:1:11305:26276:2538	hsa-let-7b	46509571	+	TGAGGTAGTAGGTTGTGTGGTT	chr22	mature
NS500183:349:HT73VBGX2:1:11305:22009:7697	hsa-let-7b	46509571	+	TGAGGTAGTAGGTTGTGTGGTTAAA	chr22	mature
NS500183:349:HT73VBGX2:1:11306:18216:7528	hsa-let-7b	46509571	+	TGAGGTAGTAGGTTGTGTGGT	chr22	mature
NS500183:349:HT73VBGX2:1:11306:10872:15726	hsa-let-7b	46509571	+	TGAGGTAGTAGGTTGTGTGGTTA	chr22	mature
NS500183:349:HT73VBGX2:1:11307:25810:3869	hsa-let-7b	46509571	+	TGAGGTAGTAGGTTGTGTGGTC	chr22	mature
NS500183:349:HT73VBGX2:1:11308:10996:3189	hsa-let-7b	46509571	+	TGAGGTAGTAGGTTGTGTGGTT	chr22	mature
NS500183:349:HT73VBGX2:1:11309:25410:2528	hsa-let-7b	46509571	+	TGAGGTAGTAGGTTGTGTGGTC	chr22	mature
NS500183:349:HT73VBGX2:1:11310:8391:9649	hsa-let-7b	46509571	+	TGAGGTAGTAGGTTGTGTGGTTC	chr22	mature
NS500183:349:HT73VBGX2:1:11310:23441:14912	hsa-let-7b	46509571	+	TGAGGTAGTAGGTTGTGTGGTT	chr22	mature
NS500183:349:HT73VBGX2:1:11310:20792:15205	hsa-let-7b	46509571	+	TGAGGTAGTAGGTTGTGTGGTC	chr22	mature
NS500183:349:HT73VBGX2:1:11311:21189:4526	hsa-let-7b	46509571	+	TGAGGTAGTAGGTTGTGTGGTTAT	chr22	mature
NS500183:349:HT73VBGX2:1:11312:23431:6021	hsa-let-7b	46509571	+	TGAGGTAGTAGGTTGTGTGGTT	chr22	mature
NS500183:349:HT73VBGX2:1:11312:13931:16659	hsa-let-7b	46509571	+	TGAGGTAGTAGGTTGTGTGGTT	chr22	mature
NS500183:349:HT73VBGX2:1:11312:20107:19310	hsa-let-7b	46509571	+	TGAGGTAGTAGGTTGTGTGGTT	chr22	mature
NS500183:349:HT73VBGX2:1:11312:5753:19531	hsa-let-7b	46509571	+	TGAGGTAGTAGGTTGTGTGGTC	chr22	mature
NS500183:349:HT73VBGX2:1:12105:19691:2388	hsa-let-7b	46509571	+	TGAGGTAGTAGGTTGTGTGGTT	chr22	mature
NS500183:349:HT73VBGX2:1:12105:2273:5187	hsa-let-7b	46509571	+	TGAGGTAGTAGGTTGTGTGGTT	chr22	mature
NS500183:349:HT73VBGX2:1:12106:12117:10557	hsa-let-7b	46509571	+	TGAGGTAGTAGGTTGTGTGGTTA	chr22	mature
NS500183:349:HT73VBGX2:1:12106:1458:14593	hsa-let-7b	46509571	+	TGAGGTAGTAGGTTGTGTGGTT	chr22	mature
NS500183:349:HT73VBGX2:1:12108:13464:2726	hsa-let-7b	46509571	+	TGAGGTAGTAGGTTGTGTGGTT	chr22	mature
NS500183:349:HT73VBGX2:1:12110:11739:6851	hsa-let-7b	46509571	+	TGAGGTAGTAGGTTGTGTGGTT	chr22	mature
NS500183:349:HT73VBGX2:1:12110:7126:15662	hsa-let-7b	46509571	+	TGAGGTAGTAGGTTGTGTGGT	chr22	mature
NS500183:349:HT73VBGX2:1:12111:4692:2238	hsa-let-7b	46509571	+	TGAGGTAGTAGGTTGTGTGGTT	chr22	mature
NS500183:349:HT73VBGX2:1:12112:15534:11279	hsa-let-7b	46509571	+	TGAGGTAGTAGGTTGTGTGGTT	chr22	mature
NS500183:349:HT73VBGX2:1:12201:17655:5394	hsa-let-7b	46509571	+	TGAGGTAGTAGGGTGTGTGGT	chr22	mature
NS500183:349:HT73VBGX2:1:12201:17466:12758	hsa-let-7b	46509571	+	TGAGGTAGTAGGTTGTGTGGTT	chr22	mature
NS500183:349:HT73VBGX2:1:12203:16552:6414	hsa-let-7b	46509571	+	TGAGGTAGTAGGTTGTGTGGTT	chr22	mature
NS500183:349:HT73VBGX2:1:12203:5504:17994	hsa-let-7b	46509571	+	TGAGGTAGTAGGTTGTGTGGTT	chr22	mature
NS500183:349:HT73VBGX2:1:12204:6802:13191	hsa-let-7b	46509571	+	TGAGGTAGTAGGTTGTGTGGTT	chr22	mature
NS500183:349:HT73VBGX2:1:12204:21552:15521	hsa-let-7b	46509571	+	TGAGGTAGTAGGTTGTGTGGTT	chr22	mature
NS500183:349:HT73VBGX2:1:12205:12474:19458	hsa-let-7b	46509571	+	TGAGGTAGTAGGTTGTGTGGTT	chr22	mature
NS500183:349:HT73VBGX2:1:12207:12984:18880	hsa-let-7b	46509571	+	TGAGGTAGTAGGTTGTGTGGTT	chr22	mature
NS500183:349:HT73VBGX2:1:12208:21647:2616	hsa-let-7b	46509571	+	TGAGGTAGTAGGTTGTGTGGTC	chr22	mature
NS500183:349:HT73VBGX2:1:12208:7939:13044	hsa-let-7b	46509571	+	TGAGGTAGTAGGTTGTGTGGTTC	chr22	mature
NS500183:349:HT73VBGX2:1:12208:5010:15920	hsa-let-7b	46509571	+	TGAGGTAGTAGGTTGTGTGGTT	chr22	mature
NS500183:349:HT73VBGX2:1:12209:3502:8744	hsa-let-7b	46509571	+	TGAGGTAGTAGGTTGTGTGGTTA	chr22	mature
NS500183:349:HT73VBGX2:1:12210:22824:14894	hsa-let-7b	46509571	+	TGAGGTAGTAGGTTGTGTGGTTT	chr22	mature
NS500183:349:HT73VBGX2:1:12301:6181:2709	hsa-let-7b	46509571	+	TGAGGTAGTAGGTTGCGTGGTT	chr22	mature
NS500183:349:HT73VBGX2:1:12301:5331:9528	hsa-let-7b	46509571	+	TGAGGTAGTAGGTTGTGTGGTC	chr22	mature
NS500183:349:HT73VBGX2:1:12301:24950:10838	hsa-let-7b	46509571	+	TGAGGTAGTAGGTTGTGTGGTT	chr22	mature
NS500183:349:HT73VBGX2:1:12301:11585:12244	hsa-let-7b	46509571	+	TGAGGTAGTAGGTTGTGTGGC	chr22	mature
NS500183:349:HT73VBGX2:1:12302:11720:3590	hsa-let-7b	46509571	+	TGAGGTAGTAGGTTGTGTGGTTTC	chr22	mature
NS500183:349:HT73VBGX2:1:12303:1737:14098	hsa-let-7b	46509571	+	TGAGGTAGTAGGTTGTGTGGT	chr22	mature
NS500183:349:HT73VBGX2:1:12304:25848:8740	hsa-let-7b	46509571	+	TGAGGTAGTAGGTTGTGTGGTC	chr22	mature
NS500183:349:HT73VBGX2:1:12305:25658:16861	hsa-let-7b	46509571	+	TGAGGTAGTAGGTTGTGTGGTT	chr22	mature
NS500183:349:HT73VBGX2:1:12305:6981:17102	hsa-let-7b	46509571	+	TGAGGTAGTAGGTTGTGTGGTC	chr22	mature
NS500183:349:HT73VBGX2:1:12306:19058:2023	hsa-let-7b	46509571	+	TGAGGTAGTAGGTTGTGT	chr22	mature
NS500183:349:HT73VBGX2:1:12306:10348:6707	hsa-let-7b	46509571	+	TGAGGTAGTAGGTTGTGTGGTA	chr22	mature
NS500183:349:HT73VBGX2:1:12307:8547:7195	hsa-let-7b	46509571	+	TGAGGTAGTAGGTTGTGTGGTTT	chr22	mature
NS500183:349:HT73VBGX2:1:12307:15562:19869	hsa-let-7b	46509571	+	TGAGGTAGTAGGTTGTGTGGTC	chr22	mature
NS500183:349:HT73VBGX2:1:12308:16164:18824	hsa-let-7b	46509571	+	TGAGGTAGTAGGTTGTGTGGTC	chr22	mature
NS500183:349:HT73VBGX2:1:12311:25029:6054	hsa-let-7b	46509571	+	TGAGGTAGTAGGTTGTGTGGTTA	chr22	mature
NS500183:349:HT73VBGX2:1:12312:16248:1538	hsa-let-7b	46509571	+	TGAGGTAGTAGGTTGTGTGGTT	chr22	mature
NS500183:349:HT73VBGX2:1:12312:22659:13932	hsa-let-7b	46509571	+	TGAGGTAGTAGGTTGTGTGGTT	chr22	mature
NS500183:349:HT73VBGX2:1:12312:15431:19917	hsa-let-7b	46509571	+	TGAGGTAGTAGGTTGTGTGGTT	chr22	mature
NS500183:349:HT73VBGX2:1:13101:7209:6311	hsa-let-7b	46509571	+	TGAGGTAGTAGGTTGTGTGG	chr22	mature
NS500183:349:HT73VBGX2:1:13103:2582:7302	hsa-let-7b	46509571	+	TGAGGTAGTAGGTTGTGTGGTT	chr22	mature
NS500183:349:HT73VBGX2:1:13104:17369:18108	hsa-let-7b	46509571	+	TGAGGTAGTAGGTTGTGTGGT	chr22	mature
NS500183:349:HT73VBGX2:1:13105:2649:4573	hsa-let-7b	46509571	+	TGAGGTAGTAGGTTGTGTGGTT	chr22	mature
NS500183:349:HT73VBGX2:1:13105:7310:12767	hsa-let-7b	46509571	+	TGAGGTAGTAGGTTGTGTGGTT	chr22	mature
NS500183:349:HT73VBGX2:1:13106:7316:9821	hsa-let-7b	46509571	+	TGAGGTAGTAGGTTGTGTGGTT	chr22	mature
NS500183:349:HT73VBGX2:1:13107:14044:5937	hsa-let-7b	46509571	+	TGAGGTAGTAGGTTGTGTGGGT	chr22	mature
NS500183:349:HT73VBGX2:1:13107:4821:13369	hsa-let-7b	46509571	+	TGAGGTAGTAGGTTGTGTGGTA	chr22	mature
NS500183:349:HT73VBGX2:1:13107:18167:15050	hsa-let-7b	46509571	+	TGAGGTAGTAGGTTGTGTGGTT	chr22	mature
NS500183:349:HT73VBGX2:1:13108:4730:1659	hsa-let-7b	46509571	+	TGAGGTAGTAGGTTGTGTGGT	chr22	mature
NS500183:349:HT73VBGX2:1:13108:11412:2991	hsa-let-7b	46509571	+	TGAGGTAGTAGGTTGTGTGGTT	chr22	mature
NS500183:349:HT73VBGX2:1:13108:20779:6029	hsa-let-7b	46509571	+	TGAGGTAGTAGGTTGTGTGGTTT	chr22	mature
NS500183:349:HT73VBGX2:1:13108:6069:9188	hsa-let-7b	46509571	+	TGAGGTAGTAGGTTGTGTGGTT	chr22	mature
NS500183:349:HT73VBGX2:1:13108:9269:15027	hsa-let-7b	46509571	+	TGAGGTAGTAGGTTGTGTGGTT	chr22	mature
NS500183:349:HT73VBGX2:1:13111:11970:14224	hsa-let-7b	46509571	+	TGAGGTAGTAGGTTGTGTGGTT	chr22	mature
NS500183:349:HT73VBGX2:1:13202:20895:7528	hsa-let-7b	46509571	+	TGAGGTAGTAGGTTGTGTGG	chr22	mature
NS500183:349:HT73VBGX2:1:13203:24309:2132	hsa-let-7b	46509571	+	TGAGGTAGTAGGTTGTGTGGTTAT	chr22	mature
NS500183:349:HT73VBGX2:1:13203:22278:16330	hsa-let-7b	46509571	+	TGAGGTAGTAGGTTGTGTGGTT	chr22	mature
NS500183:349:HT73VBGX2:1:13205:20449:5492	hsa-let-7b	46509571	+	TGAGGTAGTAGGTTGTGTGGTT	chr22	mature
NS500183:349:HT73VBGX2:1:13206:8904:3600	hsa-let-7b	46509571	+	TGAGGTAGTAGGTTGTGTGGTT	chr22	mature
NS500183:349:HT73VBGX2:1:13208:13404:20206	hsa-let-7b	46509571	+	TGAGGTAGTAGGTTGTGTGGTT	chr22	mature
NS500183:349:HT73VBGX2:1:13209:21616:1890	hsa-let-7b	46509571	+	TGAGGTAGTAGGTTGTGTGGT	chr22	mature
NS500183:349:HT73VBGX2:1:13209:18771:9051	hsa-let-7b	46509571	+	TGAGGTAGTAGGTTGTGTGGTT	chr22	mature
NS500183:349:HT73VBGX2:1:13302:10079:14053	hsa-let-7b	46509571	+	TGAGGTAGTAGGTTGTGTGGTT	chr22	mature
NS500183:349:HT73VBGX2:1:13304:11695:15865	hsa-let-7b	46509571	+	TGAGGTAGTAGGTTGTGTGGTA	chr22	mature
NS500183:349:HT73VBGX2:1:13304:3080:18465	hsa-let-7b	46509571	+	TGAGGTAGTAGGTTGTGTGGTC	chr22	mature
NS500183:349:HT73VBGX2:1:13305:9478:4618	hsa-let-7b	46509571	+	TGAGGTAGTAGGTTGTGTGGTTT	chr22	mature
NS500183:349:HT73VBGX2:1:13307:25753:2138	hsa-let-7b	46509571	+	TGAGGTAGTAGGTTGTGTGGTT	chr22	mature
NS500183:349:HT73VBGX2:1:13307:10231:8469	hsa-let-7b	46509571	+	TGAGGTAGTAGGTTGTGTGGTT	chr22	mature
NS500183:349:HT73VBGX2:1:13307:19669:8940	hsa-let-7b	46509571	+	TGAGGTAGTAGGTTGTGTGGTTT	chr22	mature
NS500183:349:HT73VBGX2:1:13308:24497:5413	hsa-let-7b	46509571	+	TGAGGTAGTAGGTTGTGTGGTTC	chr22	mature
NS500183:349:HT73VBGX2:1:13308:24910:11253	hsa-let-7b	46509571	+	TGAGGTAGTAGGTTGTGTGGT	chr22	mature
NS500183:349:HT73VBGX2:1:13308:10762:13991	hsa-let-7b	46509571	+	TGAGGTAGTAGGTTGTGTGGTT	chr22	mature
NS500183:349:HT73VBGX2:1:13308:8753:17851	hsa-let-7b	46509571	+	TGAGGTAGTAGGTTGTGTGGTT	chr22	mature
NS500183:349:HT73VBGX2:1:13309:5217:3699	hsa-let-7b	46509571	+	TGAGGTAGTAGGTTGTGTGGTT	chr22	mature
NS500183:349:HT73VBGX2:1:13309:26607:10045	hsa-let-7b	46509571	+	TGAGGTAGTAGGTTGTGTGGT	chr22	mature
NS500183:349:HT73VBGX2:1:13309:7238:11686	hsa-let-7b	46509571	+	TGAGGTAGTAGGTTGTGTGGTT	chr22	mature
NS500183:349:HT73VBGX2:1:13310:2884:1340	hsa-let-7b	46509571	+	TGAGGTAGTAGGTTGTGTGGTTT	chr22	mature
NS500183:349:HT73VBGX2:1:13310:17637:16546	hsa-let-7b	46509571	+	TGAGGTAGTAGGTTGTGTGGTTAT	chr22	mature
NS500183:349:HT73VBGX2:1:13310:20877:19166	hsa-let-7b	46509571	+	TGAGGTAGTAGGTTGTGTGGTTA	chr22	mature
NS500183:349:HT73VBGX2:1:13310:2870:20027	hsa-let-7b	46509571	+	TGAGGTAGTAGGTTGCGTGGTT	chr22	mature
NS500183:349:HT73VBGX2:1:13311:20549:4435	hsa-let-7b	46509571	+	TGAGGTAGTAGGTTGTGTGGTA	chr22	mature
NS500183:349:HT73VBGX2:1:13311:11594:7034	hsa-let-7b	46509571	+	TGAGGTAGTAGGTTGTGTGGTT	chr22	mature
NS500183:349:HT73VBGX2:1:13311:14185:9466	hsa-let-7b	46509571	+	TGAGGTAGTAGGTTGTGTGGTT	chr22	mature
NS500183:349:HT73VBGX2:1:13311:7159:19043	hsa-let-7b	46509571	+	TGAGGTAGTAGGTTGTGTGGTT	chr22	mature
NS500183:349:HT73VBGX2:1:13312:26229:3462	hsa-let-7b	46509571	+	TGAGGTAGTAGGTTGTGTGGTTT	chr22	mature
NS500183:349:HT73VBGX2:1:13312:15886:16101	hsa-let-7b	46509571	+	TGAGGTAGTAGGTTGTGTGGTA	chr22	mature
NS500183:349:HT73VBGX2:1:21101:1253:6863	hsa-let-7b	46509571	+	TGAGGTAGTAGGTTGTGTGGTT	chr22	mature
NS500183:349:HT73VBGX2:1:21101:22367:9858	hsa-let-7b	46509571	+	TGAGGTAGTAGGTTGTGTGGTTT	chr22	mature
NS500183:349:HT73VBGX2:1:21101:25573:10583	hsa-let-7b	46509571	+	TGAGGTAGTAGGTTGTGTGGTT	chr22	mature
NS500183:349:HT73VBGX2:1:21102:2820:4330	hsa-let-7b	46509571	+	TGAGGTAGTAGGTTGTGTGGTT	chr22	mature
NS500183:349:HT73VBGX2:1:21102:8850:5041	hsa-let-7b	46509571	+	TGAGGTAGTAGGTTGTGTGGTTTC	chr22	mature
NS500183:349:HT73VBGX2:1:21102:26719:6871	hsa-let-7b	46509571	+	TGAGGTAGTAGGTTGTGTGGTT	chr22	mature
NS500183:349:HT73VBGX2:1:21102:16816:15416	hsa-let-7b	46509571	+	TGAGGTAGTAGGTTGTGTGGTTAGA	chr22	mature
NS500183:349:HT73VBGX2:1:21104:5129:2559	hsa-let-7b	46509571	+	TGAGGTAGTAGGTTGTGTGGTT	chr22	mature
NS500183:349:HT73VBGX2:1:21104:20195:4859	hsa-let-7b	46509571	+	TGAGGTAGTAGGTTGTGTGGTT	chr22	mature
NS500183:349:HT73VBGX2:1:21104:16172:14564	hsa-let-7b	46509571	+	TGAGGTAGTAGGTTGTGTGGT	chr22	mature
NS500183:349:HT73VBGX2:1:21104:3233:16492	hsa-let-7b	46509571	+	TGAGGTAGTAGGTTGTGTGGTAAC	chr22	mature
NS500183:349:HT73VBGX2:1:21105:21840:9159	hsa-let-7b	46509571	+	TGAGGTAGTAGGTTGTGTGGTC	chr22	mature
NS500183:349:HT73VBGX2:1:21105:8804:11576	hsa-let-7b	46509571	+	TGAGGTAGTAGGTTGTGTGGTT	chr22	mature
NS500183:349:HT73VBGX2:1:21106:6682:1466	hsa-let-7b	46509571	+	TGAGGTAGTAGGTTGTGTGGTT	chr22	mature
NS500183:349:HT73VBGX2:1:21106:23113:5885	hsa-let-7b	46509571	+	TGAGGTAGTAGGTTGTGTGGTT	chr22	mature
NS500183:349:HT73VBGX2:1:21110:14758:11598	hsa-let-7b	46509571	+	TGAGGTAGTAGGTTGTGTGGTT	chr22	mature
NS500183:349:HT73VBGX2:1:21111:16217:8620	hsa-let-7b	46509571	+	TGAGGTAGTAGGTTGTGTGGTC	chr22	mature
NS500183:349:HT73VBGX2:1:21112:12112:5696	hsa-let-7b	46509571	+	TGAGGTAGTAGGTTGTGTGGTTT	chr22	mature
NS500183:349:HT73VBGX2:1:21112:18429:6419	hsa-let-7b	46509571	+	TGAGGTAGTAGGTTGTGTGGTT	chr22	mature
NS500183:349:HT73VBGX2:1:21112:19740:9914	hsa-let-7b	46509571	+	TGAGGTAGTAGGTTGTGTGGT	chr22	mature
NS500183:349:HT73VBGX2:1:21112:2990:14895	hsa-let-7b	46509571	+	TGAGGTAGTAGGTTGTGTGGTTA	chr22	mature
NS500183:349:HT73VBGX2:1:21201:18067:6127	hsa-let-7b	46509571	+	TGAGGTAGTAGGTTGTGTGGTT	chr22	mature
NS500183:349:HT73VBGX2:1:21202:16821:3324	hsa-let-7b	46509571	+	TGAGGTAGTAGGTTGTGTGGTT	chr22	mature
NS500183:349:HT73VBGX2:1:21202:18061:16198	hsa-let-7b	46509571	+	TGAGGTAGTAGGTTGTGTGGTT	chr22	mature
NS500183:349:HT73VBGX2:1:21203:20270:18067	hsa-let-7b	46509571	+	TGAGGTAGTAGGTTGTGTGGTT	chr22	mature
NS500183:349:HT73VBGX2:1:21205:13404:17659	hsa-let-7b	46509571	+	TGAGGTAGTAGGTTGTGTGGTT	chr22	mature
NS500183:349:HT73VBGX2:1:21205:17626:18777	hsa-let-7b	46509571	+	TGAGGTAGTAGGTTGTGTGGTTT	chr22	mature
NS500183:349:HT73VBGX2:1:21207:3250:1477	hsa-let-7b	46509571	+	TGAGGTAGTAGGTTGTGTGGTT	chr22	mature
NS500183:349:HT73VBGX2:1:21207:5601:6806	hsa-let-7b	46509571	+	TGAGGTAGTAGGTTGTGTGGTT	chr22	mature
NS500183:349:HT73VBGX2:1:21207:23201:15657	hsa-let-7b	46509571	+	TGAGGTAGTAGGTTGTGTGGT	chr22	mature
NS500183:349:HT73VBGX2:1:21207:14999:18972	hsa-let-7b	46509571	+	TGAGGTAGTAGGTTGTGTGGTT	chr22	mature
NS500183:349:HT73VBGX2:1:21208:13227:13260	hsa-let-7b	46509571	+	TGAGGTAGTAGGTTGTGTGGTT	chr22	mature
NS500183:349:HT73VBGX2:1:21209:6580:9516	hsa-let-7b	46509571	+	TGAGGTAGTAGGTTGTGTGGTT	chr22	mature
NS500183:349:HT73VBGX2:1:21209:20884:9901	hsa-let-7b	46509571	+	TGAGGTAGTAGGTTGTGTGGTT	chr22	mature
NS500183:349:HT73VBGX2:1:21209:25685:12198	hsa-let-7b	46509571	+	TGAGGTAGTAGGATGTGTGGTT	chr22	mature
NS500183:349:HT73VBGX2:1:21210:2899:18514	hsa-let-7b	46509571	+	TGAGGTAGTAGGTTGTGTGGTT	chr22	mature
NS500183:349:HT73VBGX2:1:21211:10635:6424	hsa-let-7b	46509571	+	TGAGGTAGTAGGTTGTGTGGTTT	chr22	mature
NS500183:349:HT73VBGX2:1:21211:20884:15616	hsa-let-7b	46509571	+	TGAGGTAGTAGGTTGTGTGGTT	chr22	mature
NS500183:349:HT73VBGX2:1:21301:14545:16110	hsa-let-7b	46509571	+	TGAGGTAGTAGGTTGTGTGGTT	chr22	mature
NS500183:349:HT73VBGX2:1:21302:14101:6196	hsa-let-7b	46509571	+	TGAGGTAGTAGGTTGTGTGGTTT	chr22	mature
NS500183:349:HT73VBGX2:1:21303:7973:4444	hsa-let-7b	46509571	+	TGAGGTAGTAGGTTGTGTGGTTT	chr22	mature
NS500183:349:HT73VBGX2:1:21303:13001:9797	hsa-let-7b	46509571	+	TGAGGTAGTAGGTTGTGTGGTT	chr22	mature
NS500183:349:HT73VBGX2:1:21304:18519:1828	hsa-let-7b	46509571	+	TGAGGTAGTAGGTTGTGTGGTT	chr22	mature
NS500183:349:HT73VBGX2:1:21304:21270:20142	hsa-let-7b	46509571	+	TGAGGTAGTAGGTTGTGTGGTT	chr22	mature
NS500183:349:HT73VBGX2:1:21305:6646:6512	hsa-let-7b	46509571	+	TGAGGTAGTAGGTTGTGTGGTT	chr22	mature
NS500183:349:HT73VBGX2:1:21306:7754:2661	hsa-let-7b	46509571	+	TGAGGTAGTAGGTTGTGTGGTT	chr22	mature
NS500183:349:HT73VBGX2:1:21306:12818:8477	hsa-let-7b	46509571	+	TGAGGTAGTAGGTTGTGTGGTTT	chr22	mature
NS500183:349:HT73VBGX2:1:21306:26157:14004	hsa-let-7b	46509571	+	TGAGGTAGTAGGTTGTGTGGTT	chr22	mature
NS500183:349:HT73VBGX2:1:21307:4861:4994	hsa-let-7b	46509571	+	TGAGGTAGTAGGTTGTGTGGTT	chr22	mature
NS500183:349:HT73VBGX2:1:21307:23257:10228	hsa-let-7b	46509571	+	TGAGGTAGTAGGTTGTGTGGTTA	chr22	mature
NS500183:349:HT73VBGX2:1:21307:18437:15955	hsa-let-7b	46509571	+	TGAGGTAGTAGGTTGTGTGGTT	chr22	mature
NS500183:349:HT73VBGX2:1:21307:7460:18197	hsa-let-7b	46509571	+	TGAGGTAGTAGGTTGTGTGGTT	chr22	mature
NS500183:349:HT73VBGX2:1:21309:8372:4914	hsa-let-7b	46509571	+	TGAGGTAGTAGGTTGTGTGGTT	chr22	mature
NS500183:349:HT73VBGX2:1:21309:3605:13529	hsa-let-7b	46509571	+	TGAGGTAGTAGGTTGTGTGGTTT	chr22	mature
NS500183:349:HT73VBGX2:1:21311:12600:13521	hsa-let-7b	46509571	+	TGAGGTAGTAGGTTGTGTGGTA	chr22	mature
NS500183:349:HT73VBGX2:1:22101:10067:13932	hsa-let-7b	46509571	+	TGAGGTAGTAGGTTGTGTGGTT	chr22	mature
NS500183:349:HT73VBGX2:1:22103:9609:16879	hsa-let-7b	46509571	+	TGAGGTAGTAGGTTGTGTGGTT	chr22	mature
NS500183:349:HT73VBGX2:1:22104:23513:11453	hsa-let-7b	46509571	+	CGAGGTAGTAGGTTGTGTGGTT	chr22	mature
NS500183:349:HT73VBGX2:1:22104:8500:13824	hsa-let-7b	46509571	+	TGAGGTAGTAGGTTGTGTGGTT	chr22	mature
NS500183:349:HT73VBGX2:1:22107:7983:13428	hsa-let-7b	46509571	+	TGAGGTAGTAGGTTGTGTGGTT	chr22	mature
NS500183:349:HT73VBGX2:1:22107:22683:15714	hsa-let-7b	46509571	+	TGAGGTAGTAGGTTGTGTGGTT	chr22	mature
NS500183:349:HT73VBGX2:1:22108:7773:5359	hsa-let-7b	46509571	+	TGAGGTAGTAGGTTGTTTGGTT	chr22	mature
NS500183:349:HT73VBGX2:1:22108:20515:5998	hsa-let-7b	46509571	+	TGAGGTAGTAGGTTGTGTGGTT	chr22	mature
NS500183:349:HT73VBGX2:1:22108:5454:7838	hsa-let-7b	46509571	+	TGAGGTAGTAGGTTGTGTGGTC	chr22	mature
NS500183:349:HT73VBGX2:1:22109:6753:13186	hsa-let-7b	46509571	+	TGAGGTAGTAGGTTGTGTGGTT	chr22	mature
NS500183:349:HT73VBGX2:1:22112:13896:8088	hsa-let-7b	46509571	+	TGAGGTAGTAGGTTGTGTGGTT	chr22	mature
NS500183:349:HT73VBGX2:1:22202:19853:13291	hsa-let-7b	46509571	+	TGAGGTAGTAGGTTGTGTGGT	chr22	mature
NS500183:349:HT73VBGX2:1:22204:15139:10764	hsa-let-7b	46509571	+	TGAGGTAGTAGGTTGTGTGGTT	chr22	mature
NS500183:349:HT73VBGX2:1:22204:15933:11248	hsa-let-7b	46509571	+	TGAGGTAGTAGGTTGTGTGGTT	chr22	mature
NS500183:349:HT73VBGX2:1:22204:22060:12689	hsa-let-7b	46509571	+	TGAGGTAGTAGGTTGTGTGGTTA	chr22	mature
NS500183:349:HT73VBGX2:1:22204:12522:17717	hsa-let-7b	46509571	+	TGAGGTAGTAGGTTGTGTGGTTT	chr22	mature
NS500183:349:HT73VBGX2:1:22206:26605:14148	hsa-let-7b	46509571	+	TGAGGTAGTAGGTTGTGTGGTTA	chr22	mature
NS500183:349:HT73VBGX2:1:22207:3126:7598	hsa-let-7b	46509571	+	TGAGGTAGTAGGTTGCGTGGTT	chr22	mature
NS500183:349:HT73VBGX2:1:22208:2637:9278	hsa-let-7b	46509571	+	TGAGGTAGTAGGTTGTGTGGTA	chr22	mature
NS500183:349:HT73VBGX2:1:22208:14492:14196	hsa-let-7b	46509571	+	TGAGGTAGTAGGTTGTGTGGTTAC	chr22	mature
NS500183:349:HT73VBGX2:1:22209:13727:1357	hsa-let-7b	46509571	+	TGAGGTAGTAGGTTGTGTGGTT	chr22	mature
NS500183:349:HT73VBGX2:1:22209:26060:6972	hsa-let-7b	46509571	+	TGAGGTGGTAGGTTGTGTGGTT	chr22	mature
NS500183:349:HT73VBGX2:1:22209:17024:7053	hsa-let-7b	46509571	+	TGAGGTAGTAGGTTGTGTGGTT	chr22	mature
NS500183:349:HT73VBGX2:1:22210:17348:14157	hsa-let-7b	46509571	+	TGAGGTAGTAGGTTGTGTGGTT	chr22	mature
NS500183:349:HT73VBGX2:1:22211:25004:7892	hsa-let-7b	46509571	+	TGAGGTAGTAGGTTGTGTGGTT	chr22	mature
NS500183:349:HT73VBGX2:1:22212:20139:4327	hsa-let-7b	46509571	+	TGAGGTAGTAGGTTGTGTGGTA	chr22	mature
NS500183:349:HT73VBGX2:1:22301:4231:9930	hsa-let-7b	46509571	+	TGAGGTAGTAGGTTGTGTGGTT	chr22	mature
NS500183:349:HT73VBGX2:1:22301:7164:17834	hsa-let-7b	46509571	+	TGAGGTAGTAGGTTGTGTGGTT	chr22	mature
NS500183:349:HT73VBGX2:1:22302:22557:15278	hsa-let-7b	46509571	+	TGAGGTAGTAGGTTGTGTGGTT	chr22	mature
NS500183:349:HT73VBGX2:1:22303:19856:6992	hsa-let-7b	46509571	+	TGAGGTAGTAGGTTGTGTGGTT	chr22	mature
NS500183:349:HT73VBGX2:1:22303:1671:10191	hsa-let-7b	46509571	+	TGAGGTAGTAGGTTGTGTGGTT	chr22	mature
NS500183:349:HT73VBGX2:1:22303:2747:14591	hsa-let-7b	46509571	+	TGAGGTAGTAGGTTGCGTGGTT	chr22	mature
NS500183:349:HT73VBGX2:1:22303:23843:14718	hsa-let-7b	46509571	+	TGAGGTAGTAGGTTGTGTGGTT	chr22	mature
NS500183:349:HT73VBGX2:1:22304:7095:13676	hsa-let-7b	46509571	+	TGAGGTAGTAGGTTGTGTGGTT	chr22	mature
NS500183:349:HT73VBGX2:1:22304:10211:14957	hsa-let-7b	46509571	+	TGAGGTAGTAGGATGTGTGGT	chr22	mature
NS500183:349:HT73VBGX2:1:22306:11001:12548	hsa-let-7b	46509571	+	TGAGGTAGTAGGTTGTGTGGTTA	chr22	mature
NS500183:349:HT73VBGX2:1:22308:12992:2444	hsa-let-7b	46509571	+	TGAGGTAGTAGGTTGTGTGGTTT	chr22	mature
NS500183:349:HT73VBGX2:1:22308:22750:15353	hsa-let-7b	46509571	+	TGAGGTAGTAGGTTGTGTGGTT	chr22	mature
NS500183:349:HT73VBGX2:1:22309:1598:4859	hsa-let-7b	46509571	+	TGAGGTAGTAGGTTGTGTGGTT	chr22	mature
NS500183:349:HT73VBGX2:1:22309:7582:7032	hsa-let-7b	46509571	+	TGAGGTAGTAGGTTGTGTGGTTA	chr22	mature
NS500183:349:HT73VBGX2:1:22309:16247:11374	hsa-let-7b	46509571	+	TGAGGTAGTAGGTTGTGTGGT	chr22	mature
NS500183:349:HT73VBGX2:1:22310:4717:15191	hsa-let-7b	46509571	+	TGAGGTAGTAGGTTGTGTGGTC	chr22	mature
NS500183:349:HT73VBGX2:1:22311:24369:13023	hsa-let-7b	46509571	+	TGAGGTAGTAGGTTGTGTGGTT	chr22	mature
NS500183:349:HT73VBGX2:1:22311:21211:16981	hsa-let-7b	46509571	+	TGAGGTAGTAGGTTGTGTGGT	chr22	mature
NS500183:349:HT73VBGX2:1:22312:15720:13904	hsa-let-7b	46509571	+	TGAGGTAGTAGGTTGTGTGGTT	chr22	mature
NS500183:349:HT73VBGX2:1:23101:6470:8847	hsa-let-7b	46509571	+	TGAGGTAGTAGGTTGTGTGGTT	chr22	mature
NS500183:349:HT73VBGX2:1:23101:4220:15097	hsa-let-7b	46509571	+	TGAGGTAGTAGGTTGTGTGGTT	chr22	mature
NS500183:349:HT73VBGX2:1:23102:5847:3183	hsa-let-7b	46509571	+	TGAGGTAGTAGGTTGTGTGGT	chr22	mature
NS500183:349:HT73VBGX2:1:23102:18897:8842	hsa-let-7b	46509571	+	TGAGGTAGTAGGTTGTGTGGTTT	chr22	mature
NS500183:349:HT73VBGX2:1:23102:15259:11910	hsa-let-7b	46509571	+	TGAGGTAGTAGGTTGTGTGGTTAAA	chr22	mature
NS500183:349:HT73VBGX2:1:23103:23018:15136	hsa-let-7b	46509571	+	TGAGGTAGTAGGTTGTGTGGTTA	chr22	mature
NS500183:349:HT73VBGX2:1:23105:2578:1695	hsa-let-7b	46509571	+	TGAGGTAGTAGGTTGTGTGGTT	chr22	mature
NS500183:349:HT73VBGX2:1:23105:9793:8377	hsa-let-7b	46509571	+	TGAGGTAGTAGGTTGTGTGGTT	chr22	mature
NS500183:349:HT73VBGX2:1:23105:2539:15707	hsa-let-7b	46509571	+	TGAGGTAGTAGGTTGTGTGGTC	chr22	mature
NS500183:349:HT73VBGX2:1:23105:17037:19698	hsa-let-7b	46509571	+	TGAGGTAGTAGGTTGTGTGGTTT	chr22	mature
NS500183:349:HT73VBGX2:1:23106:14195:19344	hsa-let-7b	46509571	+	TGAGGTAATAGGTTGTGTGGTT	chr22	mature
NS500183:349:HT73VBGX2:1:23107:8949:2609	hsa-let-7b	46509571	+	TGAGGTAGTAGGTTGTGTGGTC	chr22	mature
NS500183:349:HT73VBGX2:1:23108:2943:14245	hsa-let-7b	46509571	+	TGAGGTAGTAGGTTGTGTGGTT	chr22	mature
NS500183:349:HT73VBGX2:1:23110:26520:8815	hsa-let-7b	46509571	+	TGAGGTAGTAGGTTGTGTGGTTT	chr22	mature
NS500183:349:HT73VBGX2:1:23110:4411:15662	hsa-let-7b	46509571	+	TGAGGTAGTAGGTTGTGTGGTT	chr22	mature
NS500183:349:HT73VBGX2:1:23111:3489:15931	hsa-let-7b	46509571	+	TGAGGTAGTAGGTTGTGTGGT	chr22	mature
NS500183:349:HT73VBGX2:1:23111:15803:19260	hsa-let-7b	46509571	+	TGAGGTAGTAGGTTGTGT	chr22	mature
NS500183:349:HT73VBGX2:1:23111:18599:19999	hsa-let-7b	46509571	+	TGAGGTAGTAGGTTGTGTGGTT	chr22	mature
NS500183:349:HT73VBGX2:1:23112:8161:9366	hsa-let-7b	46509571	+	TGAGGTAGTAGGTTGTGTGGTT	chr22	mature
NS500183:349:HT73VBGX2:1:23112:15447:10005	hsa-let-7b	46509571	+	TGAGGTAGTAGGTTGTGTGGTT	chr22	mature
NS500183:349:HT73VBGX2:1:23112:23535:15748	hsa-let-7b	46509571	+	TGAGGTAGTAGGTTGTGTGGTT	chr22	mature
NS500183:349:HT73VBGX2:1:23112:19786:17341	hsa-let-7b	46509571	+	TGAGGTAGTAGGTTGTGTGGTT	chr22	mature
NS500183:349:HT73VBGX2:1:23201:2920:10207	hsa-let-7b	46509571	+	TGAGGTAGTAGGTTGTGTGGTT	chr22	mature
NS500183:349:HT73VBGX2:1:23202:5377:3176	hsa-let-7b	46509571	+	TGAGGTAGTAGGTTGTGTGGTT	chr22	mature
NS500183:349:HT73VBGX2:1:23202:23176:4990	hsa-let-7b	46509571	+	TGAGGTAGTAGGTTGTGTGGTT	chr22	mature
NS500183:349:HT73VBGX2:1:23202:4400:13374	hsa-let-7b	46509571	+	TGAGGTAGTAGGTTGTGTGGTT	chr22	mature
NS500183:349:HT73VBGX2:1:23202:11473:14773	hsa-let-7b	46509571	+	TGAGGTAGTAGGTTGTGTGGTT	chr22	mature
NS500183:349:HT73VBGX2:1:23203:5957:4244	hsa-let-7b	46509571	+	TGAGGTAGTAGGTTGTGTGGTT	chr22	mature
NS500183:349:HT73VBGX2:1:23204:23694:10121	hsa-let-7b	46509571	+	TGAGGTAGTAGGTTGTGTGGTC	chr22	mature
NS500183:349:HT73VBGX2:1:23205:9565:18539	hsa-let-7b	46509571	+	TGAGGTAGTAGGTTGTGTGGTTA	chr22	mature
NS500183:349:HT73VBGX2:1:23206:16698:7572	hsa-let-7b	46509571	+	TGAGGTAGTAGGTTGTGTGGTT	chr22	mature
NS500183:349:HT73VBGX2:1:23206:5670:18378	hsa-let-7b	46509571	+	TGAGGTAGTAGGTTGTGTGGTT	chr22	mature
NS500183:349:HT73VBGX2:1:23207:15370:15674	hsa-let-7b	46509571	+	TGAGGTAGTAGGTTGTGTGGTTAT	chr22	mature
NS500183:349:HT73VBGX2:1:23208:18054:6340	hsa-let-7b	46509571	+	TGAGGTAGTGGGTTGTGTGGTC	chr22	mature
NS500183:349:HT73VBGX2:1:23208:12296:17374	hsa-let-7b	46509571	+	TGAGGTAGTAGGTTGTGTGGTT	chr22	mature
NS500183:349:HT73VBGX2:1:23209:20373:16698	hsa-let-7b	46509571	+	TGAGGTAGTAGGTTGTGTGGTA	chr22	mature
NS500183:349:HT73VBGX2:1:23212:20886:14596	hsa-let-7b	46509571	+	TGAGGTAGTAGGTTGTGTGGT	chr22	mature
NS500183:349:HT73VBGX2:1:23301:16754:4996	hsa-let-7b	46509571	+	TGAGGTAGTAGGTTGTGTGGTT	chr22	mature
NS500183:349:HT73VBGX2:1:23302:22985:8356	hsa-let-7b	46509571	+	TGAGGTAGTAGGTTGTGTGGTT	chr22	mature
NS500183:349:HT73VBGX2:1:23302:4384:13792	hsa-let-7b	46509571	+	TGAGGTGGTAGGTTGTGTGGTT	chr22	mature
NS500183:349:HT73VBGX2:1:23303:7422:5295	hsa-let-7b	46509571	+	TGAGGTAGTAGGTTGTGTGGTT	chr22	mature
NS500183:349:HT73VBGX2:1:23303:3840:15393	hsa-let-7b	46509571	+	TGAGGTAGTAGGTTGTGTGGTT	chr22	mature
NS500183:349:HT73VBGX2:1:23304:10427:8663	hsa-let-7b	46509571	+	TGAGGTAGTAGGTTGTGTGGTTAT	chr22	mature
NS500183:349:HT73VBGX2:1:23305:22990:11655	hsa-let-7b	46509571	+	TGAGGTAGTAGGTTGTGTGGTT	chr22	mature
NS500183:349:HT73VBGX2:1:23307:6190:18047	hsa-let-7b	46509571	+	TGAGGTAGTAGGTTGTGTGGTC	chr22	mature
NS500183:349:HT73VBGX2:1:23308:16246:12261	hsa-let-7b	46509571	+	TGAGGTAGTAGGTTGTGTGGTT	chr22	mature
NS500183:349:HT73VBGX2:1:23309:18535:10622	hsa-let-7b	46509571	+	TGAGGTAGTAGGTTGTGTGGTT	chr22	mature
NS500183:349:HT73VBGX2:1:23309:23437:13143	hsa-let-7b	46509571	+	TGAGGTAGTAGGTTGTGTGGT	chr22	mature
NS500183:349:HT73VBGX2:1:23309:10098:13289	hsa-let-7b	46509571	+	TGAGGTAGTAGGTTGTGTGGTTA	chr22	mature
NS500183:349:HT73VBGX2:1:23312:3794:2414	hsa-let-7b	46509571	+	TGAGGTAGTAGGTTGTGTGGTTT	chr22	mature
NS500183:349:HT73VBGX2:1:23312:17206:5807	hsa-let-7b	46509571	+	TGAGGTAGTAGGTTGTGTGGTT	chr22	mature
NS500183:349:HT73VBGX2:1:23312:24725:12403	hsa-let-7b	46509571	+	TGAGGTAGTAGGTTGTGTGGTTAT	chr22	mature
NS500183:349:HT73VBGX2:2:11102:9492:1378	hsa-let-7b	46509571	+	TGAGGTAGTAGGTTGTGTGGTTT	chr22	mature
NS500183:349:HT73VBGX2:2:11105:24525:12454	hsa-let-7b	46509571	+	TGAGGTAGTAGGTTGTGTGGTT	chr22	mature
NS500183:349:HT73VBGX2:2:11106:15359:5723	hsa-let-7b	46509571	+	TGAGGTAGTAGGTTGTGTGGTT	chr22	mature
NS500183:349:HT73VBGX2:2:11106:26541:8434	hsa-let-7b	46509571	+	TGAGGTAGTAGGTTGTGTGGTC	chr22	mature
NS500183:349:HT73VBGX2:2:11108:26025:10037	hsa-let-7b	46509571	+	TGAGGTAGTAGGTTGTGTGGTT	chr22	mature
NS500183:349:HT73VBGX2:2:11108:21665:13596	hsa-let-7b	46509571	+	TGAGGTAGTAGGTTGTGTGGTTA	chr22	mature
NS500183:349:HT73VBGX2:2:11108:2043:16662	hsa-let-7b	46509571	+	TGAGGTAGTAGGTTGTGTGTTT	chr22	mature
NS500183:349:HT73VBGX2:2:11110:21622:4001	hsa-let-7b	46509571	+	TGAGGTAGTAGGTTGTGTGGTT	chr22	mature
NS500183:349:HT73VBGX2:2:11111:4318:16982	hsa-let-7b	46509571	+	TGAGGTAGTAGGTTGTGTGGTT	chr22	mature
NS500183:349:HT73VBGX2:2:11112:13744:2182	hsa-let-7b	46509571	+	TGAGGTAGTAGGTTGTGTGGTTT	chr22	mature
NS500183:349:HT73VBGX2:2:11112:19543:8687	hsa-let-7b	46509571	+	TGAGGTAGTAGGTTGTGTGGTTT	chr22	mature
NS500183:349:HT73VBGX2:2:11112:14483:17603	hsa-let-7b	46509571	+	TGAGGTAGTAGGTTGTGTGGTA	chr22	mature
NS500183:349:HT73VBGX2:2:11201:22750:5194	hsa-let-7b	46509571	+	TGAGGTAGTAGGTTGTGTGGTT	chr22	mature
NS500183:349:HT73VBGX2:2:11201:14977:12247	hsa-let-7b	46509571	+	TGAGGTAGTAGGTTGTGTGGTT	chr22	mature
NS500183:349:HT73VBGX2:2:11201:21442:16055	hsa-let-7b	46509571	+	TGAGGTAGTAGGTTGTGTGGTT	chr22	mature
NS500183:349:HT73VBGX2:2:11201:5778:18686	hsa-let-7b	46509571	+	TGAGGTAGTAGGTTGTGTGGTT	chr22	mature
NS500183:349:HT73VBGX2:2:11202:25862:5353	hsa-let-7b	46509571	+	TGAGGTAGTAGGTTGTGTGGT	chr22	mature
NS500183:349:HT73VBGX2:2:11202:5016:11071	hsa-let-7b	46509571	+	TGAGGTAGTAGGTTGTGTGGTA	chr22	mature
NS500183:349:HT73VBGX2:2:11202:6059:12266	hsa-let-7b	46509571	+	TGAGGTAGTAGGTTGTGTGGTT	chr22	mature
NS500183:349:HT73VBGX2:2:11202:5316:13845	hsa-let-7b	46509571	+	TGAGGTAGTAGGTTGTGTGGTTA	chr22	mature
NS500183:349:HT73VBGX2:2:11203:16790:3698	hsa-let-7b	46509571	+	TGAGGTAGTAGGTTGTGTGGTTT	chr22	mature
NS500183:349:HT73VBGX2:2:11206:5226:10820	hsa-let-7b	46509571	+	TGAGGTAGTAGGTTGTGTGGTT	chr22	mature
NS500183:349:HT73VBGX2:2:11208:24018:3177	hsa-let-7b	46509571	+	TGAGGTAGTAGGTTGTGTGGTT	chr22	mature
NS500183:349:HT73VBGX2:2:11208:25486:5430	hsa-let-7b	46509571	+	TGAGGTAGTAGGTTGTGTGGTTA	chr22	mature
NS500183:349:HT73VBGX2:2:11208:24698:6464	hsa-let-7b	46509571	+	TGAGGTAGTAGGTTGTGTGGTT	chr22	mature
NS500183:349:HT73VBGX2:2:11208:20159:8206	hsa-let-7b	46509571	+	TGAGGTAGTAGGTTGTGTGGTT	chr22	mature
NS500183:349:HT73VBGX2:2:11208:22727:18373	hsa-let-7b	46509571	+	TGAGGTAGTAGGTTGTGTGGT	chr22	mature
NS500183:349:HT73VBGX2:2:11212:19996:8486	hsa-let-7b	46509571	+	TGAGGTAGTAGGTTGTGTGGTT	chr22	mature
NS500183:349:HT73VBGX2:2:11212:7046:18631	hsa-let-7b	46509571	+	TGAGGTAGTAGGTTGTGTGGTTT	chr22	mature
NS500183:349:HT73VBGX2:2:11301:13740:14928	hsa-let-7b	46509571	+	TGAGGTAGTAGGTTGTGTGGTT	chr22	mature
NS500183:349:HT73VBGX2:2:11302:10672:9800	hsa-let-7b	46509571	+	TGAGGTAGTAGGTTGTGTGGTT	chr22	mature
NS500183:349:HT73VBGX2:2:11303:7962:1888	hsa-let-7b	46509571	+	TGAGGTAGTAGGTTGTGTGGTT	chr22	mature
NS500183:349:HT73VBGX2:2:11303:3545:6130	hsa-let-7b	46509571	+	TGAGGTAGTAGGTTGTGTGGTT	chr22	mature
NS500183:349:HT73VBGX2:2:11303:11569:14803	hsa-let-7b	46509571	+	TGAGGTAGTAGGTTGTGTGGTT	chr22	mature
NS500183:349:HT73VBGX2:2:11303:18247:19193	hsa-let-7b	46509571	+	TGAGGTAGTAGGTTGTGTGGTT	chr22	mature
NS500183:349:HT73VBGX2:2:11304:1206:10344	hsa-let-7b	46509571	+	TGAGGTAGTAGGTTGTGTGGTT	chr22	mature
NS500183:349:HT73VBGX2:2:11304:25912:15045	hsa-let-7b	46509571	+	TGAGGTAGTAGGTTGTGT	chr22	mature
NS500183:349:HT73VBGX2:2:11305:19240:5708	hsa-let-7b	46509571	+	TGAGGTAGTAGGTTGTGTGGTC	chr22	mature
NS500183:349:HT73VBGX2:2:11305:12428:14210	hsa-let-7b	46509571	+	TGAGGTAGTAGGTTGTGTGGTTT	chr22	mature
NS500183:349:HT73VBGX2:2:11305:12514:14836	hsa-let-7b	46509571	+	TGAGGTAGTAGGTTGTGTGGTT	chr22	mature
NS500183:349:HT73VBGX2:2:11306:21535:4712	hsa-let-7b	46509571	+	TGAGGTAGTAGGTTGTGTGGTT	chr22	mature
NS500183:349:HT73VBGX2:2:11307:15581:9521	hsa-let-7b	46509571	+	TGAGGTAGTAGGTTGTGTGGTT	chr22	mature
NS500183:349:HT73VBGX2:2:11307:3194:10988	hsa-let-7b	46509571	+	TGAGGTAGTAGGTTGTGTGGTT	chr22	mature
NS500183:349:HT73VBGX2:2:11308:17905:11554	hsa-let-7b	46509571	+	TGAGGTAGTAGGTTGTGTGGTTC	chr22	mature
NS500183:349:HT73VBGX2:2:11308:20329:13799	hsa-let-7b	46509571	+	TGAGGTAGTAGGTTGTGTGGTTAT	chr22	mature
NS500183:349:HT73VBGX2:2:11309:7785:8303	hsa-let-7b	46509571	+	TGAGGTAGTAGGTTGTGTGGT	chr22	mature
NS500183:349:HT73VBGX2:2:11309:16359:12476	hsa-let-7b	46509571	+	TGAGGTAGTAGGTTGTGTGGTT	chr22	mature
NS500183:349:HT73VBGX2:2:11310:11061:16349	hsa-let-7b	46509571	+	TGAGGTAGTAGGTTGTGTGGTTA	chr22	mature
NS500183:349:HT73VBGX2:2:11311:22175:2992	hsa-let-7b	46509571	+	TGAGGTAGTAGGTTGTGTGGTT	chr22	mature
NS500183:349:HT73VBGX2:2:11311:3113:12826	hsa-let-7b	46509571	+	TGAGGTAGTAGGTTGTGTGGTT	chr22	mature
NS500183:349:HT73VBGX2:2:11312:17421:4317	hsa-let-7b	46509571	+	TGAGGTAGTAGGTTGTGTGGTT	chr22	mature
NS500183:349:HT73VBGX2:2:11312:11918:11476	hsa-let-7b	46509571	+	TGAGGTAGTAGGTTGTGTGGTT	chr22	mature
NS500183:349:HT73VBGX2:2:12101:20810:2110	hsa-let-7b	46509571	+	TGAGGTAGTAGGTTGTGTGGTT	chr22	mature
NS500183:349:HT73VBGX2:2:12101:24794:18505	hsa-let-7b	46509571	+	TGAGGTAGTAGGTTGTGTGGT	chr22	mature
NS500183:349:HT73VBGX2:2:12102:17069:17772	hsa-let-7b	46509571	+	TGAGGTAGTAGGTTGTGTGGTTT	chr22	mature
NS500183:349:HT73VBGX2:2:12103:21700:4160	hsa-let-7b	46509571	+	TGAGGTAGTAGGTTGTGTGGTT	chr22	mature
NS500183:349:HT73VBGX2:2:12103:25033:7657	hsa-let-7b	46509571	+	TGAGGTAGTAGGTTGTGTGGTT	chr22	mature
NS500183:349:HT73VBGX2:2:12103:25860:13727	hsa-let-7b	46509571	+	TGAGGTAGTAGGTTGTGTGGTT	chr22	mature
NS500183:349:HT73VBGX2:2:12107:11282:5449	hsa-let-7b	46509571	+	TGAGGTAGTAGGTTGTGTGGTT	chr22	mature
NS500183:349:HT73VBGX2:2:12108:19480:12041	hsa-let-7b	46509571	+	TGAGGTAGTAGGTTGTGTGGTT	chr22	mature
NS500183:349:HT73VBGX2:2:12109:23529:16700	hsa-let-7b	46509571	+	TGAGGTAGTAGGTTGTGTGGTTA	chr22	mature
NS500183:349:HT73VBGX2:2:12111:26118:4105	hsa-let-7b	46509571	+	TGAGGTAGTAGGTTGTGTGGTT	chr22	mature
NS500183:349:HT73VBGX2:2:12112:21164:13261	hsa-let-7b	46509571	+	TGAGGTAGTAGGTTGTGTGGTT	chr22	mature
NS500183:349:HT73VBGX2:2:12201:4749:10375	hsa-let-7b	46509571	+	TGAGGTAGTAGGTTGTGTGGTTT	chr22	mature
NS500183:349:HT73VBGX2:2:12201:20020:13793	hsa-let-7b	46509571	+	TGAGGTAGTAGGTTGTGTGGTT	chr22	mature
NS500183:349:HT73VBGX2:2:12201:4712:20224	hsa-let-7b	46509571	+	TGAGGTAGTAGGTTGTGTGGTTT	chr22	mature
NS500183:349:HT73VBGX2:2:12202:5496:10611	hsa-let-7b	46509571	+	TGAGGTAGTAGGTTGTGTG	chr22	mature
NS500183:349:HT73VBGX2:2:12202:17886:11735	hsa-let-7b	46509571	+	TGAGGTAGTAGGTTGTGTGGTT	chr22	mature
NS500183:349:HT73VBGX2:2:12203:11191:14876	hsa-let-7b	46509571	+	TGAGGTAGTAGGTTGTGTGGTT	chr22	mature
NS500183:349:HT73VBGX2:2:12204:2764:6017	hsa-let-7b	46509571	+	TGAGGTAGTAGGTTGTGTGGTT	chr22	mature
NS500183:349:HT73VBGX2:2:12205:13831:17538	hsa-let-7b	46509571	+	TGAGGTAGTAGGTTGTGTGGT	chr22	mature
NS500183:349:HT73VBGX2:2:12205:21549:17890	hsa-let-7b	46509571	+	TGAGGTAGTAGGTTGTGTGGTT	chr22	mature
NS500183:349:HT73VBGX2:2:12207:4275:8105	hsa-let-7b	46509571	+	TGAGGTAGTAGGTTGTGTGG	chr22	mature
NS500183:349:HT73VBGX2:2:12207:3235:13021	hsa-let-7b	46509571	+	TGAGGTAGTAGGTTGTGTGGT	chr22	mature
NS500183:349:HT73VBGX2:2:12207:19182:13784	hsa-let-7b	46509571	+	TGAGGTAGTAGGTTGTG	chr22	mature
NS500183:349:HT73VBGX2:2:12210:21996:16504	hsa-let-7b	46509571	+	TGAGGTAGTAGGTTGTGTGGTT	chr22	mature
NS500183:349:HT73VBGX2:2:12211:16730:19724	hsa-let-7b	46509571	+	TGAGGTAGTAGGTTGTGTGGTTA	chr22	mature
NS500183:349:HT73VBGX2:2:12212:13785:4897	hsa-let-7b	46509571	+	TGAGGTAGTAGGTTGTGTGGTT	chr22	mature
NS500183:349:HT73VBGX2:2:12212:15795:6789	hsa-let-7b	46509571	+	TGAGGTAGTAGGTTGTGTGGTTT	chr22	mature
NS500183:349:HT73VBGX2:2:12212:18814:19909	hsa-let-7b	46509571	+	TGAGGTAGTAGGTTGTGTGGTTT	chr22	mature
NS500183:349:HT73VBGX2:2:12301:3206:12009	hsa-let-7b	46509571	+	TGAGGTAGTAGGTTGTGTGGTC	chr22	mature
NS500183:349:HT73VBGX2:2:12301:9310:12921	hsa-let-7b	46509571	+	TGAGGTAGTAGGTTGTGTGGTT	chr22	mature
NS500183:349:HT73VBGX2:2:12303:8071:1783	hsa-let-7b	46509571	+	TGAGGTAGTAGGTTGTGTGGTTT	chr22	mature
NS500183:349:HT73VBGX2:2:12303:22853:7876	hsa-let-7b	46509571	+	TGAGGTAGTAGGTTGTGTGGTTA	chr22	mature
NS500183:349:HT73VBGX2:2:12307:6352:6448	hsa-let-7b	46509571	+	TGAGGTAGTAGGTTGTGTGGTA	chr22	mature
NS500183:349:HT73VBGX2:2:12309:15696:5658	hsa-let-7b	46509571	+	TGAGGTAGTAGGTTGTGTGGTT	chr22	mature
NS500183:349:HT73VBGX2:2:12310:2143:5945	hsa-let-7b	46509571	+	TGAGGTAGTAGGTTGTG	chr22	mature
NS500183:349:HT73VBGX2:2:12310:15503:11048	hsa-let-7b	46509571	+	TGAGGTAGTAGGTTGTGTGGTC	chr22	mature
NS500183:349:HT73VBGX2:2:12310:9049:13638	hsa-let-7b	46509571	+	TGAGGTAGTAGGTTGTGTGGTTC	chr22	mature
NS500183:349:HT73VBGX2:2:12311:10077:13458	hsa-let-7b	46509571	+	TGAGGTAGTAGGTTGTGTGGTT	chr22	mature
NS500183:349:HT73VBGX2:2:12312:5368:12049	hsa-let-7b	46509571	+	TGAGGTAGTAGGTTGTGTGGTT	chr22	mature
NS500183:349:HT73VBGX2:2:13101:23270:6312	hsa-let-7b	46509571	+	TGAGGTAGTAGGTTGTGTGGTT	chr22	mature
NS500183:349:HT73VBGX2:2:13103:13446:11830	hsa-let-7b	46509571	+	TGAGGTAGTAGGTTGTGTGGTT	chr22	mature
NS500183:349:HT73VBGX2:2:13104:25219:7358	hsa-let-7b	46509571	+	TGAGGTAGTAGGTTGTGTGGTTC	chr22	mature
NS500183:349:HT73VBGX2:2:13104:13281:20251	hsa-let-7b	46509571	+	TGAGGTAGTAGGTTGTGTGGTTAT	chr22	mature
NS500183:349:HT73VBGX2:2:13105:15193:4951	hsa-let-7b	46509571	+	TGAGGTAGTAGGTTGTGTGGTT	chr22	mature
NS500183:349:HT73VBGX2:2:13105:4760:17773	hsa-let-7b	46509571	+	TGAGGTAGTAGGTTGTGTGGTT	chr22	mature
NS500183:349:HT73VBGX2:2:13106:14525:14817	hsa-let-7b	46509571	+	TGAGGTAGTAGGTTGTGTGGTTT	chr22	mature
NS500183:349:HT73VBGX2:2:13109:16308:9547	hsa-let-7b	46509571	+	TGAGGTAGTAGGTTGTGTGGTTC	chr22	mature
NS500183:349:HT73VBGX2:2:13110:15385:12429	hsa-let-7b	46509571	+	TGAGGTAGTAGGTTGTGTGGTT	chr22	mature
NS500183:349:HT73VBGX2:2:13110:12316:18047	hsa-let-7b	46509571	+	TGAGGTAGTAGGTTGTGTGGT	chr22	mature
NS500183:349:HT73VBGX2:2:13112:25625:11003	hsa-let-7b	46509571	+	TGAGGTAGTAGGTTGTGTGGTC	chr22	mature
NS500183:349:HT73VBGX2:2:13112:16649:19007	hsa-let-7b	46509571	+	TGAGGTAGTAGGTTGTGTGGTT	chr22	mature
NS500183:349:HT73VBGX2:2:13202:7048:8379	hsa-let-7b	46509571	+	TGAGGTAGTAGGTTGTGTGGTC	chr22	mature
NS500183:349:HT73VBGX2:2:13202:2337:15786	hsa-let-7b	46509571	+	TGAGGTAGTAGGTTGTGTGGTC	chr22	mature
NS500183:349:HT73VBGX2:2:13203:17928:18226	hsa-let-7b	46509571	+	TGAGGTAGTAGGTTGTGTGGTTA	chr22	mature
NS500183:349:HT73VBGX2:2:13204:18790:6949	hsa-let-7b	46509571	+	TGAGGTAGTAGGTTGTGTGGTTA	chr22	mature
NS500183:349:HT73VBGX2:2:13205:3031:4119	hsa-let-7b	46509571	+	TGAGGTAGTAGGTTGTGTGGTT	chr22	mature
NS500183:349:HT73VBGX2:2:13205:22723:11471	hsa-let-7b	46509571	+	TGAGGTAGTAGGTTGTGTGGTTAA	chr22	mature
NS500183:349:HT73VBGX2:2:13205:18461:13366	hsa-let-7b	46509571	+	TGAGGTAGTAGGTTGTGTGGTT	chr22	mature
NS500183:349:HT73VBGX2:2:13207:22031:6422	hsa-let-7b	46509571	+	TGAGGTAGTAGGTTGTGTGGTTAA	chr22	mature
NS500183:349:HT73VBGX2:2:13208:12349:17618	hsa-let-7b	46509571	+	TGAGGTAGTAGGTTGTGTGGTT	chr22	mature
NS500183:349:HT73VBGX2:2:13210:20722:20181	hsa-let-7b	46509571	+	TGAGGTAGTAGGTTGTGTGGTT	chr22	mature
NS500183:349:HT73VBGX2:2:13211:4358:9470	hsa-let-7b	46509571	+	TGAGGTAGTAGGTTGTGTGGTT	chr22	mature
NS500183:349:HT73VBGX2:2:13211:4226:9972	hsa-let-7b	46509571	+	TGAGGTAGTAGGTTGTGTGGTT	chr22	mature
NS500183:349:HT73VBGX2:2:13212:8572:18701	hsa-let-7b	46509571	+	GGAGGTAGTAGGTTGTGTGGTT	chr22	mature
NS500183:349:HT73VBGX2:2:13304:6701:9107	hsa-let-7b	46509571	+	TGAGGTAGTAGGTTGTGTGGTA	chr22	mature
NS500183:349:HT73VBGX2:2:13304:21182:18877	hsa-let-7b	46509571	+	TGAGGTAGTAGGTTGTGTGGTTT	chr22	mature
NS500183:349:HT73VBGX2:2:13306:3084:1312	hsa-let-7b	46509571	+	TGAGGTAGTAGGTTGTGTGGTTTAA	chr22	mature
NS500183:349:HT73VBGX2:2:13306:5374:4897	hsa-let-7b	46509571	+	TGAGGTAGTAGGTTGTGTGGTT	chr22	mature
NS500183:349:HT73VBGX2:2:13307:25702:9877	hsa-let-7b	46509571	+	TGAGGTAGTAGGTTGTGTGGTTG	chr22	mature
NS500183:349:HT73VBGX2:2:13308:4619:5498	hsa-let-7b	46509571	+	TGAGGTAGTAGGTTGTGTGGTT	chr22	mature
NS500183:349:HT73VBGX2:2:13308:12901:19519	hsa-let-7b	46509571	+	TGAGGTAGTAGGTTGTGTGGTT	chr22	mature
NS500183:349:HT73VBGX2:2:13309:11053:10023	hsa-let-7b	46509571	+	TGAGGTAGTAGATTGTGTGGTT	chr22	mature
NS500183:349:HT73VBGX2:2:13309:17702:10481	hsa-let-7b	46509571	+	TGAGGTAGTAGGTTGTGTGGTT	chr22	mature
NS500183:349:HT73VBGX2:2:13310:15985:5302	hsa-let-7b	46509571	+	TGAGGTAGTAGGTTGTGTGGTT	chr22	mature
NS500183:349:HT73VBGX2:2:13310:5429:9116	hsa-let-7b	46509571	+	TGAGGTAGTAGGTTGTGTGGTT	chr22	mature
NS500183:349:HT73VBGX2:2:13310:22534:16942	hsa-let-7b	46509571	+	TGAGGTAGTAGGTTGTGTGGTT	chr22	mature
NS500183:349:HT73VBGX2:2:13311:9040:2168	hsa-let-7b	46509571	+	TGAGGTAGTAGGTTGTGTGGTT	chr22	mature
NS500183:349:HT73VBGX2:2:13312:6620:4752	hsa-let-7b	46509571	+	TGAGGTAGTAGGTTGTGTGGTT	chr22	mature
NS500183:349:HT73VBGX2:2:13312:8294:4986	hsa-let-7b	46509571	+	TGAGGTAGTAGGTTGTGTGGTT	chr22	mature
NS500183:349:HT73VBGX2:2:21102:15236:9252	hsa-let-7b	46509571	+	TGAGGTAGTAGGTTGTGTGGTT	chr22	mature
NS500183:349:HT73VBGX2:2:21102:9195:17475	hsa-let-7b	46509571	+	TGAGGTAGTAGGTTGTGTGGTT	chr22	mature
NS500183:349:HT73VBGX2:2:21103:2321:7616	hsa-let-7b	46509571	+	TGAGGTAGTAGGTTGTGTGGTT	chr22	mature
NS500183:349:HT73VBGX2:2:21103:18485:10029	hsa-let-7b	46509571	+	TGAGGTAGTAGGTTGTGTGGTT	chr22	mature
NS500183:349:HT73VBGX2:2:21104:17077:3541	hsa-let-7b	46509571	+	TGAGGTAGTAGGTTGTGTG	chr22	mature
NS500183:349:HT73VBGX2:2:21104:23290:11814	hsa-let-7b	46509571	+	TGAGGTAGTAGGTTGTGTGGTTT	chr22	mature
NS500183:349:HT73VBGX2:2:21107:15072:6748	hsa-let-7b	46509571	+	TGAGGTAGTAGGTTGTGTGGTT	chr22	mature
NS500183:349:HT73VBGX2:2:21107:10298:16149	hsa-let-7b	46509571	+	TGAGGTAGTAGGTTGTGTGGTT	chr22	mature
NS500183:349:HT73VBGX2:2:21109:23282:7811	hsa-let-7b	46509571	+	TGAGGTAGTAGGTTGCGTGGTT	chr22	mature
NS500183:349:HT73VBGX2:2:21109:20871:11647	hsa-let-7b	46509571	+	TGAGGTAGTAGGTTGTGTGGTT	chr22	mature
NS500183:349:HT73VBGX2:2:21111:2326:8081	hsa-let-7b	46509571	+	TGAGGTAGTAGGTTGTGTGGTTAA	chr22	mature
NS500183:349:HT73VBGX2:2:21111:15084:11538	hsa-let-7b	46509571	+	TGAGGTAGTAGGTTGTGTGGTTA	chr22	mature
NS500183:349:HT73VBGX2:2:21112:12301:2195	hsa-let-7b	46509571	+	TGAGGTAGTAGGTTGTGT	chr22	mature
NS500183:349:HT73VBGX2:2:21112:17098:4266	hsa-let-7b	46509571	+	TGAGGTAGTAGGTTGTGTGGTTT	chr22	mature
NS500183:349:HT73VBGX2:2:21112:19737:12111	hsa-let-7b	46509571	+	TGAGGTAGTAGGTTGTGTGGTTT	chr22	mature
NS500183:349:HT73VBGX2:2:21201:12289:17228	hsa-let-7b	46509571	+	TGAGGTAGTAGGTTGTGTGGTT	chr22	mature
NS500183:349:HT73VBGX2:2:21201:25810:19701	hsa-let-7b	46509571	+	TGAGGTAGTAGGTTGTGTGGTTT	chr22	mature
NS500183:349:HT73VBGX2:2:21202:21258:1150	hsa-let-7b	46509571	+	TGAGGTAGTAGGTTGTGTGGTT	chr22	mature
NS500183:349:HT73VBGX2:2:21202:18336:8631	hsa-let-7b	46509571	+	TGAGGTAGTAGGTTGTGTGGTT	chr22	mature
NS500183:349:HT73VBGX2:2:21204:9961:13393	hsa-let-7b	46509571	+	TGAGGTAGTAGGTTGTGTGGTTT	chr22	mature
NS500183:349:HT73VBGX2:2:21207:16397:6037	hsa-let-7b	46509571	+	TGAGGTAGTAGGTTGTGTGGTT	chr22	mature
NS500183:349:HT73VBGX2:2:21207:13234:14926	hsa-let-7b	46509571	+	TGAGGTAGTAGGTTGTGTGG	chr22	mature
NS500183:349:HT73VBGX2:2:21209:3279:7212	hsa-let-7b	46509571	+	CGAGGTAGTAGGTTGTGTGGTT	chr22	mature
NS500183:349:HT73VBGX2:2:21209:5021:8186	hsa-let-7b	46509571	+	TGAGGTAGTAGGTTGTGTGGTT	chr22	mature
NS500183:349:HT73VBGX2:2:21210:7497:13073	hsa-let-7b	46509571	+	TGAGGTAGTAGGTTGTGTGGTC	chr22	mature
NS500183:349:HT73VBGX2:2:21211:17862:1582	hsa-let-7b	46509571	+	TGAGGTAGTAGGTTGTGTGGTT	chr22	mature
NS500183:349:HT73VBGX2:2:21211:14727:6021	hsa-let-7b	46509571	+	TGAGGTAGTAGGTTGTGTGGTTAGA	chr22	mature
NS500183:349:HT73VBGX2:2:21211:6238:17670	hsa-let-7b	46509571	+	TGAGGTGGTAGGTTGTGTGGTT	chr22	mature
NS500183:349:HT73VBGX2:2:21212:14567:9117	hsa-let-7b	46509571	+	TGAGGTAGTAGGTTGTGTGGTT	chr22	mature
NS500183:349:HT73VBGX2:2:21212:13529:12338	hsa-let-7b	46509571	+	TGAGGTAGTAGGTTGTGTGGT	chr22	mature
NS500183:349:HT73VBGX2:2:21212:18936:13701	hsa-let-7b	46509571	+	TGAGGTAGTAGGTTGTGTGGTT	chr22	mature
NS500183:349:HT73VBGX2:2:21301:5874:3189	hsa-let-7b	46509571	+	TGAGGTAGTAGGTTGTGTGGTTAC	chr22	mature
NS500183:349:HT73VBGX2:2:21302:11357:19509	hsa-let-7b	46509571	+	TGAGGTAGTAGGTTGTGTGGTT	chr22	mature
NS500183:349:HT73VBGX2:2:21303:5126:5025	hsa-let-7b	46509571	+	TGAGGTAGTAGGTTGTGTGGTC	chr22	mature
NS500183:349:HT73VBGX2:2:21304:23849:1636	hsa-let-7b	46509571	+	TGAGGTAGTAGGTTGTGTGGTT	chr22	mature
NS500183:349:HT73VBGX2:2:21304:3442:9460	hsa-let-7b	46509571	+	TGAGGTAGTAGGTTGTGTGGTTAA	chr22	mature
NS500183:349:HT73VBGX2:2:21306:24935:9040	hsa-let-7b	46509571	+	TGAGGTAGTAGGTTGTGTGGTTAA	chr22	mature
NS500183:349:HT73VBGX2:2:21306:15027:11091	hsa-let-7b	46509571	+	TGAGGTAGTAGGTTGTGTG	chr22	mature
NS500183:349:HT73VBGX2:2:21308:18076:8261	hsa-let-7b	46509571	+	TGAGGTAGTAGGTTGTGTGGTT	chr22	mature
NS500183:349:HT73VBGX2:2:21309:25366:17053	hsa-let-7b	46509571	+	TGAGGTAGTAGGTTGTGTGGTT	chr22	mature
NS500183:349:HT73VBGX2:2:21310:19901:7289	hsa-let-7b	46509571	+	TGAGGTAGTAGGTTGTGTGGTTAA	chr22	mature
NS500183:349:HT73VBGX2:2:21310:24034:18462	hsa-let-7b	46509571	+	TGAGGTAGTGGGTTGTGTGGTT	chr22	mature
NS500183:349:HT73VBGX2:2:21311:3280:1434	hsa-let-7b	46509571	+	TGAGGTAGTAGGTTGTGGGGTT	chr22	mature
NS500183:349:HT73VBGX2:2:21311:10013:19412	hsa-let-7b	46509571	+	TGAGGTAGTAGGTTGTGTGGTG	chr22	mature
NS500183:349:HT73VBGX2:2:21311:22814:20303	hsa-let-7b	46509571	+	TGAGGTAGTAGGTTGTGTGGC	chr22	mature
NS500183:349:HT73VBGX2:2:21312:18492:1693	hsa-let-7b	46509571	+	TGAGGTAGTAGGTTGTGTGGT	chr22	mature
NS500183:349:HT73VBGX2:2:21312:16937:2298	hsa-let-7b	46509571	+	TGAGGTAGTAGGTTGTGTGGTT	chr22	mature
NS500183:349:HT73VBGX2:2:21312:9650:14911	hsa-let-7b	46509571	+	TGAGGTAGTAGGTTGTGTGGTT	chr22	mature
NS500183:349:HT73VBGX2:2:21312:9597:19385	hsa-let-7b	46509571	+	TGAGGTAGTAGGTTGTGTGGTTA	chr22	mature
NS500183:349:HT73VBGX2:2:22101:12107:11588	hsa-let-7b	46509571	+	TGAGGTAGTAGGTTGTGTGGTT	chr22	mature
NS500183:349:HT73VBGX2:2:22102:15351:17096	hsa-let-7b	46509571	+	TGAGGTAGTAGGTTGTGTGGTTA	chr22	mature
NS500183:349:HT73VBGX2:2:22103:7152:18980	hsa-let-7b	46509571	+	TGAGGTAGTAGGTTGTGTGGT	chr22	mature
NS500183:349:HT73VBGX2:2:22104:16083:17181	hsa-let-7b	46509571	+	TGAGGTAGTAGGTTGTGTGGT	chr22	mature
NS500183:349:HT73VBGX2:2:22104:6848:19488	hsa-let-7b	46509571	+	TGAGGTAGTAGGTTGTGTGA	chr22	mature
NS500183:349:HT73VBGX2:2:22105:24223:15811	hsa-let-7b	46509571	+	TGAGGTAGTAGGTTGTGTGGTT	chr22	mature
NS500183:349:HT73VBGX2:2:22106:11506:1160	hsa-let-7b	46509571	+	TGAGGTAGTAGGTTGGGTGGTT	chr22	mature
NS500183:349:HT73VBGX2:2:22108:8975:5560	hsa-let-7b	46509571	+	TGAGGTAGTAGGTTGTGTGT	chr22	mature
NS500183:349:HT73VBGX2:2:22109:8813:4452	hsa-let-7b	46509571	+	TGAGGTAGTAGGTTGTGTGGT	chr22	mature
NS500183:349:HT73VBGX2:2:22109:6989:11038	hsa-let-7b	46509571	+	TGAGGTAGTAGGTTGTGTGGT	chr22	mature
NS500183:349:HT73VBGX2:2:22109:18879:16806	hsa-let-7b	46509571	+	TGAGGTAGTAGGTTGTGTGGTT	chr22	mature
NS500183:349:HT73VBGX2:2:22110:12690:13043	hsa-let-7b	46509571	+	TGAGGTAGTAGGTTGTGTGGTT	chr22	mature
NS500183:349:HT73VBGX2:2:22110:12669:16555	hsa-let-7b	46509571	+	TGAGGTAGTAGGTTGTGTGGTTT	chr22	mature
NS500183:349:HT73VBGX2:2:22111:17630:10581	hsa-let-7b	46509571	+	TGAGGTAGTAGGTTGTGTGG	chr22	mature
NS500183:349:HT73VBGX2:2:22202:5309:2653	hsa-let-7b	46509571	+	TGAGGTAGTAGGTTGTGTGGTT	chr22	mature
NS500183:349:HT73VBGX2:2:22202:17026:16659	hsa-let-7b	46509571	+	TGAGGTAGTAGGTTGTGTGGTT	chr22	mature
NS500183:349:HT73VBGX2:2:22203:5424:6610	hsa-let-7b	46509571	+	TGAGGTAGTAGGTTGTGTGGT	chr22	mature
NS500183:349:HT73VBGX2:2:22203:8672:20333	hsa-let-7b	46509571	+	TGAGGTAGTAGGTTGTGTGGTC	chr22	mature
NS500183:349:HT73VBGX2:2:22204:12219:17710	hsa-let-7b	46509571	+	TGAGGTAGTAGGTTGTGTGGTT	chr22	mature
NS500183:349:HT73VBGX2:2:22206:12503:5359	hsa-let-7b	46509571	+	TGAGGTAGTAGGTTGTGTGGTTT	chr22	mature
NS500183:349:HT73VBGX2:2:22210:25883:14014	hsa-let-7b	46509571	+	TGAGGTAGTAGGTTGTGTGGTT	chr22	mature
NS500183:349:HT73VBGX2:2:22211:12631:16922	hsa-let-7b	46509571	+	TGAGGTAGTAGGTTGTGTGGTT	chr22	mature
NS500183:349:HT73VBGX2:2:22212:5248:12067	hsa-let-7b	46509571	+	TGAGGTAGTAGGTTGTGTGGTT	chr22	mature
NS500183:349:HT73VBGX2:2:22212:22102:12441	hsa-let-7b	46509571	+	TGAGGTAGTAGGTTGTGTGGT	chr22	mature
NS500183:349:HT73VBGX2:2:22301:12576:10136	hsa-let-7b	46509571	+	TGAGGTAGTAGGTTGTGT	chr22	mature
NS500183:349:HT73VBGX2:2:22302:5275:18017	hsa-let-7b	46509571	+	TGAGGTAGTAGGTTGTGTGGTTC	chr22	mature
NS500183:349:HT73VBGX2:2:22303:13194:8618	hsa-let-7b	46509571	+	TGAGGTAGTAGGTTGTGTGGTT	chr22	mature
NS500183:349:HT73VBGX2:2:22303:18645:13902	hsa-let-7b	46509571	+	TGAGGTAGTAGGTTGTGTGGTTT	chr22	mature
NS500183:349:HT73VBGX2:2:22303:22275:20216	hsa-let-7b	46509571	+	TGAGGTAGTAGGTTGTGTGGTTAT	chr22	mature
NS500183:349:HT73VBGX2:2:22304:21089:13863	hsa-let-7b	46509571	+	TGAGGTAGTAGGCTGTGTGGTTA	chr22	mature
NS500183:349:HT73VBGX2:2:22305:21459:1208	hsa-let-7b	46509571	+	TGAGGTAGTAGGTTGTGTGGT	chr22	mature
NS500183:349:HT73VBGX2:2:22305:14779:4625	hsa-let-7b	46509571	+	TGAGGTAGTAGGTTGTGTGGTTA	chr22	mature
NS500183:349:HT73VBGX2:2:22305:14151:9652	hsa-let-7b	46509571	+	TGAGGTAGTAGGTTGTGTGGTTC	chr22	mature
NS500183:349:HT73VBGX2:2:22305:25358:14089	hsa-let-7b	46509571	+	TGAGGTAGTAGGTTGTGTGGTT	chr22	mature
NS500183:349:HT73VBGX2:2:22306:12858:15268	hsa-let-7b	46509571	+	TGAGGTAGTAGGTTGTGTGGTT	chr22	mature
NS500183:349:HT73VBGX2:2:22307:23113:4291	hsa-let-7b	46509571	+	TGAGGTAGTAGGTTGTGTGGTC	chr22	mature
NS500183:349:HT73VBGX2:2:22307:12068:9533	hsa-let-7b	46509571	+	TGAGGTAGTAGGTTGTGTGGTT	chr22	mature
NS500183:349:HT73VBGX2:2:22307:23150:13822	hsa-let-7b	46509571	+	TGAGGTAGTAGGTTGTGTGGA	chr22	mature
NS500183:349:HT73VBGX2:2:22308:17882:18225	hsa-let-7b	46509571	+	TGAGGTAGTAGGTTGTGTGGTT	chr22	mature
NS500183:349:HT73VBGX2:2:22309:19366:5439	hsa-let-7b	46509571	+	TGAGGTAGTAGGTGGTGTGGTT	chr22	mature
NS500183:349:HT73VBGX2:2:22309:24035:12243	hsa-let-7b	46509571	+	TGAGGTAGTAGGTAGTGTGGTT	chr22	mature
NS500183:349:HT73VBGX2:2:22310:23781:9842	hsa-let-7b	46509571	+	TGAGGTAGTAGGTTGTGTGGTT	chr22	mature
NS500183:349:HT73VBGX2:2:22310:14106:18577	hsa-let-7b	46509571	+	TGAGGTAGTAGGTTGTGTGGTT	chr22	mature
NS500183:349:HT73VBGX2:2:22311:16086:13200	hsa-let-7b	46509571	+	TGAGGTAGTAGGTTGTGTGGTT	chr22	mature
NS500183:349:HT73VBGX2:2:22311:20883:16429	hsa-let-7b	46509571	+	TGAGGTAGTAGGTTGTGTGGTG	chr22	mature
NS500183:349:HT73VBGX2:2:22312:20229:9149	hsa-let-7b	46509571	+	TGAGGTAGTAGGTTGTGTGGTT	chr22	mature
NS500183:349:HT73VBGX2:2:23101:3140:6819	hsa-let-7b	46509571	+	TGAGGTAGTAGGTTGTGTGGTTT	chr22	mature
NS500183:349:HT73VBGX2:2:23101:22194:9141	hsa-let-7b	46509571	+	TGAGGTAGTAGGTTGTGTGGTT	chr22	mature
NS500183:349:HT73VBGX2:2:23101:2444:12424	hsa-let-7b	46509571	+	TGAGGTAGTAGGTTGTGTGGTT	chr22	mature
NS500183:349:HT73VBGX2:2:23103:25973:6306	hsa-let-7b	46509571	+	TGAGGTAGTAGGTTGTGTGGTTA	chr22	mature
NS500183:349:HT73VBGX2:2:23109:8934:1502	hsa-let-7b	46509571	+	TGAGGTAGTAGGTTGTGTGGTT	chr22	mature
NS500183:349:HT73VBGX2:2:23109:25362:17416	hsa-let-7b	46509571	+	TGAGGTAGTAGGTTGTGTGGTT	chr22	mature
NS500183:349:HT73VBGX2:2:23109:22502:18940	hsa-let-7b	46509571	+	TGAGGTAGTAGGTTGTGTGGTTA	chr22	mature
NS500183:349:HT73VBGX2:2:23110:15453:1719	hsa-let-7b	46509571	+	TGAGGTAGTAGGTTGTGTGGTTTTT	chr22	mature
NS500183:349:HT73VBGX2:2:23110:3141:16026	hsa-let-7b	46509571	+	TGAGGTAGTAGGTTGTGTGGTTT	chr22	mature
NS500183:349:HT73VBGX2:2:23201:8743:14147	hsa-let-7b	46509571	+	TGAGGTAGTAGGTTGTGTGGTT	chr22	mature
NS500183:349:HT73VBGX2:2:23202:21585:16661	hsa-let-7b	46509571	+	TGAGGTAGTAGGTTGTGTGGT	chr22	mature
NS500183:349:HT73VBGX2:2:23203:4556:4221	hsa-let-7b	46509571	+	TGAGGTAGTAGGTTGTGTGGTAAC	chr22	mature
NS500183:349:HT73VBGX2:2:23203:16081:5232	hsa-let-7b	46509571	+	TGAGGTAGTAGGTTGTGTGGTTT	chr22	mature
NS500183:349:HT73VBGX2:2:23205:12736:2248	hsa-let-7b	46509571	+	TGAGGTAGTAGGTTGTGTGGTT	chr22	mature
NS500183:349:HT73VBGX2:2:23207:17520:4286	hsa-let-7b	46509571	+	TGAGGTAGTAGGTTGTGTGGTT	chr22	mature
NS500183:349:HT73VBGX2:2:23208:17919:18638	hsa-let-7b	46509571	+	TGAGGTAGTAGGTTGTGTGGTT	chr22	mature
NS500183:349:HT73VBGX2:2:23209:12485:6259	hsa-let-7b	46509571	+	TGAGGTAGTAGGTTGTGTGGTT	chr22	mature
NS500183:349:HT73VBGX2:2:23210:3892:1741	hsa-let-7b	46509571	+	TGAGGTAGTAGGTTGTGTGG	chr22	mature
NS500183:349:HT73VBGX2:2:23210:20651:7501	hsa-let-7b	46509571	+	TGAGGTAGTGGGTTGTGTGGTT	chr22	mature
NS500183:349:HT73VBGX2:2:23211:14011:6046	hsa-let-7b	46509571	+	TGAGGTAGTAGGTTGTGTGGTT	chr22	mature
NS500183:349:HT73VBGX2:2:23212:23606:9379	hsa-let-7b	46509571	+	TGAGGTAGTAGGTTGTGTGGTTAA	chr22	mature
NS500183:349:HT73VBGX2:2:23212:18795:10831	hsa-let-7b	46509571	+	TGAGGTAGTAGGTTGTGTGGTC	chr22	mature
NS500183:349:HT73VBGX2:2:23302:21085:14615	hsa-let-7b	46509571	+	TGAGGTAGTAGGTTGTGTGGTT	chr22	mature
NS500183:349:HT73VBGX2:2:23303:4704:8977	hsa-let-7b	46509571	+	TGAGGTAGTAGGTTGTGTGGTT	chr22	mature
NS500183:349:HT73VBGX2:2:23307:9048:10547	hsa-let-7b	46509571	+	TGAGGTAGTAGGTGGTGTGGTTT	chr22	mature
NS500183:349:HT73VBGX2:2:23308:1580:6339	hsa-let-7b	46509571	+	TGAGGTAGTAGGTTGTGTGGTTTTT	chr22	mature
NS500183:349:HT73VBGX2:2:23308:24731:13069	hsa-let-7b	46509571	+	TGAGGTAGTAGGTTGTGTGGTT	chr22	mature
NS500183:349:HT73VBGX2:2:23308:10206:14869	hsa-let-7b	46509571	+	TGAGGTAGTAGGTTATGTGGT	chr22	mature
NS500183:349:HT73VBGX2:2:23309:1994:10073	hsa-let-7b	46509571	+	TGAGGTAGTAGGTTGTGTGGTT	chr22	mature
NS500183:349:HT73VBGX2:2:23310:19726:14125	hsa-let-7b	46509571	+	TGAGGTAGTAGGTTGTGTGGTT	chr22	mature
NS500183:349:HT73VBGX2:2:23312:18335:15366	hsa-let-7b	46509571	+	TGAGGTAGTAGGTTGTGTGGTT	chr22	mature
NS500183:349:HT73VBGX2:3:11401:25054:5220	hsa-let-7b	46509571	+	TGAGGTAGTAGGTTGTGTGGTTT	chr22	mature
NS500183:349:HT73VBGX2:3:11401:18529:6803	hsa-let-7b	46509571	+	TGAGGTAGTAGGTTGTGTGGTT	chr22	mature
NS500183:349:HT73VBGX2:3:11401:10691:10241	hsa-let-7b	46509571	+	TGAGGTAGTAGGTTGTGTGGTA	chr22	mature
NS500183:349:HT73VBGX2:3:11404:13425:12359	hsa-let-7b	46509571	+	TGAGGTAGTAGGTTGTGTGGTT	chr22	mature
NS500183:349:HT73VBGX2:3:11404:6221:16683	hsa-let-7b	46509571	+	TGAGGTAGTAGGTTGTGTGGTT	chr22	mature
NS500183:349:HT73VBGX2:3:11405:22033:10723	hsa-let-7b	46509571	+	TGAGGTAGTAGGTTGTGTGGTTC	chr22	mature
NS500183:349:HT73VBGX2:3:11405:20387:16065	hsa-let-7b	46509571	+	TGAGGTAGTAGGTTGTGTGGTT	chr22	mature
NS500183:349:HT73VBGX2:3:11407:8576:11978	hsa-let-7b	46509571	+	TGAGGTAGTAGGTTGTGTGGTT	chr22	mature
NS500183:349:HT73VBGX2:3:11410:23337:15808	hsa-let-7b	46509571	+	TGAGGTAGTAGGTTGTGTGGTT	chr22	mature
NS500183:349:HT73VBGX2:3:11411:6428:6947	hsa-let-7b	46509571	+	TGAGGTAGTAGGTTGTGTGGTTC	chr22	mature
NS500183:349:HT73VBGX2:3:11411:17023:7978	hsa-let-7b	46509571	+	TGAGGTAGTAGGTTGTGTGGTT	chr22	mature
NS500183:349:HT73VBGX2:3:11412:16985:1655	hsa-let-7b	46509571	+	TGAGGTAGTAGGTTGTGTGGTT	chr22	mature
NS500183:349:HT73VBGX2:3:11501:20545:2597	hsa-let-7b	46509571	+	TGAGGTAGTAGGTTGTGTGGTAAC	chr22	mature
NS500183:349:HT73VBGX2:3:11502:22086:1196	hsa-let-7b	46509571	+	TGAGGTAGTAGGTTGTGTGGTT	chr22	mature
NS500183:349:HT73VBGX2:3:11504:3639:7242	hsa-let-7b	46509571	+	TGAGGTAGTAGGTTGTGTGGTT	chr22	mature
NS500183:349:HT73VBGX2:3:11504:12624:10145	hsa-let-7b	46509571	+	TGAGGTAGTAGGTTGTGTGGTT	chr22	mature
NS500183:349:HT73VBGX2:3:11506:26281:3602	hsa-let-7b	46509571	+	TGAGGTAGTAGGTTGTGTGGTTA	chr22	mature
NS500183:349:HT73VBGX2:3:11507:24683:14019	hsa-let-7b	46509571	+	TGAGGTAGTAGGTTGTGTGGTC	chr22	mature
NS500183:349:HT73VBGX2:3:11508:19035:4491	hsa-let-7b	46509571	+	TGAGGTAGTAGGTTGTGTGGTT	chr22	mature
NS500183:349:HT73VBGX2:3:11508:14364:7139	hsa-let-7b	46509571	+	TGAGGTAGCAGGTTGTGTGGTT	chr22	mature
NS500183:349:HT73VBGX2:3:11508:5652:18008	hsa-let-7b	46509571	+	TGAGGTAGTAGGTTGTGTGGTT	chr22	mature
NS500183:349:HT73VBGX2:3:11508:16285:20005	hsa-let-7b	46509571	+	TGAGGTAGTAGGTTGTGTGGTT	chr22	mature
NS500183:349:HT73VBGX2:3:11511:20552:5198	hsa-let-7b	46509571	+	TGAGGTGGTAGGTTGTGTGGTT	chr22	mature
NS500183:349:HT73VBGX2:3:11511:6304:10589	hsa-let-7b	46509571	+	GGAGGTAGTAGGTTGTGTGGT	chr22	mature
NS500183:349:HT73VBGX2:3:11602:26072:12725	hsa-let-7b	46509571	+	TGAGGTAGTAGGTTGTGTGGTT	chr22	mature
NS500183:349:HT73VBGX2:3:11602:20078:12795	hsa-let-7b	46509571	+	TGAGGTAGTAGGTTGTGTGGTT	chr22	mature
NS500183:349:HT73VBGX2:3:11603:4791:2889	hsa-let-7b	46509571	+	TGAGGTAGTAGGTTGTGTGGTTT	chr22	mature
NS500183:349:HT73VBGX2:3:11604:12529:18793	hsa-let-7b	46509571	+	TGAGGTAGTAGGTTGTGTGGTT	chr22	mature
NS500183:349:HT73VBGX2:3:11606:5466:1246	hsa-let-7b	46509571	+	TGAGGTAGTAGGTTGTGTGGTT	chr22	mature
NS500183:349:HT73VBGX2:3:11606:12732:20108	hsa-let-7b	46509571	+	TGAGGTAGAAGGTTGTGTGGTT	chr22	mature
NS500183:349:HT73VBGX2:3:11607:10701:18376	hsa-let-7b	46509571	+	TGAGGTAGTAGGTTGTGTGGTT	chr22	mature
NS500183:349:HT73VBGX2:3:11608:12543:2745	hsa-let-7b	46509571	+	TGAGGTAGTAGGTTGTGTGGTT	chr22	mature
NS500183:349:HT73VBGX2:3:11608:11586:3213	hsa-let-7b	46509571	+	TGAGGTAGTAGGTTGTGTGGTT	chr22	mature
NS500183:349:HT73VBGX2:3:11608:9322:3947	hsa-let-7b	46509571	+	TGAGGTAGTAGGTTGTGTGGTT	chr22	mature
NS500183:349:HT73VBGX2:3:11608:20438:8472	hsa-let-7b	46509571	+	TGAGGTAGTAGGTTGTGTGGTT	chr22	mature
NS500183:349:HT73VBGX2:3:11609:12908:7670	hsa-let-7b	46509571	+	TGAGGTAGTAGGTTGTGTGGTT	chr22	mature
NS500183:349:HT73VBGX2:3:11610:10330:20285	hsa-let-7b	46509571	+	TGAGGTAGTAGGTTGTGTGGTT	chr22	mature
NS500183:349:HT73VBGX2:3:11611:21231:3851	hsa-let-7b	46509571	+	TGAGGTAGTAGGTTGTGTGGTT	chr22	mature
NS500183:349:HT73VBGX2:3:11611:16655:10634	hsa-let-7b	46509571	+	TGAGGTAGCAGGTTGTGTGGTT	chr22	mature
NS500183:349:HT73VBGX2:3:11612:24134:8042	hsa-let-7b	46509571	+	TGAGGTAGTAGGTTGTGTGGTT	chr22	mature
NS500183:349:HT73VBGX2:3:11612:11378:17104	hsa-let-7b	46509571	+	TGAGGTAGTAGGCTGTGTGGTTT	chr22	mature
NS500183:349:HT73VBGX2:3:12402:16578:4583	hsa-let-7b	46509571	+	TGAGGTAGTAGGTTGTGTGGTT	chr22	mature
NS500183:349:HT73VBGX2:3:12402:1422:5295	hsa-let-7b	46509571	+	TGAGGTAGTAGGTTGTGTGGTT	chr22	mature
NS500183:349:HT73VBGX2:3:12404:12985:14632	hsa-let-7b	46509571	+	TGAGGTAGTAGGTTGTGTGGTTT	chr22	mature
NS500183:349:HT73VBGX2:3:12404:14011:16942	hsa-let-7b	46509571	+	TGAGGTAGTAGGTTGTGTGGTT	chr22	mature
NS500183:349:HT73VBGX2:3:12405:22418:13489	hsa-let-7b	46509571	+	TGAGGTAGTAGGTTGTGTGGTT	chr22	mature
NS500183:349:HT73VBGX2:3:12406:9382:9369	hsa-let-7b	46509571	+	TGAGGTAGTAGGTTGTGTGGTT	chr22	mature
NS500183:349:HT73VBGX2:3:12408:8721:19970	hsa-let-7b	46509571	+	TGAGGTAGTAGGTTGTGTGGTTT	chr22	mature
NS500183:349:HT73VBGX2:3:12409:22861:11565	hsa-let-7b	46509571	+	TGAGGTAGTAGGTTGTGTGGTT	chr22	mature
NS500183:349:HT73VBGX2:3:12410:16451:3972	hsa-let-7b	46509571	+	TGAGGTAGTAGGTTGTGTGGTT	chr22	mature
NS500183:349:HT73VBGX2:3:12410:18765:10586	hsa-let-7b	46509571	+	TGAGGTAGTAGGTTGTGTGGTT	chr22	mature
NS500183:349:HT73VBGX2:3:12410:8484:11647	hsa-let-7b	46509571	+	TGAGGTAGTAGGTTGTGTGGTT	chr22	mature
NS500183:349:HT73VBGX2:3:12411:6566:13990	hsa-let-7b	46509571	+	TGAGGTAGTAGGTTGTGTGGTT	chr22	mature
NS500183:349:HT73VBGX2:3:12411:10707:18860	hsa-let-7b	46509571	+	TGAGGTAGTAGGTTGTGTGGTT	chr22	mature
NS500183:349:HT73VBGX2:3:12501:4472:5329	hsa-let-7b	46509571	+	TGAGGTAGTAGGTTGTGTGGTT	chr22	mature
NS500183:349:HT73VBGX2:3:12502:3383:14249	hsa-let-7b	46509571	+	TGAGGTAGTAGGTTGTGTGGTT	chr22	mature
NS500183:349:HT73VBGX2:3:12503:19502:2250	hsa-let-7b	46509571	+	TGAGGTAGTAGGTTGTGTGGTT	chr22	mature
NS500183:349:HT73VBGX2:3:12503:5501:18768	hsa-let-7b	46509571	+	TGAGGTAGTAGGTTGTGTGGTT	chr22	mature
NS500183:349:HT73VBGX2:3:12506:10341:2371	hsa-let-7b	46509571	+	TGAGGTAGTAGGTTGTGTGGTT	chr22	mature
NS500183:349:HT73VBGX2:3:12506:2944:19623	hsa-let-7b	46509571	+	TGAGGTAGTAGGTTGTGTGGTT	chr22	mature
NS500183:349:HT73VBGX2:3:12507:20735:8948	hsa-let-7b	46509571	+	TGAGGTAGTAGGTTGTGTGGT	chr22	mature
NS500183:349:HT73VBGX2:3:12507:1634:14216	hsa-let-7b	46509571	+	TGAGGTAGTAGGTTGTGTGGTTT	chr22	mature
NS500183:349:HT73VBGX2:3:12508:5339:10443	hsa-let-7b	46509571	+	TGAGGTAGTAGGTTGTGTGGTT	chr22	mature
NS500183:349:HT73VBGX2:3:12508:21987:19702	hsa-let-7b	46509571	+	TGAGGTAGTAGGTTGTGTGGTT	chr22	mature
NS500183:349:HT73VBGX2:3:12509:20054:12692	hsa-let-7b	46509571	+	TGAGGTAGTAGGTTGTGTGGT	chr22	mature
NS500183:349:HT73VBGX2:3:12510:4959:12687	hsa-let-7b	46509571	+	TGAGGTAGTAGGTTGTGTGGTT	chr22	mature
NS500183:349:HT73VBGX2:3:12511:4070:7679	hsa-let-7b	46509571	+	TGAGGTAGTAGGTTGTGTGGTT	chr22	mature
NS500183:349:HT73VBGX2:3:12511:16636:13259	hsa-let-7b	46509571	+	TGAGGTAGTAGGTTGTGTGGTT	chr22	mature
NS500183:349:HT73VBGX2:3:12601:3950:9137	hsa-let-7b	46509571	+	CGAGGTAGTAGGTTGTGTGGTT	chr22	mature
NS500183:349:HT73VBGX2:3:12602:9438:3754	hsa-let-7b	46509571	+	TGAGGTAGTAGGTTGTGTGGTT	chr22	mature
NS500183:349:HT73VBGX2:3:12603:21828:1699	hsa-let-7b	46509571	+	TGAGGTAGTAGGTTGTGTGGTT	chr22	mature
NS500183:349:HT73VBGX2:3:12603:23386:10520	hsa-let-7b	46509571	+	TGAGGTAGTAGGTTGTGTGGTT	chr22	mature
NS500183:349:HT73VBGX2:3:12603:20305:17615	hsa-let-7b	46509571	+	TGAGGTAGTAGGTTGTGTGGTC	chr22	mature
NS500183:349:HT73VBGX2:3:12604:17851:10026	hsa-let-7b	46509571	+	TGAGGTAGTAGGTTGTGTGGTT	chr22	mature
NS500183:349:HT73VBGX2:3:12605:20820:1834	hsa-let-7b	46509571	+	TGAGGTAGTAGGTTGTGTGGTT	chr22	mature
NS500183:349:HT73VBGX2:3:12606:17631:4642	hsa-let-7b	46509571	+	TGAGGTAGTAGGTTGTGTGGTT	chr22	mature
NS500183:349:HT73VBGX2:3:12607:5043:10023	hsa-let-7b	46509571	+	TGAGGTAGTAGGTTGTGTGGTT	chr22	mature
NS500183:349:HT73VBGX2:3:12610:7982:17117	hsa-let-7b	46509571	+	TGAGGTAGTAGGTTGTGTGGTT	chr22	mature
NS500183:349:HT73VBGX2:3:12610:6825:17708	hsa-let-7b	46509571	+	TGAGGTAGTAGGTTGTGTGGTTT	chr22	mature
NS500183:349:HT73VBGX2:3:12611:1769:11245	hsa-let-7b	46509571	+	TGAGGTAGTAGGTTGTGTGGTT	chr22	mature
NS500183:349:HT73VBGX2:3:12611:9178:18843	hsa-let-7b	46509571	+	TGAGGTAGTAGGTTGTGTGGTC	chr22	mature
NS500183:349:HT73VBGX2:3:12612:11032:2208	hsa-let-7b	46509571	+	TGAGGTAGTAGGTTGTGTGGTT	chr22	mature
NS500183:349:HT73VBGX2:3:12612:1955:12416	hsa-let-7b	46509571	+	TGAGGTAGTAGGTTGTGTGGTTT	chr22	mature
NS500183:349:HT73VBGX2:3:12612:3878:15609	hsa-let-7b	46509571	+	TGAGGTAGTAGGTTGTGTGA	chr22	mature
NS500183:349:HT73VBGX2:3:13401:16144:5556	hsa-let-7b	46509571	+	TGAGGTAGTAGGTTGTGTGGTT	chr22	mature
NS500183:349:HT73VBGX2:3:13401:12142:9793	hsa-let-7b	46509571	+	TGAGGTAGTAGGTTGTGTGGTC	chr22	mature
NS500183:349:HT73VBGX2:3:13402:6561:8878	hsa-let-7b	46509571	+	TGAGGTAGTAGGTTGTGTGGTT	chr22	mature
NS500183:349:HT73VBGX2:3:13405:17298:13303	hsa-let-7b	46509571	+	TGAGGTAGTAGGTTGTGTGGTTA	chr22	mature
NS500183:349:HT73VBGX2:3:13405:25228:18347	hsa-let-7b	46509571	+	TGAGGTAGTAGGTTGTGTG	chr22	mature
NS500183:349:HT73VBGX2:3:13407:26450:13181	hsa-let-7b	46509571	+	TGAGGTAGTAGGTTGTGTGGTT	chr22	mature
NS500183:349:HT73VBGX2:3:13407:12477:16993	hsa-let-7b	46509571	+	TGAGGTAGTAGGTTGTGTGGTT	chr22	mature
NS500183:349:HT73VBGX2:3:13408:19326:3677	hsa-let-7b	46509571	+	TGAGGTAGTAGGTTGTGTGGTT	chr22	mature
NS500183:349:HT73VBGX2:3:13408:6867:5205	hsa-let-7b	46509571	+	TGAGGTAGTAGGTTGTGTGGTT	chr22	mature
NS500183:349:HT73VBGX2:3:13408:19646:10946	hsa-let-7b	46509571	+	TGAGGTAGTAGGTTGTGT	chr22	mature
NS500183:349:HT73VBGX2:3:13408:21274:12724	hsa-let-7b	46509571	+	TGAGGTAGTAGGTTGTGTGGTTA	chr22	mature
NS500183:349:HT73VBGX2:3:13408:4137:16723	hsa-let-7b	46509571	+	TGAGGTAGTAGGTTGTGTGGTTT	chr22	mature
NS500183:349:HT73VBGX2:3:13409:14212:4186	hsa-let-7b	46509571	+	TGAGGTAGTAGGTTGTGTGGTT	chr22	mature
NS500183:349:HT73VBGX2:3:13411:12857:8653	hsa-let-7b	46509571	+	TGAGGTAGTAGGTTGTGTGGT	chr22	mature
NS500183:349:HT73VBGX2:3:13411:1969:12154	hsa-let-7b	46509571	+	TGAGGTAGTAGGTTGTGTGGTT	chr22	mature
NS500183:349:HT73VBGX2:3:13501:25179:7950	hsa-let-7b	46509571	+	TGAGGTAGTAGGTTGTGTGGTT	chr22	mature
NS500183:349:HT73VBGX2:3:13501:22862:20200	hsa-let-7b	46509571	+	TGAGGTAGTAGGTTGTGAGGTTT	chr22	mature
NS500183:349:HT73VBGX2:3:13503:4605:11299	hsa-let-7b	46509571	+	TGAGGTAGTAGGTTGTGTGGTT	chr22	mature
NS500183:349:HT73VBGX2:3:13503:26651:11934	hsa-let-7b	46509571	+	TGAGGTAGTAGGTTGTGTGGTT	chr22	mature
NS500183:349:HT73VBGX2:3:13504:25358:2965	hsa-let-7b	46509571	+	TGAGGTAGTAGGTTGTGTGGTT	chr22	mature
NS500183:349:HT73VBGX2:3:13504:1200:11923	hsa-let-7b	46509571	+	TGAGGTAGTAGGTTGTGTGGTT	chr22	mature
NS500183:349:HT73VBGX2:3:13504:21441:17984	hsa-let-7b	46509571	+	TGAGGTAGTAGGTTGTGTGGTT	chr22	mature
NS500183:349:HT73VBGX2:3:13506:5605:11360	hsa-let-7b	46509571	+	TGAGGTAGTAGGTTGTGTGGTT	chr22	mature
NS500183:349:HT73VBGX2:3:13506:20176:13770	hsa-let-7b	46509571	+	TGAGGTAGTAGGTTGTGTGGTTA	chr22	mature
NS500183:349:HT73VBGX2:3:13506:24678:17222	hsa-let-7b	46509571	+	TGAGGTAGTAGGTTGTGTGGTT	chr22	mature
NS500183:349:HT73VBGX2:3:13506:8131:19673	hsa-let-7b	46509571	+	TGAGGTAGTAGGTTGTGTGGTTA	chr22	mature
NS500183:349:HT73VBGX2:3:13507:19439:4472	hsa-let-7b	46509571	+	TGAGGTAGTAGGTTGTGTGGTT	chr22	mature
NS500183:349:HT73VBGX2:3:13507:6576:5046	hsa-let-7b	46509571	+	TGAGGTAGTAGGTTGTGTGGTT	chr22	mature
NS500183:349:HT73VBGX2:3:13507:18011:7065	hsa-let-7b	46509571	+	TGAGGTAGTAGGTTGTGTGGTA	chr22	mature
NS500183:349:HT73VBGX2:3:13509:16144:4375	hsa-let-7b	46509571	+	TGAGGTAGTAGGTTGTGTGGTTAC	chr22	mature
NS500183:349:HT73VBGX2:3:13509:4276:5741	hsa-let-7b	46509571	+	TGAGGTAGTAGGTTGTGTGGTT	chr22	mature
NS500183:349:HT73VBGX2:3:13510:17422:2955	hsa-let-7b	46509571	+	TGAGGTAGTAGGTTGTGTGGTT	chr22	mature
NS500183:349:HT73VBGX2:3:13512:19316:18266	hsa-let-7b	46509571	+	TGAGGTAATAGGTTGTGTGGTTAC	chr22	mature
NS500183:349:HT73VBGX2:3:13601:12122:2244	hsa-let-7b	46509571	+	TGAGGTAGTAGGTTGTGTGGTT	chr22	mature
NS500183:349:HT73VBGX2:3:13601:22042:5127	hsa-let-7b	46509571	+	TGAGGTAGTAGGTTGTGTGGTT	chr22	mature
NS500183:349:HT73VBGX2:3:13601:17905:12379	hsa-let-7b	46509571	+	TGAGGTAGTAGGTTGTGTGGTT	chr22	mature
NS500183:349:HT73VBGX2:3:13602:20949:1587	hsa-let-7b	46509571	+	TGAGGTAGTAGGTTGTGTGGTT	chr22	mature
NS500183:349:HT73VBGX2:3:13602:11321:5132	hsa-let-7b	46509571	+	TGAGGTAGTAGGTTGTGTGGTT	chr22	mature
NS500183:349:HT73VBGX2:3:13602:22445:11308	hsa-let-7b	46509571	+	TGAGGTAGTAGGTTGTGTGGTT	chr22	mature
NS500183:349:HT73VBGX2:3:13602:22197:16249	hsa-let-7b	46509571	+	TGAGGTAGTAGGTTGTGTGGTC	chr22	mature
NS500183:349:HT73VBGX2:3:13603:21697:7155	hsa-let-7b	46509571	+	TGAGGTAGTAGGTTGTGTGGTTAC	chr22	mature
NS500183:349:HT73VBGX2:3:13604:25926:7950	hsa-let-7b	46509571	+	TGAGGTAGTAGGTTGTGTGGTT	chr22	mature
NS500183:349:HT73VBGX2:3:13604:4460:10420	hsa-let-7b	46509571	+	TGAGGTAGTAGGTTGTGTGGTT	chr22	mature
NS500183:349:HT73VBGX2:3:13605:11377:13706	hsa-let-7b	46509571	+	TGAGGTAGTAGGTTGTGTGGTT	chr22	mature
NS500183:349:HT73VBGX2:3:13606:3312:14544	hsa-let-7b	46509571	+	TGAGGTAGTAGGTTGTGTGGTT	chr22	mature
NS500183:349:HT73VBGX2:3:13606:3107:17961	hsa-let-7b	46509571	+	TGAGGTAGCAGGTTGTGTGGTT	chr22	mature
NS500183:349:HT73VBGX2:3:13607:14789:4376	hsa-let-7b	46509571	+	TGAGATAGTAGGTTGTGTGGTT	chr22	mature
NS500183:349:HT73VBGX2:3:13608:10370:17618	hsa-let-7b	46509571	+	TGAGGTAGTAGGTTGTGTGGTT	chr22	mature
NS500183:349:HT73VBGX2:3:13610:24051:7574	hsa-let-7b	46509571	+	TGAGGTAGTAGGTTGTGTGGTT	chr22	mature
NS500183:349:HT73VBGX2:3:13610:23303:18184	hsa-let-7b	46509571	+	TGAGGTAGTAGGTTGTGCGGTT	chr22	mature
NS500183:349:HT73VBGX2:3:21403:11327:11817	hsa-let-7b	46509571	+	TGAGGTAGTAGGTTGTGTGGTT	chr22	mature
NS500183:349:HT73VBGX2:3:21403:15454:18963	hsa-let-7b	46509571	+	TGAGGTAGTAGGTTGTGTGGTTTC	chr22	mature
NS500183:349:HT73VBGX2:3:21404:7147:1572	hsa-let-7b	46509571	+	TGAGGTAGTAGGTTGTGTGGTT	chr22	mature
NS500183:349:HT73VBGX2:3:21404:2747:1806	hsa-let-7b	46509571	+	TGAGGTAGTAGGTTGTGTGGTT	chr22	mature
NS500183:349:HT73VBGX2:3:21405:17896:16672	hsa-let-7b	46509571	+	TGAGGTAGTAGGTTGTGTGGTTT	chr22	mature
NS500183:349:HT73VBGX2:3:21406:15671:2921	hsa-let-7b	46509571	+	TGAGGTAGTAGGTTGTGTGGTT	chr22	mature
NS500183:349:HT73VBGX2:3:21406:20017:14936	hsa-let-7b	46509571	+	TGAGGTAGTAGGTTGTGTGGTT	chr22	mature
NS500183:349:HT73VBGX2:3:21407:8476:4340	hsa-let-7b	46509571	+	TGAGGTAGAAGGTTGTGTGGTT	chr22	mature
NS500183:349:HT73VBGX2:3:21408:24223:1332	hsa-let-7b	46509571	+	TGAGGTAGTAGGTTGTGTGGTT	chr22	mature
NS500183:349:HT73VBGX2:3:21408:1291:5671	hsa-let-7b	46509571	+	TGAGGTAGTAGGTTGTGTGGTT	chr22	mature
NS500183:349:HT73VBGX2:3:21410:14399:14213	hsa-let-7b	46509571	+	TGAGGTAGTAGGTTGTGTGGT	chr22	mature
NS500183:349:HT73VBGX2:3:21411:25428:16614	hsa-let-7b	46509571	+	TGAGGTAGTAGGTTGTGTGGTTT	chr22	mature
NS500183:349:HT73VBGX2:3:21412:9061:2354	hsa-let-7b	46509571	+	TGAGGTAGTAGGTTGTGTGGTTA	chr22	mature
NS500183:349:HT73VBGX2:3:21412:15651:12376	hsa-let-7b	46509571	+	TGAGGTAGTAGGTTGTGTGGTTTC	chr22	mature
NS500183:349:HT73VBGX2:3:21501:22315:3396	hsa-let-7b	46509571	+	TGAGGTAGTAGGTTGTGTGGTC	chr22	mature
NS500183:349:HT73VBGX2:3:21501:19344:19641	hsa-let-7b	46509571	+	TGAGGTAGTAGGTTGTGTGGT	chr22	mature
NS500183:349:HT73VBGX2:3:21503:14045:1415	hsa-let-7b	46509571	+	TGAGGTAGTAGGTTGTGTGGTTA	chr22	mature
NS500183:349:HT73VBGX2:3:21505:3329:15716	hsa-let-7b	46509571	+	TGAGGTAGTAGGTTGTGTGGTT	chr22	mature
NS500183:349:HT73VBGX2:3:21507:21354:12089	hsa-let-7b	46509571	+	TGAGGTAGTAGGTTGTGTGGTT	chr22	mature
NS500183:349:HT73VBGX2:3:21511:18954:16827	hsa-let-7b	46509571	+	TGAGGTAGTAGGTTGTGTGGTT	chr22	mature
NS500183:349:HT73VBGX2:3:21512:13164:11634	hsa-let-7b	46509571	+	TGAGGTAGTAGGTTGTGTGGTTA	chr22	mature
NS500183:349:HT73VBGX2:3:21601:3572:8926	hsa-let-7b	46509571	+	TGAGGTAGTAGGTTGTGTGGTTT	chr22	mature
NS500183:349:HT73VBGX2:3:21601:17955:10329	hsa-let-7b	46509571	+	TGAGGTAGTAGGTTGTGTGGTT	chr22	mature
NS500183:349:HT73VBGX2:3:21602:3598:2760	hsa-let-7b	46509571	+	TGAGGTAGTAGGTTGTGTGGTC	chr22	mature
NS500183:349:HT73VBGX2:3:21603:3015:2497	hsa-let-7b	46509571	+	TGAGGTAGTAGGTTGTGTGGTC	chr22	mature
NS500183:349:HT73VBGX2:3:21603:9263:14556	hsa-let-7b	46509571	+	TGAGGTAGTAGGTTGTGTGGTT	chr22	mature
NS500183:349:HT73VBGX2:3:21604:3382:10775	hsa-let-7b	46509571	+	TGAGGTAGTAGGCTGTGTGGTT	chr22	mature
NS500183:349:HT73VBGX2:3:21604:17450:11509	hsa-let-7b	46509571	+	TGAGGTAGTAGGTTGTGTGGTT	chr22	mature
NS500183:349:HT73VBGX2:3:21605:18001:14760	hsa-let-7b	46509571	+	TGAGGTAGTAGGTTGTGTGGTT	chr22	mature
NS500183:349:HT73VBGX2:3:21606:22467:15649	hsa-let-7b	46509571	+	TGAGGTAGTAGGTTGTGTGGTT	chr22	mature
NS500183:349:HT73VBGX2:3:21607:19544:11726	hsa-let-7b	46509571	+	TGAGGTAGTAGGTTGTGTGGTTT	chr22	mature
NS500183:349:HT73VBGX2:3:21608:13293:12220	hsa-let-7b	46509571	+	TGAGGTAGTAGGTTGTGTGGTTT	chr22	mature
NS500183:349:HT73VBGX2:3:21609:1492:7125	hsa-let-7b	46509571	+	TGAGGTAGTAGGTTGTGTGGTT	chr22	mature
NS500183:349:HT73VBGX2:3:21610:7237:14670	hsa-let-7b	46509571	+	TGAGGTAGTAGGTTGTGTGGTT	chr22	mature
NS500183:349:HT73VBGX2:3:21610:13889:17491	hsa-let-7b	46509571	+	TGAGGTAGTAGGTTGTGTGGTT	chr22	mature
NS500183:349:HT73VBGX2:3:21611:21954:2554	hsa-let-7b	46509571	+	TGAGGTAGTAGGTTGTGTGGTTA	chr22	mature
NS500183:349:HT73VBGX2:3:21612:5207:15299	hsa-let-7b	46509571	+	TGAGGTAGTAGGTTGTGTGGTT	chr22	mature
NS500183:349:HT73VBGX2:3:22401:21682:4734	hsa-let-7b	46509571	+	TGAGGTAGTAGGTTGTGTGGTT	chr22	mature
NS500183:349:HT73VBGX2:3:22401:9819:4947	hsa-let-7b	46509571	+	TGAGGTAGTAGGTTGTGTGGTG	chr22	mature
NS500183:349:HT73VBGX2:3:22402:23306:9405	hsa-let-7b	46509571	+	TGAGGTAGTAGGTTGTGTGGTT	chr22	mature
NS500183:349:HT73VBGX2:3:22402:25156:14738	hsa-let-7b	46509571	+	TGAGGTAGTAGGTTGTGTGGTT	chr22	mature
NS500183:349:HT73VBGX2:3:22402:25960:16975	hsa-let-7b	46509571	+	TGAGGTAGTAGGTTGTGTGGTTG	chr22	mature
NS500183:349:HT73VBGX2:3:22404:22245:5094	hsa-let-7b	46509571	+	TGAGGTAGTAGGTTGTGTGGTT	chr22	mature
NS500183:349:HT73VBGX2:3:22405:17999:10177	hsa-let-7b	46509571	+	TGAGGTAGTAGGTTGTGTGGTT	chr22	mature
NS500183:349:HT73VBGX2:3:22407:1834:2377	hsa-let-7b	46509571	+	TGAGGTAGTAGGTTGTGTGGTT	chr22	mature
NS500183:349:HT73VBGX2:3:22408:18748:7808	hsa-let-7b	46509571	+	TGAGGTAGTAGGTTGTGTGGT	chr22	mature
NS500183:349:HT73VBGX2:3:22409:5799:9201	hsa-let-7b	46509571	+	TGAGGTAGTAGGTTGTGTGGTC	chr22	mature
NS500183:349:HT73VBGX2:3:22410:7996:3539	hsa-let-7b	46509571	+	TGAGGTAGTAGGTTGTGTGGTTT	chr22	mature
NS500183:349:HT73VBGX2:3:22503:7962:3860	hsa-let-7b	46509571	+	TGAGGTAGTAGGTTGTGTGGTT	chr22	mature
NS500183:349:HT73VBGX2:3:22503:5841:4590	hsa-let-7b	46509571	+	TGAGGTAGTAGGTTGTGTGGTT	chr22	mature
NS500183:349:HT73VBGX2:3:22504:15798:15439	hsa-let-7b	46509571	+	TGAGGTAGTAGGTTGTGTGGT	chr22	mature
NS500183:349:HT73VBGX2:3:22505:14546:10982	hsa-let-7b	46509571	+	TGAGGTAGTAGGTTGTGTGGTT	chr22	mature
NS500183:349:HT73VBGX2:3:22506:16305:5545	hsa-let-7b	46509571	+	TGAGGTAGTAGGTTGTGTGGTT	chr22	mature
NS500183:349:HT73VBGX2:3:22508:19701:14047	hsa-let-7b	46509571	+	TGAGGTAGTAGGTTGTGTGGTT	chr22	mature
NS500183:349:HT73VBGX2:3:22508:11636:16673	hsa-let-7b	46509571	+	TGAGGTAGTAGGTTGTGTGGTC	chr22	mature
NS500183:349:HT73VBGX2:3:22508:12549:20285	hsa-let-7b	46509571	+	TGAGGTAGTAGGTTGTGTGGTT	chr22	mature
NS500183:349:HT73VBGX2:3:22510:20883:4531	hsa-let-7b	46509571	+	TGAGGTAGTAGGTTGTGTGGTT	chr22	mature
NS500183:349:HT73VBGX2:3:22510:8628:4956	hsa-let-7b	46509571	+	TGAGGTAGTAGGTTGTGTGGTC	chr22	mature
NS500183:349:HT73VBGX2:3:22510:21993:5391	hsa-let-7b	46509571	+	TGAGGTAGTAGGTTGTGTGGTTT	chr22	mature
NS500183:349:HT73VBGX2:3:22510:4898:13503	hsa-let-7b	46509571	+	TGAGGTAGTAGGTTGTGTGGTT	chr22	mature
NS500183:349:HT73VBGX2:3:22511:22171:2036	hsa-let-7b	46509571	+	TGAGGTAGTAGGTTGTGTGGTT	chr22	mature
NS500183:349:HT73VBGX2:3:22512:21316:6277	hsa-let-7b	46509571	+	TGAGGTAGTAGGTTGTGTGGTT	chr22	mature
NS500183:349:HT73VBGX2:3:22602:25909:9404	hsa-let-7b	46509571	+	TGAGGTAGTAGGTTGTGTGGTT	chr22	mature
NS500183:349:HT73VBGX2:3:22603:21875:15781	hsa-let-7b	46509571	+	TGAGGTAGTAGGTTGTGTGGTT	chr22	mature
NS500183:349:HT73VBGX2:3:22603:8879:18063	hsa-let-7b	46509571	+	TGAGGTAGTAGGTTGTGTGGTT	chr22	mature
NS500183:349:HT73VBGX2:3:22604:8923:4498	hsa-let-7b	46509571	+	TGAGGTAGTAGGTTGTGTGGTT	chr22	mature
NS500183:349:HT73VBGX2:3:22605:7845:10927	hsa-let-7b	46509571	+	TGAGGTAGTAGGTTGTGTGGTC	chr22	mature
NS500183:349:HT73VBGX2:3:22608:10101:14261	hsa-let-7b	46509571	+	TGAGGTAGTAGGTTGTGTGGTT	chr22	mature
NS500183:349:HT73VBGX2:3:22608:23884:17433	hsa-let-7b	46509571	+	TGAGGTAGTAGGTTGTGTGGT	chr22	mature
NS500183:349:HT73VBGX2:3:22608:12597:17631	hsa-let-7b	46509571	+	TGAGGTAGTAGGTTGTGTGGTTAT	chr22	mature
NS500183:349:HT73VBGX2:3:22608:12222:20168	hsa-let-7b	46509571	+	TGAGGTAGTAGGTTGTGTGGTT	chr22	mature
NS500183:349:HT73VBGX2:3:22608:2895:20249	hsa-let-7b	46509571	+	TGAGGTAGTAGGTTGTGTGGTA	chr22	mature
NS500183:349:HT73VBGX2:3:22609:23382:12857	hsa-let-7b	46509571	+	TGAGGTAGTAGGTTGTGTGGTT	chr22	mature
NS500183:349:HT73VBGX2:3:22609:15027:13749	hsa-let-7b	46509571	+	TGAGGTAGTAGGTTGTGTGGTTA	chr22	mature
NS500183:349:HT73VBGX2:3:22610:17849:4238	hsa-let-7b	46509571	+	TGAGGTAGTAGGTTGTGTGGT	chr22	mature
NS500183:349:HT73VBGX2:3:22610:21029:8719	hsa-let-7b	46509571	+	TGAGGTAGTAGGTCGTGTGGTT	chr22	mature
NS500183:349:HT73VBGX2:3:22611:10376:12731	hsa-let-7b	46509571	+	TGAGGTAGTAGGTTGTGTGGTT	chr22	mature
NS500183:349:HT73VBGX2:3:23401:17401:7594	hsa-let-7b	46509571	+	TGAGGTAGTAGGTTGTGTGGTT	chr22	mature
NS500183:349:HT73VBGX2:3:23401:22217:12413	hsa-let-7b	46509571	+	TGAGGTAGTAGGTTGTGTGGTT	chr22	mature
NS500183:349:HT73VBGX2:3:23403:23991:9184	hsa-let-7b	46509571	+	TGAGGTAGTAGGTTGTGTGGTT	chr22	mature
NS500183:349:HT73VBGX2:3:23403:4084:12482	hsa-let-7b	46509571	+	TGAGGTAGTAGGTTGTGTGGTTT	chr22	mature
NS500183:349:HT73VBGX2:3:23404:13188:4276	hsa-let-7b	46509571	+	TGAGGTAGTAGGTTGTGTGGTTA	chr22	mature
NS500183:349:HT73VBGX2:3:23406:16217:18603	hsa-let-7b	46509571	+	TGAGGTAGTAGGTTGTGTGGTT	chr22	mature
NS500183:349:HT73VBGX2:3:23406:8682:18729	hsa-let-7b	46509571	+	TGAGGTAGTAGGTTGTGTGGTT	chr22	mature
NS500183:349:HT73VBGX2:3:23407:16591:5254	hsa-let-7b	46509571	+	TGAGGTAGTAGGTTGTGTGGT	chr22	mature
NS500183:349:HT73VBGX2:3:23408:8908:10114	hsa-let-7b	46509571	+	TGAGGTAGTAGGTTGTGTGGTTT	chr22	mature
NS500183:349:HT73VBGX2:3:23408:6997:11823	hsa-let-7b	46509571	+	TGAGGTAGTAGGTTGTGTGGT	chr22	mature
NS500183:349:HT73VBGX2:3:23408:20949:19386	hsa-let-7b	46509571	+	TGAGGTAGTAGGTTGTGTGGTT	chr22	mature
NS500183:349:HT73VBGX2:3:23410:19312:10054	hsa-let-7b	46509571	+	TGAGGTAGTAGGTTGTGTGGTT	chr22	mature
NS500183:349:HT73VBGX2:3:23410:19849:15838	hsa-let-7b	46509571	+	TGAGGTAGTAGGTTGTGTGGTT	chr22	mature
NS500183:349:HT73VBGX2:3:23411:14229:19318	hsa-let-7b	46509571	+	TGAGGTAGTAGGTTGTGTGGTT	chr22	mature
NS500183:349:HT73VBGX2:3:23412:21405:2709	hsa-let-7b	46509571	+	TGAGGTAGTAGGTTGTGTGGTT	chr22	mature
NS500183:349:HT73VBGX2:3:23412:7558:13672	hsa-let-7b	46509571	+	TGAGGTAGTAGGTTGTGTGGT	chr22	mature
NS500183:349:HT73VBGX2:3:23501:17547:3975	hsa-let-7b	46509571	+	TGAGGTAGTAGGTTGTGTGGTT	chr22	mature
NS500183:349:HT73VBGX2:3:23501:23160:10299	hsa-let-7b	46509571	+	TGAGGTAGTAGGTTGTGTGGT	chr22	mature
NS500183:349:HT73VBGX2:3:23502:25746:9742	hsa-let-7b	46509571	+	TGAGGTAGTAGGTTGTGTGGTC	chr22	mature
NS500183:349:HT73VBGX2:3:23504:4544:1321	hsa-let-7b	46509571	+	TGAGGTAGTAGGTTGTGTGGA	chr22	mature
NS500183:349:HT73VBGX2:3:23504:10278:5119	hsa-let-7b	46509571	+	TGAGGTAGTAGGTTGTGTGGTT	chr22	mature
NS500183:349:HT73VBGX2:3:23506:7337:1937	hsa-let-7b	46509571	+	TGAGGTAGTAGGTTGTGTGGTT	chr22	mature
NS500183:349:HT73VBGX2:3:23507:10852:1886	hsa-let-7b	46509571	+	TGAGGTAGTAGGTTGTGTGGTTA	chr22	mature
NS500183:349:HT73VBGX2:3:23508:9139:6885	hsa-let-7b	46509571	+	TGAGGTAGTAGGTTGTGTGGTT	chr22	mature
NS500183:349:HT73VBGX2:3:23508:1924:15610	hsa-let-7b	46509571	+	TGAGGTAGTAGGTTGTGTGGTTA	chr22	mature
NS500183:349:HT73VBGX2:3:23508:7722:17325	hsa-let-7b	46509571	+	TGAGGTAGTAGGTTGTGTGGT	chr22	mature
NS500183:349:HT73VBGX2:3:23509:6837:4329	hsa-let-7b	46509571	+	TGAGGTAGTAGGTTGTGTGGTT	chr22	mature
NS500183:349:HT73VBGX2:3:23510:8641:4893	hsa-let-7b	46509571	+	TGAGGTAGTAGGTTGTGTGGC	chr22	mature
NS500183:349:HT73VBGX2:3:23511:9739:7181	hsa-let-7b	46509571	+	TGAGGTAGTAGGTTGTGTGGTC	chr22	mature
NS500183:349:HT73VBGX2:3:23511:17526:11197	hsa-let-7b	46509571	+	TGAGGTAGTAGGTTGTGTGGTTA	chr22	mature
NS500183:349:HT73VBGX2:3:23511:4026:12855	hsa-let-7b	46509571	+	TGAGGTAGTAGGTTGTGTGGTC	chr22	mature
NS500183:349:HT73VBGX2:3:23512:18862:6386	hsa-let-7b	46509571	+	TGAGGTAGTAGGTTGTGTGGTT	chr22	mature
NS500183:349:HT73VBGX2:3:23512:25822:6565	hsa-let-7b	46509571	+	TGAGGTAGTAGGTTGTGTGGTT	chr22	mature
NS500183:349:HT73VBGX2:3:23512:17793:7015	hsa-let-7b	46509571	+	TGAGGTAGTAGGTTGTGTGGTT	chr22	mature
NS500183:349:HT73VBGX2:3:23512:3825:15045	hsa-let-7b	46509571	+	TGAGGTAGTAGGTTGTGTGGTT	chr22	mature
NS500183:349:HT73VBGX2:3:23601:12962:1570	hsa-let-7b	46509571	+	TGAGGTAGTAGGTTGTGTGGTT	chr22	mature
NS500183:349:HT73VBGX2:3:23601:22264:4733	hsa-let-7b	46509571	+	TGAGGTAGTAGGTTGTGT	chr22	mature
NS500183:349:HT73VBGX2:3:23601:1201:6308	hsa-let-7b	46509571	+	TGAGGTAGTAGGTTGTGTGGTT	chr22	mature
NS500183:349:HT73VBGX2:3:23602:24423:19083	hsa-let-7b	46509571	+	TGAGGTAGTAGGTTGTGTGGTT	chr22	mature
NS500183:349:HT73VBGX2:3:23603:17324:4779	hsa-let-7b	46509571	+	TGAGGTAGTAGGTTGTGTGGTA	chr22	mature
NS500183:349:HT73VBGX2:3:23604:16452:20210	hsa-let-7b	46509571	+	TGAGGTAGTAGGTTGTGTGGT	chr22	mature
NS500183:349:HT73VBGX2:3:23605:20867:4473	hsa-let-7b	46509571	+	TGAGGTAGTAGGTTGTGTGGTA	chr22	mature
NS500183:349:HT73VBGX2:3:23605:23771:12431	hsa-let-7b	46509571	+	TGAGGTAGTAGGTTGTGTGGTT	chr22	mature
NS500183:349:HT73VBGX2:3:23605:18110:15796	hsa-let-7b	46509571	+	TGAGGTAGTAGGTTGTGTGGTA	chr22	mature
NS500183:349:HT73VBGX2:3:23605:3477:19518	hsa-let-7b	46509571	+	TGAGGTAGTAGGTTGTGTGGTT	chr22	mature
NS500183:349:HT73VBGX2:3:23606:10980:1305	hsa-let-7b	46509571	+	TGAGGTAGTAGGTTGTGTGGTTAA	chr22	mature
NS500183:349:HT73VBGX2:3:23607:24912:9073	hsa-let-7b	46509571	+	TGAGGTAGTAGGTTGTGTGGT	chr22	mature
NS500183:349:HT73VBGX2:3:23607:18633:13009	hsa-let-7b	46509571	+	TGAGGTAGTAGGTTGTGTGGTTC	chr22	mature
NS500183:349:HT73VBGX2:3:23607:12623:15388	hsa-let-7b	46509571	+	TGAGGTAGTAGGTTGTGTGGTT	chr22	mature
NS500183:349:HT73VBGX2:3:23608:19259:14009	hsa-let-7b	46509571	+	TGAGGTAGTAGGTTGTGTGGTT	chr22	mature
NS500183:349:HT73VBGX2:3:23608:19658:20089	hsa-let-7b	46509571	+	TGAGGTAGTAGGTTGTGTGGTTA	chr22	mature
NS500183:349:HT73VBGX2:3:23609:23802:17970	hsa-let-7b	46509571	+	TGAGGTAGTAGGTTGTGTGG	chr22	mature
NS500183:349:HT73VBGX2:3:23610:7855:17067	hsa-let-7b	46509571	+	TGAGGTAGTAGGTTGTGTGGTT	chr22	mature
NS500183:349:HT73VBGX2:3:23611:21795:12498	hsa-let-7b	46509571	+	TGAGGTAGTAGGTTGTGTGGTT	chr22	mature
NS500183:349:HT73VBGX2:3:23612:17137:6093	hsa-let-7b	46509571	+	TGAGGTAGTAGGTTGTGTGGTTAG	chr22	mature
NS500183:349:HT73VBGX2:3:23612:5887:11943	hsa-let-7b	46509571	+	TGAGGTAGTAGGTTGTGTGGTT	chr22	mature
NS500183:349:HT73VBGX2:4:11401:23655:15344	hsa-let-7b	46509571	+	TGAGGTAGTAGGTTGTGTGGTT	chr22	mature
NS500183:349:HT73VBGX2:4:11401:25651:17819	hsa-let-7b	46509571	+	TGAGGTAGTAGGTTGTGTGGTT	chr22	mature
NS500183:349:HT73VBGX2:4:11402:11901:5538	hsa-let-7b	46509571	+	TGAGGTAGTAGGTTGTGTGGTT	chr22	mature
NS500183:349:HT73VBGX2:4:11402:22996:12188	hsa-let-7b	46509571	+	TGAGGTAGTAGGTTGTGTGGTC	chr22	mature
NS500183:349:HT73VBGX2:4:11402:11860:18554	hsa-let-7b	46509571	+	TGAGGTAGTAGGTTGTGTGG	chr22	mature
NS500183:349:HT73VBGX2:4:11405:26608:9389	hsa-let-7b	46509571	+	TGAGGTAGTAGGTTGCGTGGT	chr22	mature
NS500183:349:HT73VBGX2:4:11405:24515:10635	hsa-let-7b	46509571	+	TGAGGTAGTAGGTTGTGTGGTT	chr22	mature
NS500183:349:HT73VBGX2:4:11405:14065:12246	hsa-let-7b	46509571	+	TGAGGTAGTAGGTTGTGTGGTTT	chr22	mature
NS500183:349:HT73VBGX2:4:11405:6315:13959	hsa-let-7b	46509571	+	TGAGGTAGTAGGTTGTGTGGTC	chr22	mature
NS500183:349:HT73VBGX2:4:11405:13213:16500	hsa-let-7b	46509571	+	TGAGGTAGTAGGTTGTGAGGTT	chr22	mature
NS500183:349:HT73VBGX2:4:11409:21765:1792	hsa-let-7b	46509571	+	TGAGGTAGTAGGTTGTGTGGTT	chr22	mature
NS500183:349:HT73VBGX2:4:11409:16298:17279	hsa-let-7b	46509571	+	TGAGGTAGTAGGTTGTGTGGTC	chr22	mature
NS500183:349:HT73VBGX2:4:11412:15287:1475	hsa-let-7b	46509571	+	TGAGGTAGTAGGTTGTGTGGT	chr22	mature
NS500183:349:HT73VBGX2:4:11412:18490:4215	hsa-let-7b	46509571	+	TGAGGTAGTAGGTTGTGTGGTT	chr22	mature
NS500183:349:HT73VBGX2:4:11412:17321:4505	hsa-let-7b	46509571	+	TGAGGTAGTAGGTTGTGTGGTT	chr22	mature
NS500183:349:HT73VBGX2:4:11503:15956:16693	hsa-let-7b	46509571	+	TGAGGTAGTAGGTTGTGTGGTT	chr22	mature
NS500183:349:HT73VBGX2:4:11503:3986:16840	hsa-let-7b	46509571	+	TGAGGTAGTAGGTTGTGTGGTTAAA	chr22	mature
NS500183:349:HT73VBGX2:4:11503:3945:19192	hsa-let-7b	46509571	+	TGAGGTAGTAGGTTGTGTGGTC	chr22	mature
NS500183:349:HT73VBGX2:4:11504:12558:7717	hsa-let-7b	46509571	+	TGAGGTAGTAGGTTGTGTGGTTT	chr22	mature
NS500183:349:HT73VBGX2:4:11504:2109:16866	hsa-let-7b	46509571	+	TGAGGTAGTAGGTTGTGTGGTT	chr22	mature
NS500183:349:HT73VBGX2:4:11504:4714:18071	hsa-let-7b	46509571	+	TGAGGTAGTAGGTTGTGTGGTT	chr22	mature
NS500183:349:HT73VBGX2:4:11505:14924:2405	hsa-let-7b	46509571	+	TGAGGTAGTAGGTTGTGTGGTTA	chr22	mature
NS500183:349:HT73VBGX2:4:11505:15323:15368	hsa-let-7b	46509571	+	TGAGGTAGTGGGTTGTGTGGTT	chr22	mature
NS500183:349:HT73VBGX2:4:11505:18137:18514	hsa-let-7b	46509571	+	TGAGGTAGTAGGTTGTGTGGT	chr22	mature
NS500183:349:HT73VBGX2:4:11507:16185:17737	hsa-let-7b	46509571	+	TGAGGTAGTAGGTTGTGTGGTT	chr22	mature
NS500183:349:HT73VBGX2:4:11507:9889:18160	hsa-let-7b	46509571	+	TGAGGTAGTAGGTTGTGTGGT	chr22	mature
NS500183:349:HT73VBGX2:4:11508:22494:8367	hsa-let-7b	46509571	+	TGAGGTAGTAGGTTGTGTGGTT	chr22	mature
NS500183:349:HT73VBGX2:4:11509:5373:1986	hsa-let-7b	46509571	+	TGAGGTAGTAGGTTGTGTGGT	chr22	mature
NS500183:349:HT73VBGX2:4:11509:15927:5330	hsa-let-7b	46509571	+	TGAGGTAGTAGGTTGTGTGGTT	chr22	mature
NS500183:349:HT73VBGX2:4:11512:5731:7977	hsa-let-7b	46509571	+	TGAGGTAGTAGGTTGTGTGGTT	chr22	mature
NS500183:349:HT73VBGX2:4:11601:2933:12102	hsa-let-7b	46509571	+	TGAGGTAGTAGGTTGTGTGGT	chr22	mature
NS500183:349:HT73VBGX2:4:11601:2980:13929	hsa-let-7b	46509571	+	TGAGGTAGTAGGTTGTGTGGTTT	chr22	mature
NS500183:349:HT73VBGX2:4:11601:22406:14042	hsa-let-7b	46509571	+	TGAGGTAGTAGGTTGTGTGGTTA	chr22	mature
NS500183:349:HT73VBGX2:4:11603:6152:3454	hsa-let-7b	46509571	+	TGAGGTAGTAGGTTGTGTGGTC	chr22	mature
NS500183:349:HT73VBGX2:4:11603:4325:13364	hsa-let-7b	46509571	+	TGAGGTAGTAGGTTGTGTGGTC	chr22	mature
NS500183:349:HT73VBGX2:4:11604:20606:4982	hsa-let-7b	46509571	+	TGAGGTAGTAGGTTGTGTGGTTT	chr22	mature
NS500183:349:HT73VBGX2:4:11604:10845:8413	hsa-let-7b	46509571	+	TGAGGTAGTAGGTTGTGTGGTC	chr22	mature
NS500183:349:HT73VBGX2:4:11604:7207:10888	hsa-let-7b	46509571	+	TGAGGTAGTAGGTTGTGTGGTA	chr22	mature
NS500183:349:HT73VBGX2:4:11604:8430:15980	hsa-let-7b	46509571	+	TGAGGTAGTAGGTTGTGTGGTT	chr22	mature
NS500183:349:HT73VBGX2:4:11605:13736:11157	hsa-let-7b	46509571	+	TGAGGTAGTAGGTTGTGTGGTA	chr22	mature
NS500183:349:HT73VBGX2:4:11607:25733:11650	hsa-let-7b	46509571	+	TGAGGTAGTAGGTTGTGTGGTTA	chr22	mature
NS500183:349:HT73VBGX2:4:11607:10833:14388	hsa-let-7b	46509571	+	TGAGGTAGTAGGTTGTGTGGTTA	chr22	mature
NS500183:349:HT73VBGX2:4:11609:19478:14899	hsa-let-7b	46509571	+	TGAGGTAGTAGGTTGTGTGGTT	chr22	mature
NS500183:349:HT73VBGX2:4:11610:14427:2643	hsa-let-7b	46509571	+	TGAGGTAGTAGGTTGTGTGGTTAT	chr22	mature
NS500183:349:HT73VBGX2:4:11610:18637:19591	hsa-let-7b	46509571	+	TGAGGTAGTAGGTTGTGTGGTT	chr22	mature
NS500183:349:HT73VBGX2:4:11611:4029:6059	hsa-let-7b	46509571	+	TGAGGTAGTAGGTTGTGTGGTT	chr22	mature
NS500183:349:HT73VBGX2:4:11612:13465:3260	hsa-let-7b	46509571	+	TGAGGTAGTAGGTTGTGTGGTT	chr22	mature
NS500183:349:HT73VBGX2:4:12402:15997:11718	hsa-let-7b	46509571	+	TGAGGTAGTAGGTTGTGTGGTT	chr22	mature
NS500183:349:HT73VBGX2:4:12403:12607:8305	hsa-let-7b	46509571	+	TGAGGTAGTAGGTTGTGTGGTT	chr22	mature
NS500183:349:HT73VBGX2:4:12403:11397:20271	hsa-let-7b	46509571	+	TGAGGTAGTAGGTTGTGTGGTT	chr22	mature
NS500183:349:HT73VBGX2:4:12404:11721:10326	hsa-let-7b	46509571	+	TGAGGTAGTAGGTTGTGTGGTT	chr22	mature
NS500183:349:HT73VBGX2:4:12407:17318:7330	hsa-let-7b	46509571	+	TGAGGTAGTAGGTTGTGTGG	chr22	mature
NS500183:349:HT73VBGX2:4:12408:13865:20141	hsa-let-7b	46509571	+	TGAGGTAGTAGGTTGTGTGGTC	chr22	mature
NS500183:349:HT73VBGX2:4:12410:6079:4586	hsa-let-7b	46509571	+	TGAGGTAGTAGGTTGTGTGGTC	chr22	mature
NS500183:349:HT73VBGX2:4:12410:18444:19231	hsa-let-7b	46509571	+	TGAGGTAGTAGGTTGTGTGGTTG	chr22	mature
NS500183:349:HT73VBGX2:4:12411:23606:18751	hsa-let-7b	46509571	+	TGAGGTAGTAGGTTGTGTGGTA	chr22	mature
NS500183:349:HT73VBGX2:4:12412:6904:2937	hsa-let-7b	46509571	+	TGAGGTAGTAGGTTGTGTGGTT	chr22	mature
NS500183:349:HT73VBGX2:4:12412:18070:7440	hsa-let-7b	46509571	+	TGAGGTAGTAGGTTGTGTGGTTT	chr22	mature
NS500183:349:HT73VBGX2:4:12412:20307:9914	hsa-let-7b	46509571	+	TGAGGTAGTAGGTTGTGTGGTT	chr22	mature
NS500183:349:HT73VBGX2:4:12412:15720:14334	hsa-let-7b	46509571	+	TGAGGTAGTAGGTTGTGTGGTT	chr22	mature
NS500183:349:HT73VBGX2:4:12501:6041:11789	hsa-let-7b	46509571	+	TGAGGTAGTAGGTTGTGTGGTC	chr22	mature
NS500183:349:HT73VBGX2:4:12501:18373:15431	hsa-let-7b	46509571	+	TGAGGTAGTAGATTGTGTGGTT	chr22	mature
NS500183:349:HT73VBGX2:4:12501:7082:18492	hsa-let-7b	46509571	+	TGAGGTAGTAGGTTGTGTGGTT	chr22	mature
NS500183:349:HT73VBGX2:4:12503:17804:14684	hsa-let-7b	46509571	+	TGAGGTAGTAGGTTGTGTGGTT	chr22	mature
NS500183:349:HT73VBGX2:4:12505:25572:2752	hsa-let-7b	46509571	+	TGAGGTAGGAGGTTGTGTGGTTA	chr22	mature
NS500183:349:HT73VBGX2:4:12505:24831:3143	hsa-let-7b	46509571	+	TGAGGTAGTAGGTTGTGTGGTT	chr22	mature
NS500183:349:HT73VBGX2:4:12505:10647:3219	hsa-let-7b	46509571	+	TGAGGTAGTAGGTTGTGTGGTT	chr22	mature
NS500183:349:HT73VBGX2:4:12506:15753:11848	hsa-let-7b	46509571	+	TGAGGTAGTAGGTTGTGTGGT	chr22	mature
NS500183:349:HT73VBGX2:4:12506:18743:13254	hsa-let-7b	46509571	+	TGAGGTAGTAGGTTGTGTGGTT	chr22	mature
NS500183:349:HT73VBGX2:4:12507:10194:12706	hsa-let-7b	46509571	+	TGAGGTAGTAGGTTGTGTGGTT	chr22	mature
NS500183:349:HT73VBGX2:4:12508:12758:7802	hsa-let-7b	46509571	+	TGAGGTAGTAGGTTGTGTGGTT	chr22	mature
NS500183:349:HT73VBGX2:4:12508:14780:8382	hsa-let-7b	46509571	+	TGAGGTAGTAGGTTGTGTGGTTT	chr22	mature
NS500183:349:HT73VBGX2:4:12508:7662:10734	hsa-let-7b	46509571	+	TGAGGTAGTAGGTTGTGTGGTTA	chr22	mature
NS500183:349:HT73VBGX2:4:12511:15739:6492	hsa-let-7b	46509571	+	TGAGGTAGTAGGTTGTGTGGTT	chr22	mature
NS500183:349:HT73VBGX2:4:12511:15890:6513	hsa-let-7b	46509571	+	TGAGGTAGTAGGTTGTGTGGTT	chr22	mature
NS500183:349:HT73VBGX2:4:12511:12943:7709	hsa-let-7b	46509571	+	TGAGGTAGTAGGTTGTGTGGTT	chr22	mature
NS500183:349:HT73VBGX2:4:12512:11706:3311	hsa-let-7b	46509571	+	TGAGGTAGTAGGTTGTGTGGTC	chr22	mature
NS500183:349:HT73VBGX2:4:12601:26274:4648	hsa-let-7b	46509571	+	TGAGGTAGTAGGTTGTGTGGTT	chr22	mature
NS500183:349:HT73VBGX2:4:12602:8750:2054	hsa-let-7b	46509571	+	TGAGGTAGTAGGTTGTGTGGTT	chr22	mature
NS500183:349:HT73VBGX2:4:12602:23607:3612	hsa-let-7b	46509571	+	TGAGGTAGTAGGTTGTGTGGTTT	chr22	mature
NS500183:349:HT73VBGX2:4:12602:11373:4405	hsa-let-7b	46509571	+	TGAGGTAGTAGGTTGTGTGGTC	chr22	mature
NS500183:349:HT73VBGX2:4:12602:22684:4833	hsa-let-7b	46509571	+	TGAGGTAGTAGGTTGTGTGGTT	chr22	mature
NS500183:349:HT73VBGX2:4:12602:3824:11969	hsa-let-7b	46509571	+	TGAGGTAGTAGGTTGTGTGGTT	chr22	mature
NS500183:349:HT73VBGX2:4:12603:19735:5332	hsa-let-7b	46509571	+	TGAGGTAGTAGGTTGTGTGGTT	chr22	mature
NS500183:349:HT73VBGX2:4:12604:18109:1253	hsa-let-7b	46509571	+	TGAGGTAGTAGGTTGTGTGGTT	chr22	mature
NS500183:349:HT73VBGX2:4:12604:13903:3954	hsa-let-7b	46509571	+	TGAGGTAGTAGGTTGTGTGGTT	chr22	mature
NS500183:349:HT73VBGX2:4:12604:5093:9899	hsa-let-7b	46509571	+	TGAGGTAGTAGGTTGTGTGGTT	chr22	mature
NS500183:349:HT73VBGX2:4:12605:20606:18194	hsa-let-7b	46509571	+	TGAGGTAGTAGGTTGTGTGGTT	chr22	mature
NS500183:349:HT73VBGX2:4:12606:2468:6389	hsa-let-7b	46509571	+	TGAGGTAGTAGGTTGTGTGGTTTTC	chr22	mature
NS500183:349:HT73VBGX2:4:12607:7016:4974	hsa-let-7b	46509571	+	TGAGGTAGTAGGTTGTGTGGTT	chr22	mature
NS500183:349:HT73VBGX2:4:12607:14592:12181	hsa-let-7b	46509571	+	TGAGGTAGTAGGTTGTGTGT	chr22	mature
NS500183:349:HT73VBGX2:4:12609:1936:5652	hsa-let-7b	46509571	+	TGAGGTAGTAGGTTGTGTGGTT	chr22	mature
NS500183:349:HT73VBGX2:4:12610:10995:2876	hsa-let-7b	46509571	+	TGAGGTAGTAGGTTGTGTGGTT	chr22	mature
NS500183:349:HT73VBGX2:4:12610:1807:14265	hsa-let-7b	46509571	+	TGAGGTAGTAGGTTATGTGGTC	chr22	mature
NS500183:349:HT73VBGX2:4:12611:14966:4561	hsa-let-7b	46509571	+	TGAGGTAGTAGGTTGTGTGGTA	chr22	mature
NS500183:349:HT73VBGX2:4:12612:12563:18899	hsa-let-7b	46509571	+	TGAGGTAGTAGGTTGTGTGGTTA	chr22	mature
NS500183:349:HT73VBGX2:4:13401:13514:4913	hsa-let-7b	46509571	+	TGAGGTAGCAGGTTGTGTGGTT	chr22	mature
NS500183:349:HT73VBGX2:4:13402:20132:2105	hsa-let-7b	46509571	+	TGAGGTAGTAGGTTGTGTGGTT	chr22	mature
NS500183:349:HT73VBGX2:4:13402:1947:2971	hsa-let-7b	46509571	+	TGAGGTAGTAGGTTGTGTGGT	chr22	mature
NS500183:349:HT73VBGX2:4:13402:6663:4290	hsa-let-7b	46509571	+	TGAGGTAGTAGGTTGTGTGGTTT	chr22	mature
NS500183:349:HT73VBGX2:4:13402:14533:6345	hsa-let-7b	46509571	+	TGAGGTAGTAGGTTGTGTGGTT	chr22	mature
NS500183:349:HT73VBGX2:4:13403:14156:9207	hsa-let-7b	46509571	+	TGAGGTAGTAGGTTGTGTGGTT	chr22	mature
NS500183:349:HT73VBGX2:4:13403:18880:14323	hsa-let-7b	46509571	+	TGAGGTAGTAGGTTGTGTGGTA	chr22	mature
NS500183:349:HT73VBGX2:4:13403:13614:17764	hsa-let-7b	46509571	+	TGAGGTAGTAGGTTGTGTGGTT	chr22	mature
NS500183:349:HT73VBGX2:4:13404:19014:5184	hsa-let-7b	46509571	+	TGAGGTAGTAGGTTGTGTGGTT	chr22	mature
NS500183:349:HT73VBGX2:4:13405:11209:7828	hsa-let-7b	46509571	+	TGAGGTAGTAGGTTGTGTGGTT	chr22	mature
NS500183:349:HT73VBGX2:4:13405:8729:18423	hsa-let-7b	46509571	+	TGAGGTAGTAGGTTGTGTGGTTA	chr22	mature
NS500183:349:HT73VBGX2:4:13406:12613:5941	hsa-let-7b	46509571	+	TGAGGTAGTAGGTTGTGTGGTC	chr22	mature
NS500183:349:HT73VBGX2:4:13406:24389:9441	hsa-let-7b	46509571	+	TGAGGTAGTAGGTTGTGTGGT	chr22	mature
NS500183:349:HT73VBGX2:4:13407:26413:12937	hsa-let-7b	46509571	+	TGAGGTAGTAGGTTGTGTGGTT	chr22	mature
NS500183:349:HT73VBGX2:4:13407:6521:14317	hsa-let-7b	46509571	+	TGAGGTAGTAGGTTGTGTGGTTAGA	chr22	mature
NS500183:349:HT73VBGX2:4:13408:10971:8066	hsa-let-7b	46509571	+	TGAGGTAGTAGGTTGTGTGGTTA	chr22	mature
NS500183:349:HT73VBGX2:4:13408:10016:8680	hsa-let-7b	46509571	+	TGAGGTAGTAGGTTGTGTGGC	chr22	mature
NS500183:349:HT73VBGX2:4:13408:16060:10897	hsa-let-7b	46509571	+	TGAGGTAGTAGGTTGTGTGGTT	chr22	mature
NS500183:349:HT73VBGX2:4:13408:5195:12861	hsa-let-7b	46509571	+	TGAGGTAGTAGGTTGTGTGGTTT	chr22	mature
NS500183:349:HT73VBGX2:4:13408:21160:18917	hsa-let-7b	46509571	+	TGAGGTAGTAGGTTGTGTGGTC	chr22	mature
NS500183:349:HT73VBGX2:4:13409:11995:5912	hsa-let-7b	46509571	+	TGAGGTAGTAGGTTGTGTGGTTAA	chr22	mature
NS500183:349:HT73VBGX2:4:13409:7726:14488	hsa-let-7b	46509571	+	TGAGGTAGTAGGTTGTGTGGTT	chr22	mature
NS500183:349:HT73VBGX2:4:13411:24502:11723	hsa-let-7b	46509571	+	TGAGGTAGTAGGCTGTGTGGTTC	chr22	mature
NS500183:349:HT73VBGX2:4:13412:19774:4591	hsa-let-7b	46509571	+	TGAGGTAGTAGGTTGTGTGGTTAT	chr22	mature
NS500183:349:HT73VBGX2:4:13502:9738:13138	hsa-let-7b	46509571	+	TGAGGTAGTAGGTTGTGTGGTT	chr22	mature
NS500183:349:HT73VBGX2:4:13503:18222:3716	hsa-let-7b	46509571	+	TGAGGTAGTAGGTTGTGTGGTTT	chr22	mature
NS500183:349:HT73VBGX2:4:13503:20552:18820	hsa-let-7b	46509571	+	TGAGGTAGTAGGTTGTGTGGTT	chr22	mature
NS500183:349:HT73VBGX2:4:13504:4111:3849	hsa-let-7b	46509571	+	TGAGGTAGTAGGTTGTGTGGTTT	chr22	mature
NS500183:349:HT73VBGX2:4:13504:13396:18126	hsa-let-7b	46509571	+	TGAGGTAGTAGGTTGTGTGGTT	chr22	mature
NS500183:349:HT73VBGX2:4:13505:18213:10398	hsa-let-7b	46509571	+	TGAGGTAGTAGGTTGTGTGGG	chr22	mature
NS500183:349:HT73VBGX2:4:13506:9624:13092	hsa-let-7b	46509571	+	TGAGGTAGTAGGTTGTGTGGTTTA	chr22	mature
NS500183:349:HT73VBGX2:4:13508:14125:19731	hsa-let-7b	46509571	+	TGAGGTAGTAGGTGGTGTGGTT	chr22	mature
NS500183:349:HT73VBGX2:4:13509:9010:1086	hsa-let-7b	46509571	+	TGAGGTAGTGGGTTGTGTGGTC	chr22	mature
NS500183:349:HT73VBGX2:4:13509:11523:2008	hsa-let-7b	46509571	+	TGAGGTAGTAGGTTGTGTGGTTAT	chr22	mature
NS500183:349:HT73VBGX2:4:13509:19912:7313	hsa-let-7b	46509571	+	TGAGGTAGTAGGTTGTGTGGTT	chr22	mature
NS500183:349:HT73VBGX2:4:13510:22324:9793	hsa-let-7b	46509571	+	TGAGGTAGTAGGTTGTGTGGTT	chr22	mature
NS500183:349:HT73VBGX2:4:13510:12892:15403	hsa-let-7b	46509571	+	TGAGGTAGTAGGTTGCGTGGTT	chr22	mature
NS500183:349:HT73VBGX2:4:13510:10466:18003	hsa-let-7b	46509571	+	TGAGGTAGTAGGTTGTGTGGTT	chr22	mature
NS500183:349:HT73VBGX2:4:13511:8991:5553	hsa-let-7b	46509571	+	TGAGGTAGTAGGTTGTGTGGTT	chr22	mature
NS500183:349:HT73VBGX2:4:13512:13390:19759	hsa-let-7b	46509571	+	TGAGGTAGTAGGTTGTGTGGTTT	chr22	mature
NS500183:349:HT73VBGX2:4:13601:22414:14202	hsa-let-7b	46509571	+	TGAGGTAGTAGGTTGTGTGGTTAC	chr22	mature
NS500183:349:HT73VBGX2:4:13601:19844:19440	hsa-let-7b	46509571	+	TGAGGTAGTAGGTTGTGTGGA	chr22	mature
NS500183:349:HT73VBGX2:4:13602:10338:9576	hsa-let-7b	46509571	+	TGAGGTAGTAGGTTGTGTGGTT	chr22	mature
NS500183:349:HT73VBGX2:4:13602:20799:9754	hsa-let-7b	46509571	+	TGAGGTAGTAGGTTGTGTGGTC	chr22	mature
NS500183:349:HT73VBGX2:4:13603:20330:16512	hsa-let-7b	46509571	+	TGAGGTAGTAGGTTGTGTGGTT	chr22	mature
NS500183:349:HT73VBGX2:4:13604:6015:2861	hsa-let-7b	46509571	+	TGAGGTAGTAGGTTGTGCGGTT	chr22	mature
NS500183:349:HT73VBGX2:4:13604:10979:5114	hsa-let-7b	46509571	+	TGAGGTAGTAGGTTGTGTGGTC	chr22	mature
NS500183:349:HT73VBGX2:4:13606:11048:4833	hsa-let-7b	46509571	+	TGAGGTAGTAGGTTGTGTGGTTGA	chr22	mature
NS500183:349:HT73VBGX2:4:13606:2646:14790	hsa-let-7b	46509571	+	TGAGGTAGTAGGTTGTGTGGTT	chr22	mature
NS500183:349:HT73VBGX2:4:13609:7511:8656	hsa-let-7b	46509571	+	TGAGGTAGTAGGTTGTGTGGT	chr22	mature
NS500183:349:HT73VBGX2:4:13610:25782:10783	hsa-let-7b	46509571	+	TGAGGTAGTAGGTTGTGTGGTT	chr22	mature
NS500183:349:HT73VBGX2:4:13610:13626:17313	hsa-let-7b	46509571	+	TGAGGTAGTAGGTTGTGTGGTC	chr22	mature
NS500183:349:HT73VBGX2:4:13611:15096:4756	hsa-let-7b	46509571	+	TGAGGTAGTAGGTTGTGTGG	chr22	mature
NS500183:349:HT73VBGX2:4:13611:24396:11749	hsa-let-7b	46509571	+	TGAGGTAGTAGGTTGTGTGGT	chr22	mature
NS500183:349:HT73VBGX2:4:21405:3875:4787	hsa-let-7b	46509571	+	TGAGGTAGTAGGTTGTGTGGTT	chr22	mature
NS500183:349:HT73VBGX2:4:21405:25624:18435	hsa-let-7b	46509571	+	TGAGGTAGTAGGTTGTGTGGTT	chr22	mature
NS500183:349:HT73VBGX2:4:21407:22070:10076	hsa-let-7b	46509571	+	TGAGGTAGTAGGTTGTGTGGTA	chr22	mature
NS500183:349:HT73VBGX2:4:21410:14859:11334	hsa-let-7b	46509571	+	TGAGGTAGTAGGTTGTGTGGTT	chr22	mature
NS500183:349:HT73VBGX2:4:21411:19636:5464	hsa-let-7b	46509571	+	TGAGGTAGTAGGTTGTGTGGTC	chr22	mature
NS500183:349:HT73VBGX2:4:21411:26391:9548	hsa-let-7b	46509571	+	TGAGGTAGTAAGTTGTGTGGT	chr22	mature
NS500183:349:HT73VBGX2:4:21411:11199:10243	hsa-let-7b	46509571	+	TGAGGTAGTAGGTTGTGTGGTTAA	chr22	mature
NS500183:349:HT73VBGX2:4:21411:26573:10369	hsa-let-7b	46509571	+	TGAGGTAGTAGGTTGTGTGGTT	chr22	mature
NS500183:349:HT73VBGX2:4:21412:14943:3174	hsa-let-7b	46509571	+	TGAGGTAGTAGGTTGTGTGGTA	chr22	mature
NS500183:349:HT73VBGX2:4:21412:1754:17453	hsa-let-7b	46509571	+	TGAGGTAGTAGGTTGTGTGGTT	chr22	mature
NS500183:349:HT73VBGX2:4:21501:12929:15843	hsa-let-7b	46509571	+	TGAGGTAGTAGGTTGTGTGGTTT	chr22	mature
NS500183:349:HT73VBGX2:4:21503:22267:10598	hsa-let-7b	46509571	+	TGAGGTAGTAGGTTGTGTGGT	chr22	mature
NS500183:349:HT73VBGX2:4:21503:20717:16205	hsa-let-7b	46509571	+	TGAGGTAGTAGGTTGTGTGGC	chr22	mature
NS500183:349:HT73VBGX2:4:21505:20603:2681	hsa-let-7b	46509571	+	TGAGGTAGTAGGTTGTGTGGTT	chr22	mature
NS500183:349:HT73VBGX2:4:21505:3293:13484	hsa-let-7b	46509571	+	TGAGGTAGTAGGTTGTGTGGTTA	chr22	mature
NS500183:349:HT73VBGX2:4:21507:9344:18643	hsa-let-7b	46509571	+	TGAGGTAGTAGGTTGTGTGGTC	chr22	mature
NS500183:349:HT73VBGX2:4:21509:7700:13353	hsa-let-7b	46509571	+	TGAGGTAGTAGGTTGTGTGGTT	chr22	mature
NS500183:349:HT73VBGX2:4:21511:10570:3739	hsa-let-7b	46509571	+	TGAGGTAGTAGGTTGTGTGGTT	chr22	mature
NS500183:349:HT73VBGX2:4:21511:4087:11448	hsa-let-7b	46509571	+	TGAGGTAGTAGGTTGTGTGGTT	chr22	mature
NS500183:349:HT73VBGX2:4:21511:25893:13533	hsa-let-7b	46509571	+	TGAGGTAGTAGGTTGTGTGGTT	chr22	mature
NS500183:349:HT73VBGX2:4:21511:6146:19829	hsa-let-7b	46509571	+	TGAGGTAGTAGGTTGTGTGGTT	chr22	mature
NS500183:349:HT73VBGX2:4:21512:13997:16129	hsa-let-7b	46509571	+	TGAGGTAGTAGGTTGTGTGGT	chr22	mature
NS500183:349:HT73VBGX2:4:21601:25148:7483	hsa-let-7b	46509571	+	TGAGGTAGTAGGTTGTGTGGTT	chr22	mature
NS500183:349:HT73VBGX2:4:21601:24254:10136	hsa-let-7b	46509571	+	TGAGGTAGTAGGTTGTGTGGTT	chr22	mature
NS500183:349:HT73VBGX2:4:21603:1158:5196	hsa-let-7b	46509571	+	TGAGGTAGTAGGTTGTGTGGTT	chr22	mature
NS500183:349:HT73VBGX2:4:21603:11222:14068	hsa-let-7b	46509571	+	TGAGGTAGTAGGTTGTGTGGTT	chr22	mature
NS500183:349:HT73VBGX2:4:21603:12293:18998	hsa-let-7b	46509571	+	TGAGGTAGTAGGTTGTGTGGTT	chr22	mature
NS500183:349:HT73VBGX2:4:21604:6547:7459	hsa-let-7b	46509571	+	TGAGGTAGTAGGTTGTGTGGTT	chr22	mature
NS500183:349:HT73VBGX2:4:21604:21409:16478	hsa-let-7b	46509571	+	TGAGGTAGTAGGTTGTGTGGTTT	chr22	mature
NS500183:349:HT73VBGX2:4:21606:19857:17223	hsa-let-7b	46509571	+	TGAGGTAGTAGGTTGTGTGGTT	chr22	mature
NS500183:349:HT73VBGX2:4:21607:5891:4064	hsa-let-7b	46509571	+	TGAGGTAGTAGGTTGTGTGGTT	chr22	mature
NS500183:349:HT73VBGX2:4:21607:15236:13993	hsa-let-7b	46509571	+	TGAGATAGTAGGTTGTGTGGTTA	chr22	mature
NS500183:349:HT73VBGX2:4:21608:4354:14662	hsa-let-7b	46509571	+	TGAGGTAGTAGGTTGTGTGGTC	chr22	mature
NS500183:349:HT73VBGX2:4:21609:2900:7429	hsa-let-7b	46509571	+	TGAGGTAGTAGGTTGTGTGGTG	chr22	mature
NS500183:349:HT73VBGX2:4:21609:20670:10566	hsa-let-7b	46509571	+	TGAGGTAGTAGGTTGTGTGGTT	chr22	mature
NS500183:349:HT73VBGX2:4:21610:20507:11349	hsa-let-7b	46509571	+	TGAGGTAGTAGGTTGTGTGGT	chr22	mature
NS500183:349:HT73VBGX2:4:21611:12243:19129	hsa-let-7b	46509571	+	TGAGGTAGTAGGTTGTGTGGT	chr22	mature
NS500183:349:HT73VBGX2:4:21612:25915:10495	hsa-let-7b	46509571	+	TGAGGTAGTAGGTTGTGTGGTT	chr22	mature
NS500183:349:HT73VBGX2:4:22401:25875:6046	hsa-let-7b	46509571	+	TGAGGTAGTAGGTTGTGTGGTT	chr22	mature
NS500183:349:HT73VBGX2:4:22401:15599:18326	hsa-let-7b	46509571	+	TGAGGTAGTAGGTTGTGTGGTC	chr22	mature
NS500183:349:HT73VBGX2:4:22403:13366:18774	hsa-let-7b	46509571	+	TGAGGTAGTAGGTTGTGTGGTT	chr22	mature
NS500183:349:HT73VBGX2:4:22407:5832:4646	hsa-let-7b	46509571	+	TGAGGTGGTAGGTTGTGTGGTT	chr22	mature
NS500183:349:HT73VBGX2:4:22407:15045:4696	hsa-let-7b	46509571	+	TGAGGTAGTAGGTTGTGTGGTC	chr22	mature
NS500183:349:HT73VBGX2:4:22407:25616:6669	hsa-let-7b	46509571	+	TGAGGTAGTAGGTTGCGTGGTTA	chr22	mature
NS500183:349:HT73VBGX2:4:22408:3082:4829	hsa-let-7b	46509571	+	TGAGGTAGTAGGTTGTGTGGTC	chr22	mature
NS500183:349:HT73VBGX2:4:22408:15993:12722	hsa-let-7b	46509571	+	TGAGGTAGTAGGTTGTGTGGTTT	chr22	mature
NS500183:349:HT73VBGX2:4:22409:19162:5512	hsa-let-7b	46509571	+	TGAGGTAGTAGGTTGTGTGGTT	chr22	mature
NS500183:349:HT73VBGX2:4:22409:11806:6879	hsa-let-7b	46509571	+	TGAGGTAGTAGGTTGTGTGGTT	chr22	mature
NS500183:349:HT73VBGX2:4:22411:18549:12554	hsa-let-7b	46509571	+	TGAGGTAGTAGGTTGTGTGGTT	chr22	mature
NS500183:349:HT73VBGX2:4:22503:1862:14037	hsa-let-7b	46509571	+	TGAGGTAGTAGGTTGTGTGGTTT	chr22	mature
NS500183:349:HT73VBGX2:4:22504:6881:4807	hsa-let-7b	46509571	+	TGAGGTAGTAGGTTGTGTGGTTAA	chr22	mature
NS500183:349:HT73VBGX2:4:22505:13124:3375	hsa-let-7b	46509571	+	TGAGGTAGTAGGTTGTGTGGTT	chr22	mature
NS500183:349:HT73VBGX2:4:22505:3894:4367	hsa-let-7b	46509571	+	TGAGGTAGTATGTTGTGTGGTT	chr22	mature
NS500183:349:HT73VBGX2:4:22506:1566:17667	hsa-let-7b	46509571	+	TGAGGTAGTAGGTTGTGTGGTC	chr22	mature
NS500183:349:HT73VBGX2:4:22506:20678:19403	hsa-let-7b	46509571	+	TGAGGTAGTAGGTTGTGTGGTC	chr22	mature
NS500183:349:HT73VBGX2:4:22507:22338:4224	hsa-let-7b	46509571	+	TGAGGTAGTAGGTTGTGGGGTC	chr22	mature
NS500183:349:HT73VBGX2:4:22509:16419:19889	hsa-let-7b	46509571	+	TGAGGTAGTAGGTTGTGTGGTTA	chr22	mature
NS500183:349:HT73VBGX2:4:22511:9758:7736	hsa-let-7b	46509571	+	TGAGGTAGTAGGTTGTGTGGTT	chr22	mature
NS500183:349:HT73VBGX2:4:22511:3277:12892	hsa-let-7b	46509571	+	TGAGGTAGTAGGTTGTGTGGTT	chr22	mature
NS500183:349:HT73VBGX2:4:22512:25247:3597	hsa-let-7b	46509571	+	TGAGGTAGTAGGTTGTGTGGTT	chr22	mature
NS500183:349:HT73VBGX2:4:22512:18683:10226	hsa-let-7b	46509571	+	TGAGGTAGTAGGTTGTGTGGTT	chr22	mature
NS500183:349:HT73VBGX2:4:22601:17078:2704	hsa-let-7b	46509571	+	TGAGGTAGTAGGTTGTGTGGTT	chr22	mature
NS500183:349:HT73VBGX2:4:22602:24394:13367	hsa-let-7b	46509571	+	TGAGGTAGTAGGTTGTGTGGTT	chr22	mature
NS500183:349:HT73VBGX2:4:22603:5345:14104	hsa-let-7b	46509571	+	TGAGGTAGTAGGTTGTGTGGTT	chr22	mature
NS500183:349:HT73VBGX2:4:22604:20656:1501	hsa-let-7b	46509571	+	TGAGGTAGTAGGTTGTGTGGTTTA	chr22	mature
NS500183:349:HT73VBGX2:4:22605:9155:2305	hsa-let-7b	46509571	+	TGAGGTAGTAGGTTGTGTGGC	chr22	mature
NS500183:349:HT73VBGX2:4:22606:23899:3096	hsa-let-7b	46509571	+	TGAGGTAGTAGGTTGTGTGGTT	chr22	mature
NS500183:349:HT73VBGX2:4:22606:9515:7568	hsa-let-7b	46509571	+	TGAGGTAGTAGGTTGTGTGGTTAA	chr22	mature
NS500183:349:HT73VBGX2:4:22606:14989:14703	hsa-let-7b	46509571	+	TGAGGTAGTAGGTTGTGTGGTT	chr22	mature
NS500183:349:HT73VBGX2:4:22607:14788:19306	hsa-let-7b	46509571	+	TGAGGTAGTAGGTTGTGTGGTC	chr22	mature
NS500183:349:HT73VBGX2:4:22608:5698:19708	hsa-let-7b	46509571	+	TGAGGTAGTAGGTTGTGTGGTT	chr22	mature
NS500183:349:HT73VBGX2:4:22609:25298:3355	hsa-let-7b	46509571	+	TGAGGTAGTAGGTTGTGTGGTTTT	chr22	mature
NS500183:349:HT73VBGX2:4:22609:4507:3775	hsa-let-7b	46509571	+	TGAGGTAGTAGGTTGTGTGGTTT	chr22	mature
NS500183:349:HT73VBGX2:4:22610:9556:3701	hsa-let-7b	46509571	+	TGAGGTAGTAGGTTGTGTGGTTT	chr22	mature
NS500183:349:HT73VBGX2:4:22612:15128:7512	hsa-let-7b	46509571	+	TGAGGTAGTAGGTTGTGTGGTT	chr22	mature
NS500183:349:HT73VBGX2:4:22612:17351:16110	hsa-let-7b	46509571	+	TCAGGTAGTAGGTTGTGTGGTT	chr22	mature
NS500183:349:HT73VBGX2:4:23401:7724:20291	hsa-let-7b	46509571	+	TGAGGTAGTAGGTTGTGTGGTT	chr22	mature
NS500183:349:HT73VBGX2:4:23402:11262:2513	hsa-let-7b	46509571	+	TGAGGTAGTAGGTTGTGTGGTT	chr22	mature
NS500183:349:HT73VBGX2:4:23403:16820:8098	hsa-let-7b	46509571	+	TGAGGTAGTAGGTTGTGTGGTT	chr22	mature
NS500183:349:HT73VBGX2:4:23403:18190:11367	hsa-let-7b	46509571	+	TGAGGTAGTAGGTTGTGTGGTA	chr22	mature
NS500183:349:HT73VBGX2:4:23405:25917:7136	hsa-let-7b	46509571	+	TGAGGTAGTAGGTTGTGTGGTC	chr22	mature
NS500183:349:HT73VBGX2:4:23405:24239:12596	hsa-let-7b	46509571	+	TGAGGTAGTAGGTTGTGTGGTT	chr22	mature
NS500183:349:HT73VBGX2:4:23405:7089:12655	hsa-let-7b	46509571	+	TGAGGTAGTAGGTTGTGTGGTT	chr22	mature
NS500183:349:HT73VBGX2:4:23405:18746:15587	hsa-let-7b	46509571	+	TGAGGTAGTAGGTTGTGTGGTC	chr22	mature
NS500183:349:HT73VBGX2:4:23406:5202:5032	hsa-let-7b	46509571	+	TGAGGTAGTAGGTTGTGTGGTT	chr22	mature
NS500183:349:HT73VBGX2:4:23406:13931:8422	hsa-let-7b	46509571	+	TGAGGTAGTAGGTTGTGTGGTT	chr22	mature
NS500183:349:HT73VBGX2:4:23408:13820:9138	hsa-let-7b	46509571	+	TGAGGTAGTAGGTTGTGTGGTT	chr22	mature
NS500183:349:HT73VBGX2:4:23409:18824:6140	hsa-let-7b	46509571	+	TGAGGTAGTAGGTTGTGTGGTC	chr22	mature
NS500183:349:HT73VBGX2:4:23410:21113:10234	hsa-let-7b	46509571	+	TGAGGTAGTAGGTTGTTTGGTT	chr22	mature
NS500183:349:HT73VBGX2:4:23410:7651:18930	hsa-let-7b	46509571	+	TGAGGTAGTAGGTTGTGTGGTT	chr22	mature
NS500183:349:HT73VBGX2:4:23410:9929:19574	hsa-let-7b	46509571	+	TGAGGTAGTAGGTTGTGTGGTT	chr22	mature
NS500183:349:HT73VBGX2:4:23501:9903:10534	hsa-let-7b	46509571	+	TGAGGTAGTAGGTTGTGTGGTT	chr22	mature
NS500183:349:HT73VBGX2:4:23502:4524:15010	hsa-let-7b	46509571	+	TGAGGTAGTAGGTTGTGTGGTAAC	chr22	mature
NS500183:349:HT73VBGX2:4:23504:22129:1510	hsa-let-7b	46509571	+	TGAGGTAGTAGGTTGTGTGGTT	chr22	mature
NS500183:349:HT73VBGX2:4:23504:25407:3950	hsa-let-7b	46509571	+	TGAGGTAGTAGGTTGTGTGGTTT	chr22	mature
NS500183:349:HT73VBGX2:4:23504:10506:6054	hsa-let-7b	46509571	+	TGAGGTAGTAGGTTGTGTGGTT	chr22	mature
NS500183:349:HT73VBGX2:4:23504:17699:7289	hsa-let-7b	46509571	+	TGAGGTAGTAGGTTGTGTGGTT	chr22	mature
NS500183:349:HT73VBGX2:4:23504:14474:8346	hsa-let-7b	46509571	+	TGAGGTAGTAGGTTGTGTGGTTAT	chr22	mature
NS500183:349:HT73VBGX2:4:23505:18042:15326	hsa-let-7b	46509571	+	TGAGGTAGTAGGTTGTGTGGTT	chr22	mature
NS500183:349:HT73VBGX2:4:23512:6348:2099	hsa-let-7b	46509571	+	TGAGGTAGTAGGTTGTGTGGTT	chr22	mature
NS500183:349:HT73VBGX2:4:23601:20251:2857	hsa-let-7b	46509571	+	TGAGGTAGTAGGTTGTGTGGTTA	chr22	mature
NS500183:349:HT73VBGX2:4:23601:10962:17130	hsa-let-7b	46509571	+	TGAGGTAGTAGGTTGTGTGGTT	chr22	mature
NS500183:349:HT73VBGX2:4:23602:11143:2492	hsa-let-7b	46509571	+	TGAGGTAGTAGGTTGTGTGGTT	chr22	mature
NS500183:349:HT73VBGX2:4:23602:16716:4376	hsa-let-7b	46509571	+	TGAGGTAGTAGGTTGTGTGGTT	chr22	mature
NS500183:349:HT73VBGX2:4:23603:7998:19020	hsa-let-7b	46509571	+	TGAGGTAGTAGGTTGTGTGGTT	chr22	mature
NS500183:349:HT73VBGX2:4:23605:20107:13504	hsa-let-7b	46509571	+	TGAGGTAGTAGGTTGTGTGGTT	chr22	mature
NS500183:349:HT73VBGX2:4:23605:8868:16637	hsa-let-7b	46509571	+	TGAGGTAGTAGGTTGTGTGGT	chr22	mature
NS500183:349:HT73VBGX2:4:23606:17684:14045	hsa-let-7b	46509571	+	TGAGGTAGTAGGTTGTGTGGTTA	chr22	mature
NS500183:349:HT73VBGX2:4:23607:6177:3582	hsa-let-7b	46509571	+	TGAGGTAGTAGGTTGTGTGGTT	chr22	mature
NS500183:349:HT73VBGX2:4:23607:22427:4708	hsa-let-7b	46509571	+	TGAGGTAGTAGGTTGTGTGGTT	chr22	mature
NS500183:349:HT73VBGX2:4:23607:1064:14581	hsa-let-7b	46509571	+	TGAGGTAGTAGGTTGTGTGGTTAT	chr22	mature
NS500183:349:HT73VBGX2:4:23608:11863:10991	hsa-let-7b	46509571	+	TGAGGTAGTAGGTTGTGTGGTT	chr22	mature
NS500183:349:HT73VBGX2:4:23609:9953:13101	hsa-let-7b	46509571	+	TGAGGTAGTAGGTTGTGTGGTT	chr22	mature
NS500183:349:HT73VBGX2:4:23609:21457:14728	hsa-let-7b	46509571	+	TGAGGTAGTAGGTTGTGTGGTT	chr22	mature
NS500183:349:HT73VBGX2:1:13101:20952:13022	hsa-let-7b	46509572	+	GAGGTAGTAGGTTGTGTGGTT	chr22	mature
NS500183:349:HT73VBGX2:1:21106:2604:3792	hsa-let-7b	46509572	+	GAGGTAGTAGGTTGTGTGGTT	chr22	mature
NS500183:349:HT73VBGX2:2:12309:15981:19291	hsa-let-7b	46509572	+	GAGGTAGTAGGTTGTGTGGTT	chr22	mature
NS500183:349:HT73VBGX2:2:22308:19923:18044	hsa-let-7b	46509577	+	AGTAGGTTGTGTGGTTA	chr22	mature
NS500183:349:HT73VBGX2:1:11101:21093:2687	hsa-let-7c	17912158	+	TGAGGTAGTAGGTTGTATGGTC	chr21	mature
NS500183:349:HT73VBGX2:1:11101:7823:6648	hsa-let-7c	17912158	+	TGAGGTAGTAGGTTGTATGGTT	chr21	mature
NS500183:349:HT73VBGX2:1:11101:9233:7005	hsa-let-7c	17912158	+	TGAGGTAGTAGGTTGTATGGTC	chr21	mature
NS500183:349:HT73VBGX2:1:11101:26566:7433	hsa-let-7c	17912158	+	TGAGGTAGTAGGTTGTATGGT	chr21	mature
NS500183:349:HT73VBGX2:1:11102:6453:2609	hsa-let-7c	17912158	+	TGAGGTAGTAGGTTGTATGGTT	chr21	mature
NS500183:349:HT73VBGX2:1:11102:21078:12153	hsa-let-7c	17912158	+	TGAGGTAGTAGGTTGTATGGTC	chr21	mature
NS500183:349:HT73VBGX2:1:11102:8369:15646	hsa-let-7c	17912158	+	TGAGGTAGTAGGTTGTATGGT	chr21	mature
NS500183:349:HT73VBGX2:1:11103:24250:4610	hsa-let-7c	17912158	+	TGAGGTAGTAGGTTGTATGGTT	chr21	mature
NS500183:349:HT73VBGX2:1:11103:2224:8029	hsa-let-7c	17912158	+	TGAGGTAGTAGGTTGTATGGTT	chr21	mature
NS500183:349:HT73VBGX2:1:11103:20893:9315	hsa-let-7c	17912158	+	TGAGGTAGTAGGTTGTATGGTA	chr21	mature
NS500183:349:HT73VBGX2:1:11103:23805:13767	hsa-let-7c	17912158	+	TGAGGTAGTAGGTTGTATGGTT	chr21	mature
NS500183:349:HT73VBGX2:1:11103:19436:14205	hsa-let-7c	17912158	+	TGAGGTAGTAGGTTGTATGGTT	chr21	mature
NS500183:349:HT73VBGX2:1:11104:22142:1514	hsa-let-7c	17912158	+	TGAGGTAGTAGGTTGTATGGTC	chr21	mature
NS500183:349:HT73VBGX2:1:11104:15912:8193	hsa-let-7c	17912158	+	TGAGGTAGTAGGTTGTATGGTT	chr21	mature
NS500183:349:HT73VBGX2:1:11104:5324:8811	hsa-let-7c	17912158	+	TGAGGTAGTAGGTTGTATGGTT	chr21	mature
NS500183:349:HT73VBGX2:1:11104:26464:14666	hsa-let-7c	17912158	+	GGAGGTAGTAGGTTGTATGGT	chr21	mature
NS500183:349:HT73VBGX2:1:11105:19485:5762	hsa-let-7c	17912158	+	TGAGGTAGTAGGTTGTATGGTTA	chr21	mature
NS500183:349:HT73VBGX2:1:11105:2768:7720	hsa-let-7c	17912158	+	TGAGGTAGTAGGTTGTATGGTT	chr21	mature
NS500183:349:HT73VBGX2:1:11105:14535:11671	hsa-let-7c	17912158	+	TGAGGTAGTAGGTTGTATGGTT	chr21	mature
NS500183:349:HT73VBGX2:1:11105:10201:12033	hsa-let-7c	17912158	+	TGAGGTAGTAGGTTGTATGGTC	chr21	mature
NS500183:349:HT73VBGX2:1:11105:12887:12239	hsa-let-7c	17912158	+	TGAGGTAGTAGGTTGTATGGTT	chr21	mature
NS500183:349:HT73VBGX2:1:11106:16198:1246	hsa-let-7c	17912158	+	TGAGGTAGTAGGTTGTATGGTT	chr21	mature
NS500183:349:HT73VBGX2:1:11106:6747:10850	hsa-let-7c	17912158	+	TGAGGTAGTAGGTTGTATGGTT	chr21	mature
NS500183:349:HT73VBGX2:1:11106:18629:13455	hsa-let-7c	17912158	+	TGAGGTAGTAGGTTGTATGGTC	chr21	mature
NS500183:349:HT73VBGX2:1:11106:26022:14047	hsa-let-7c	17912158	+	TGAGGTAGTAGGTTGTATGGTT	chr21	mature
NS500183:349:HT73VBGX2:1:11106:26649:16919	hsa-let-7c	17912158	+	TGAGGTAGTAGGTTGTATGGTT	chr21	mature
NS500183:349:HT73VBGX2:1:11107:10882:10694	hsa-let-7c	17912158	+	TGAGGTAGTAGGTTGTATGGTC	chr21	mature
NS500183:349:HT73VBGX2:1:11107:2897:15269	hsa-let-7c	17912158	+	TGAGGTAGTAGGTTGTATGGTT	chr21	mature
NS500183:349:HT73VBGX2:1:11107:8745:17098	hsa-let-7c	17912158	+	TGAGGTAGTAGGTTGTATGGTT	chr21	mature
NS500183:349:HT73VBGX2:1:11107:16981:17286	hsa-let-7c	17912158	+	TGAGGTAGTAGGTTGTATGGTT	chr21	mature
NS500183:349:HT73VBGX2:1:11107:20150:19429	hsa-let-7c	17912158	+	TGAGGTAGTAGGTTGTATGGTTA	chr21	mature
NS500183:349:HT73VBGX2:1:11108:26081:2448	hsa-let-7c	17912158	+	TGAGGTAGTAGGTTGTATGGTT	chr21	mature
NS500183:349:HT73VBGX2:1:11108:17132:4979	hsa-let-7c	17912158	+	TGAGGTAGTAGGTTGTATGGTT	chr21	mature
NS500183:349:HT73VBGX2:1:11108:11612:8053	hsa-let-7c	17912158	+	TGAGGTAGTAGGTTGTATGGAC	chr21	mature
NS500183:349:HT73VBGX2:1:11108:10929:9360	hsa-let-7c	17912158	+	TGAGGTAGTAGGTTGTCTGGT	chr21	mature
NS500183:349:HT73VBGX2:1:11108:7966:11242	hsa-let-7c	17912158	+	TGAGGTAGTAGGTTGTATGGTT	chr21	mature
NS500183:349:HT73VBGX2:1:11108:19484:11267	hsa-let-7c	17912158	+	TGAGGTAGTAGGTTGTATGGTT	chr21	mature
NS500183:349:HT73VBGX2:1:11109:8324:2890	hsa-let-7c	17912158	+	TGAGGTAGTAGGTTGTATGGTTT	chr21	mature
NS500183:349:HT73VBGX2:1:11109:3526:8004	hsa-let-7c	17912158	+	TGAGGTAGTAGGTTGTATGGTT	chr21	mature
NS500183:349:HT73VBGX2:1:11109:22070:13074	hsa-let-7c	17912158	+	TGAGGTAGTAGGTTGTATGGT	chr21	mature
NS500183:349:HT73VBGX2:1:11109:16316:16065	hsa-let-7c	17912158	+	TGAGGTAGTAGGTTGTATGGTT	chr21	mature
NS500183:349:HT73VBGX2:1:11109:12225:18190	hsa-let-7c	17912158	+	TGAGGTAGTAGGTTGTATGGTT	chr21	mature
NS500183:349:HT73VBGX2:1:11110:9178:3118	hsa-let-7c	17912158	+	TGAGGTAGTAGGTTGTATGGTTA	chr21	mature
NS500183:349:HT73VBGX2:1:11110:17363:6818	hsa-let-7c	17912158	+	TGAGGTAGTAGGTTGTATGGTT	chr21	mature
NS500183:349:HT73VBGX2:1:11110:3688:14838	hsa-let-7c	17912158	+	TGAGGTAGTAGGTTGTATGGAT	chr21	mature
NS500183:349:HT73VBGX2:1:11111:1303:6743	hsa-let-7c	17912158	+	TGAGGTAGTAGGTTGTATGGTC	chr21	mature
NS500183:349:HT73VBGX2:1:11111:21089:7612	hsa-let-7c	17912158	+	TGAGGTAGTAGGTTGTATGGTT	chr21	mature
NS500183:349:HT73VBGX2:1:11111:1941:9549	hsa-let-7c	17912158	+	TGAAGTAGTAGGTTGTATGGTT	chr21	mature
NS500183:349:HT73VBGX2:1:11111:3097:12357	hsa-let-7c	17912158	+	TGAGGTAGTAGGTTGTATGGTT	chr21	mature
NS500183:349:HT73VBGX2:1:11111:9001:17981	hsa-let-7c	17912158	+	TGAGGTAGTAGGTTGTATGGTT	chr21	mature
NS500183:349:HT73VBGX2:1:11112:26582:3755	hsa-let-7c	17912158	+	GGAGGTAGTAGGTTGTATGGTT	chr21	mature
NS500183:349:HT73VBGX2:1:11112:5179:4794	hsa-let-7c	17912158	+	TGAGGTAGTAGGTTGTATGGTA	chr21	mature
NS500183:349:HT73VBGX2:1:11112:3900:10110	hsa-let-7c	17912158	+	TGAGGTAGTAGGTTGTATGGTC	chr21	mature
NS500183:349:HT73VBGX2:1:11112:25071:13557	hsa-let-7c	17912158	+	TGAGGTAGTAGGTTGTATGGTT	chr21	mature
NS500183:349:HT73VBGX2:1:11112:18800:15791	hsa-let-7c	17912158	+	TGAGGTAGTAGGTTGTATGGTT	chr21	mature
NS500183:349:HT73VBGX2:1:11201:15343:3347	hsa-let-7c	17912158	+	TGAGGTAGTAGGTTGTATGGTT	chr21	mature
NS500183:349:HT73VBGX2:1:11201:6928:10279	hsa-let-7c	17912158	+	TGAGGTAGTAGGTTGTATGGTT	chr21	mature
NS500183:349:HT73VBGX2:1:11201:19878:15820	hsa-let-7c	17912158	+	TGAGGTAGTAGGTTGTATGGTT	chr21	mature
NS500183:349:HT73VBGX2:1:11202:6399:2811	hsa-let-7c	17912158	+	TGAGGTAGTAGGTTGTATGTT	chr21	mature
NS500183:349:HT73VBGX2:1:11202:15048:3224	hsa-let-7c	17912158	+	TGAGGTAGTAGGTTGTATGGTC	chr21	mature
NS500183:349:HT73VBGX2:1:11202:15739:6902	hsa-let-7c	17912158	+	TGAGGTAGTAGGTTGTATGGT	chr21	mature
NS500183:349:HT73VBGX2:1:11202:13708:10079	hsa-let-7c	17912158	+	TGAGGTAGTAGGTTGTATGGTC	chr21	mature
NS500183:349:HT73VBGX2:1:11202:3457:14822	hsa-let-7c	17912158	+	TGAGGTAGTAGGTTGTATGGTT	chr21	mature
NS500183:349:HT73VBGX2:1:11202:25219:15152	hsa-let-7c	17912158	+	TGAGGTAGTAGGTTGTATGGTT	chr21	mature
NS500183:349:HT73VBGX2:1:11203:8731:7363	hsa-let-7c	17912158	+	TGAGGTAGTAGGTGGTATGGTT	chr21	mature
NS500183:349:HT73VBGX2:1:11203:26232:8999	hsa-let-7c	17912158	+	TGAGGTAGTAGGTTGTATGGTT	chr21	mature
NS500183:349:HT73VBGX2:1:11204:16087:3818	hsa-let-7c	17912158	+	TGAGGTAGTAGGTTGTATGGTTA	chr21	mature
NS500183:349:HT73VBGX2:1:11204:4895:8705	hsa-let-7c	17912158	+	TGAGGTAGTAGGTTGTATGGTT	chr21	mature
NS500183:349:HT73VBGX2:1:11204:24661:10071	hsa-let-7c	17912158	+	TGAGGTAGTAGGTTGTATGGTT	chr21	mature
NS500183:349:HT73VBGX2:1:11204:20438:15407	hsa-let-7c	17912158	+	TGAGGTAGTAGGTTGTATGGTC	chr21	mature
NS500183:349:HT73VBGX2:1:11204:13788:16300	hsa-let-7c	17912158	+	TGAGGTAGTAGGTTGTATGGTT	chr21	mature
NS500183:349:HT73VBGX2:1:11206:18780:10095	hsa-let-7c	17912158	+	TGAGGTAGTAGGTTGTATGGTT	chr21	mature
NS500183:349:HT73VBGX2:1:11206:17384:15567	hsa-let-7c	17912158	+	TGAGGTAGTAGGTTGTATGGTT	chr21	mature
NS500183:349:HT73VBGX2:1:11206:25766:19992	hsa-let-7c	17912158	+	GGAGGTAGTAGGTTGTATGGTT	chr21	mature
NS500183:349:HT73VBGX2:1:11207:22026:11472	hsa-let-7c	17912158	+	TGAGGTAGTAGGTTGTATGGTC	chr21	mature
NS500183:349:HT73VBGX2:1:11207:7191:15756	hsa-let-7c	17912158	+	TGAGGTAGTAGGTTGTATGGTC	chr21	mature
NS500183:349:HT73VBGX2:1:11208:12044:1265	hsa-let-7c	17912158	+	TGAGGTAGTAGGTTGTATGGTT	chr21	mature
NS500183:349:HT73VBGX2:1:11208:21363:15833	hsa-let-7c	17912158	+	TGAGGTAGTAGGTTGTATGGTT	chr21	mature
NS500183:349:HT73VBGX2:1:11209:2825:6901	hsa-let-7c	17912158	+	TGAGGTAGTAGGTTGTATGGTT	chr21	mature
NS500183:349:HT73VBGX2:1:11209:17347:13372	hsa-let-7c	17912158	+	TGAGGTAGTAGGTTGTATGGTT	chr21	mature
NS500183:349:HT73VBGX2:1:11209:11246:17828	hsa-let-7c	17912158	+	TGAGGTAGTAGGTTGTATGGTT	chr21	mature
NS500183:349:HT73VBGX2:1:11209:21527:18423	hsa-let-7c	17912158	+	TGAGGTAGTAGGTTGTATGGTT	chr21	mature
NS500183:349:HT73VBGX2:1:11210:9889:8690	hsa-let-7c	17912158	+	TGAGGTAGTAGGTTGTATGGTT	chr21	mature
NS500183:349:HT73VBGX2:1:11210:9692:12121	hsa-let-7c	17912158	+	TGAGGTAGTAGGTTGTATGGTT	chr21	mature
NS500183:349:HT73VBGX2:1:11210:13319:16755	hsa-let-7c	17912158	+	TGAGGTAGTAGGTTGTATGGTT	chr21	mature
NS500183:349:HT73VBGX2:1:11210:3633:17832	hsa-let-7c	17912158	+	TGAGGTAGTAGGTTGTATGGTT	chr21	mature
NS500183:349:HT73VBGX2:1:11211:3839:3036	hsa-let-7c	17912158	+	TGAGGTAGTAGGTTGTATGGTT	chr21	mature
NS500183:349:HT73VBGX2:1:11211:19881:3240	hsa-let-7c	17912158	+	TGAGGTAGTAGGTTGTATGGTT	chr21	mature
NS500183:349:HT73VBGX2:1:11211:10654:9072	hsa-let-7c	17912158	+	TGAGGTAGTAGGTTGTATGGTT	chr21	mature
NS500183:349:HT73VBGX2:1:11211:22360:10440	hsa-let-7c	17912158	+	TGAGGTAGTAGGTTGTATGGTC	chr21	mature
NS500183:349:HT73VBGX2:1:11211:11437:10520	hsa-let-7c	17912158	+	TGAGGTAGTAGGTTGTACGGTT	chr21	mature
NS500183:349:HT73VBGX2:1:11212:13160:2078	hsa-let-7c	17912158	+	TGAGGTAGTAGGTTGTATGGTT	chr21	mature
NS500183:349:HT73VBGX2:1:11301:10385:6784	hsa-let-7c	17912158	+	TGAGGTAGTAGGTTGTATGGTC	chr21	mature
NS500183:349:HT73VBGX2:1:11301:4568:10725	hsa-let-7c	17912158	+	TGAGGTAGTAGGTTGTATGGTT	chr21	mature
NS500183:349:HT73VBGX2:1:11301:4425:14231	hsa-let-7c	17912158	+	TGAGGTAGTAGGTTGTATGGTT	chr21	mature
NS500183:349:HT73VBGX2:1:11302:16129:8061	hsa-let-7c	17912158	+	TGAGGTAGTAGGTTGTATGGTT	chr21	mature
NS500183:349:HT73VBGX2:1:11302:12467:8180	hsa-let-7c	17912158	+	TGAGGTAGTAGGTTGTATGGTT	chr21	mature
NS500183:349:HT73VBGX2:1:11302:3213:10649	hsa-let-7c	17912158	+	TGAGGTAGTAGGTTGTATGGTC	chr21	mature
NS500183:349:HT73VBGX2:1:11302:22473:12779	hsa-let-7c	17912158	+	TGAGGTAGTAGGTTGTATGGTC	chr21	mature
NS500183:349:HT73VBGX2:1:11302:8792:15264	hsa-let-7c	17912158	+	TGAGGTAGTAGGTTGTATGGT	chr21	mature
NS500183:349:HT73VBGX2:1:11302:22517:18395	hsa-let-7c	17912158	+	TGAGGTAGTAGGTTGTATGGTT	chr21	mature
NS500183:349:HT73VBGX2:1:11303:24524:7984	hsa-let-7c	17912158	+	TGAGGTAGTAGGTTGTATGGTT	chr21	mature
NS500183:349:HT73VBGX2:1:11303:23857:8624	hsa-let-7c	17912158	+	TGAGGTAGTAGGTTGTATGGTT	chr21	mature
NS500183:349:HT73VBGX2:1:11303:18913:15321	hsa-let-7c	17912158	+	TGAGGTAGTAGGTTGTATGGTA	chr21	mature
NS500183:349:HT73VBGX2:1:11305:18048:3422	hsa-let-7c	17912158	+	TGAGGTAGTAGGTTGTATGGTT	chr21	mature
NS500183:349:HT73VBGX2:1:11305:7719:13383	hsa-let-7c	17912158	+	TGAGGTAGTAGGTTGTATGGTC	chr21	mature
NS500183:349:HT73VBGX2:1:11306:7972:5029	hsa-let-7c	17912158	+	TGAGGTAGTAGGTTGTATGGTTA	chr21	mature
NS500183:349:HT73VBGX2:1:11306:2727:10265	hsa-let-7c	17912158	+	TGAGGTAGTAGGTTGTATGGTT	chr21	mature
NS500183:349:HT73VBGX2:1:11306:2946:18551	hsa-let-7c	17912158	+	TGAGGTAGTAGGTTGTATGGTT	chr21	mature
NS500183:349:HT73VBGX2:1:11307:12943:18377	hsa-let-7c	17912158	+	TGAGGTAGTAGGTTGTATGGTA	chr21	mature
NS500183:349:HT73VBGX2:1:11308:8933:7345	hsa-let-7c	17912158	+	TGAGGTAGTAGGTTGTATGGTTA	chr21	mature
NS500183:349:HT73VBGX2:1:11308:6599:8091	hsa-let-7c	17912158	+	TGAGGTAGTAGGTTGTATGGTTA	chr21	mature
NS500183:349:HT73VBGX2:1:11308:13193:16470	hsa-let-7c	17912158	+	TGAGGTAGTAGGTTGTATGGTT	chr21	mature
NS500183:349:HT73VBGX2:1:11308:19133:16591	hsa-let-7c	17912158	+	TGAGGTAGTAGGTTGTATGGTT	chr21	mature
NS500183:349:HT73VBGX2:1:11308:11522:17652	hsa-let-7c	17912158	+	TGAGGTAGTAGGTTGTATGGTT	chr21	mature
NS500183:349:HT73VBGX2:1:11309:8635:6015	hsa-let-7c	17912158	+	TGAGGTAGTAGGTTGTATGGTA	chr21	mature
NS500183:349:HT73VBGX2:1:11309:24291:11482	hsa-let-7c	17912158	+	TGAGGTAGTAGGTTGTATGGTT	chr21	mature
NS500183:349:HT73VBGX2:1:11309:20202:12155	hsa-let-7c	17912158	+	TGAGGTAGTAGGTTGTATGGTT	chr21	mature
NS500183:349:HT73VBGX2:1:11309:13789:15783	hsa-let-7c	17912158	+	TGAGGTAGTAGGTTGTATGGTT	chr21	mature
NS500183:349:HT73VBGX2:1:11309:8223:18147	hsa-let-7c	17912158	+	TGAGGTAGTAGGTTGTATGGTC	chr21	mature
NS500183:349:HT73VBGX2:1:11310:13852:6009	hsa-let-7c	17912158	+	TGAGGTAGTAGGTTGTATGA	chr21	mature
NS500183:349:HT73VBGX2:1:11310:24330:11427	hsa-let-7c	17912158	+	TGAGGTAGTAGGTTGTATGGTA	chr21	mature
NS500183:349:HT73VBGX2:1:11310:13949:15091	hsa-let-7c	17912158	+	TGAGGTAGTAGGTTGTATGGTT	chr21	mature
NS500183:349:HT73VBGX2:1:11311:14261:7761	hsa-let-7c	17912158	+	TGAGGTAGTAGGTTGTATGGTT	chr21	mature
NS500183:349:HT73VBGX2:1:11311:7028:8898	hsa-let-7c	17912158	+	TGAGGTAGTAGGTTGTATGGTT	chr21	mature
NS500183:349:HT73VBGX2:1:11311:21526:10553	hsa-let-7c	17912158	+	TGAGGTAGTAGGTTGTATGGTT	chr21	mature
NS500183:349:HT73VBGX2:1:11311:14472:19082	hsa-let-7c	17912158	+	TGAGGTAGTAGGTTGTATGGTT	chr21	mature
NS500183:349:HT73VBGX2:1:11312:18091:13205	hsa-let-7c	17912158	+	TGAGGTAGTAGGTTGTATGGTT	chr21	mature
NS500183:349:HT73VBGX2:1:11312:20259:14995	hsa-let-7c	17912158	+	TGAGGTAGTAGGTTGTATGGTT	chr21	mature
NS500183:349:HT73VBGX2:1:12101:17183:4204	hsa-let-7c	17912158	+	TGAGGTAGTAGGTTGTATGGTT	chr21	mature
NS500183:349:HT73VBGX2:1:12101:8708:5982	hsa-let-7c	17912158	+	TGAGGTAGTAGGTTGTATGGTT	chr21	mature
NS500183:349:HT73VBGX2:1:12101:10710:10218	hsa-let-7c	17912158	+	TGAGGTAGTAGGTTGTATGGC	chr21	mature
NS500183:349:HT73VBGX2:1:12101:12338:10463	hsa-let-7c	17912158	+	TGAGGTAGTAGGTTGTATGGTA	chr21	mature
NS500183:349:HT73VBGX2:1:12101:3204:10648	hsa-let-7c	17912158	+	TGAGGTAGTAGGTTGTATGGTT	chr21	mature
NS500183:349:HT73VBGX2:1:12101:12348:11994	hsa-let-7c	17912158	+	TGAGGTAGTAGGTTGTATGGTT	chr21	mature
NS500183:349:HT73VBGX2:1:12101:10052:15190	hsa-let-7c	17912158	+	TGCGGTAGTAGGTTGTATGGTC	chr21	mature
NS500183:349:HT73VBGX2:1:12102:25178:10993	hsa-let-7c	17912158	+	TGAGGTAGTAGGTTGTATGGTT	chr21	mature
NS500183:349:HT73VBGX2:1:12102:24319:15947	hsa-let-7c	17912158	+	TGAGGTAGTAGGTTGTATGGTT	chr21	mature
NS500183:349:HT73VBGX2:1:12102:11396:18363	hsa-let-7c	17912158	+	TGAGGTAGTAGGTTGTATGGTT	chr21	mature
NS500183:349:HT73VBGX2:1:12103:6515:1860	hsa-let-7c	17912158	+	TGAGGTAGTAGGTCGTATGGTT	chr21	mature
NS500183:349:HT73VBGX2:1:12103:9289:5524	hsa-let-7c	17912158	+	TGAGGTAGTAGGTTGTATGGTT	chr21	mature
NS500183:349:HT73VBGX2:1:12103:9654:7330	hsa-let-7c	17912158	+	TGAGGAAGTAGGTTGTATGGTC	chr21	mature
NS500183:349:HT73VBGX2:1:12103:9792:12020	hsa-let-7c	17912158	+	TGAGGTAGTAGGTTGTATGGTT	chr21	mature
NS500183:349:HT73VBGX2:1:12103:8929:15767	hsa-let-7c	17912158	+	TGAGGTAGTAGGTTGTATGGTTA	chr21	mature
NS500183:349:HT73VBGX2:1:12103:11517:17401	hsa-let-7c	17912158	+	TGAGGTAGTAGGTTGTATGGTT	chr21	mature
NS500183:349:HT73VBGX2:1:12104:25000:3841	hsa-let-7c	17912158	+	TGAGGTAGTAGGTTGTATGGTC	chr21	mature
NS500183:349:HT73VBGX2:1:12105:19983:6552	hsa-let-7c	17912158	+	TGAGGTAGTAGGTTGTATGGTT	chr21	mature
NS500183:349:HT73VBGX2:1:12105:25165:6949	hsa-let-7c	17912158	+	TGAGGTAGTAGGTTGTATGGTT	chr21	mature
NS500183:349:HT73VBGX2:1:12105:3131:7244	hsa-let-7c	17912158	+	TGAGGTAGTAGGTTGTATGGTT	chr21	mature
NS500183:349:HT73VBGX2:1:12105:22340:8452	hsa-let-7c	17912158	+	TGAGGTAGTAGGTTGTATGGTT	chr21	mature
NS500183:349:HT73VBGX2:1:12105:23168:16177	hsa-let-7c	17912158	+	TGAGGTAGTAGGTTGTATGG	chr21	mature
NS500183:349:HT73VBGX2:1:12105:23405:16177	hsa-let-7c	17912158	+	TGAGGTAGTAGGTTGTATGGTT	chr21	mature
NS500183:349:HT73VBGX2:1:12106:5488:3751	hsa-let-7c	17912158	+	TGAGGTAGTAGGTTGTATGGTT	chr21	mature
NS500183:349:HT73VBGX2:1:12106:2985:11161	hsa-let-7c	17912158	+	TGAGGTAGTAGGTTGTATGGTT	chr21	mature
NS500183:349:HT73VBGX2:1:12106:5783:11296	hsa-let-7c	17912158	+	TGAGGTAGTAGGTTGTATGGTTA	chr21	mature
NS500183:349:HT73VBGX2:1:12106:13122:12381	hsa-let-7c	17912158	+	TGAGGTAGTAGGTTGTATGGTT	chr21	mature
NS500183:349:HT73VBGX2:1:12106:25361:13808	hsa-let-7c	17912158	+	TGAGGTAGTAGGTTGTATGGTT	chr21	mature
NS500183:349:HT73VBGX2:1:12107:11190:18727	hsa-let-7c	17912158	+	TGAGGTAGTAGGTTGTATGGTT	chr21	mature
NS500183:349:HT73VBGX2:1:12108:9000:12053	hsa-let-7c	17912158	+	TGAGGTAGTAGGTTGTATGGTG	chr21	mature
NS500183:349:HT73VBGX2:1:12108:16998:18111	hsa-let-7c	17912158	+	TGAGGTAGTAGGTTGTATGGTT	chr21	mature
NS500183:349:HT73VBGX2:1:12109:22241:2235	hsa-let-7c	17912158	+	TGAGGTAGTAGGTTGTATGGTT	chr21	mature
NS500183:349:HT73VBGX2:1:12109:19563:4438	hsa-let-7c	17912158	+	TGAGGTAGTAGGTTGTATGGTT	chr21	mature
NS500183:349:HT73VBGX2:1:12109:5616:9409	hsa-let-7c	17912158	+	TGAGGTAGTAGGTTGTATGGTC	chr21	mature
NS500183:349:HT73VBGX2:1:12109:20179:11259	hsa-let-7c	17912158	+	TGAGGTAGTAGGTTGTATGGTTA	chr21	mature
NS500183:349:HT73VBGX2:1:12109:5864:14069	hsa-let-7c	17912158	+	TGAGGTAGTAGGTTGTATGGTT	chr21	mature
NS500183:349:HT73VBGX2:1:12109:22530:17386	hsa-let-7c	17912158	+	TGAGGTAGTAGGTTGTATGGTT	chr21	mature
NS500183:349:HT73VBGX2:1:12109:12527:19712	hsa-let-7c	17912158	+	TGAGGTAGTAGGTTGTATGGTT	chr21	mature
NS500183:349:HT73VBGX2:1:12110:13360:2855	hsa-let-7c	17912158	+	TGAGGTAGTAGGTTGTATGGTT	chr21	mature
NS500183:349:HT73VBGX2:1:12110:24693:16309	hsa-let-7c	17912158	+	TGAGGTAGTAGGTTGTATGGTC	chr21	mature
NS500183:349:HT73VBGX2:1:12112:24437:8762	hsa-let-7c	17912158	+	TGAGGTAGTAGGTTGTATGGTT	chr21	mature
NS500183:349:HT73VBGX2:1:12201:20182:11249	hsa-let-7c	17912158	+	TGAGGTAGTAGGTTGTATGGTT	chr21	mature
NS500183:349:HT73VBGX2:1:12201:25673:15278	hsa-let-7c	17912158	+	TGAGGTAGTAGGTTGTATGGTT	chr21	mature
NS500183:349:HT73VBGX2:1:12201:17372:17220	hsa-let-7c	17912158	+	TGAGGTAGTAGGTTGTATGGTT	chr21	mature
NS500183:349:HT73VBGX2:1:12201:1458:17905	hsa-let-7c	17912158	+	TGAGGTAGTAGGTTGTATGGTT	chr21	mature
NS500183:349:HT73VBGX2:1:12202:18895:7842	hsa-let-7c	17912158	+	TGAGGTAGTAGGTTGTATGGA	chr21	mature
NS500183:349:HT73VBGX2:1:12202:16482:12793	hsa-let-7c	17912158	+	TGAGGTAGTAGGTTGTATGGTT	chr21	mature
NS500183:349:HT73VBGX2:1:12203:2967:7521	hsa-let-7c	17912158	+	TGAGGTAGTAGGTTGTATGGT	chr21	mature
NS500183:349:HT73VBGX2:1:12203:12284:16304	hsa-let-7c	17912158	+	TGAGGTAGTAGGTTGTATGGTT	chr21	mature
NS500183:349:HT73VBGX2:1:12203:7460:18015	hsa-let-7c	17912158	+	TGAGGTAGTAGGTTGTATGGTC	chr21	mature
NS500183:349:HT73VBGX2:1:12203:9171:18890	hsa-let-7c	17912158	+	TGAGGTAGTAGGTTGTATGGTT	chr21	mature
NS500183:349:HT73VBGX2:1:12203:9278:20311	hsa-let-7c	17912158	+	TGAGGTAGTAGGTTGTATGGTT	chr21	mature
NS500183:349:HT73VBGX2:1:12204:18060:8540	hsa-let-7c	17912158	+	TGAGGTAGTAGGTTGTATGGTT	chr21	mature
NS500183:349:HT73VBGX2:1:12204:2327:9793	hsa-let-7c	17912158	+	TGAGGTAGTAGGTTGTATGGTA	chr21	mature
NS500183:349:HT73VBGX2:1:12204:7700:12799	hsa-let-7c	17912158	+	TGAGGTAGTAGGTTGTATGGTTT	chr21	mature
NS500183:349:HT73VBGX2:1:12204:15395:17174	hsa-let-7c	17912158	+	TGAGGTAGTAGGTTGTATG	chr21	mature
NS500183:349:HT73VBGX2:1:12205:5655:5308	hsa-let-7c	17912158	+	TGAGGTAGTAGGTTGTATGGTT	chr21	mature
NS500183:349:HT73VBGX2:1:12205:3231:16277	hsa-let-7c	17912158	+	TGAGGTAGTAGGTTGTATGG	chr21	mature
NS500183:349:HT73VBGX2:1:12205:2465:18069	hsa-let-7c	17912158	+	TGAGGTAGGAGGTTGTATGGT	chr21	mature
NS500183:349:HT73VBGX2:1:12206:17551:2827	hsa-let-7c	17912158	+	TGAGGTAGTAGGTTGTATGGTA	chr21	mature
NS500183:349:HT73VBGX2:1:12206:4540:11462	hsa-let-7c	17912158	+	TGAGGTAGTAGGTTGTATGGTT	chr21	mature
NS500183:349:HT73VBGX2:1:12206:17414:12800	hsa-let-7c	17912158	+	TGAGGTAGTAGGTTGTATGGTT	chr21	mature
NS500183:349:HT73VBGX2:1:12207:18159:1250	hsa-let-7c	17912158	+	TGAGGTAGTAGGTTGTATGGT	chr21	mature
NS500183:349:HT73VBGX2:1:12207:10389:8247	hsa-let-7c	17912158	+	TGAGGTAGTAGGTTGTATGGTT	chr21	mature
NS500183:349:HT73VBGX2:1:12207:12578:12798	hsa-let-7c	17912158	+	TGAGGTAGTAGGTTGTATGGTT	chr21	mature
NS500183:349:HT73VBGX2:1:12207:20789:12977	hsa-let-7c	17912158	+	TGAGGTAGTAGGTTGTATGGTC	chr21	mature
NS500183:349:HT73VBGX2:1:12207:6498:13905	hsa-let-7c	17912158	+	TGAGGTAGTAGGTTGTATGG	chr21	mature
NS500183:349:HT73VBGX2:1:12208:3168:5659	hsa-let-7c	17912158	+	TGAGGTAGTAGGTTGTATGGTTC	chr21	mature
NS500183:349:HT73VBGX2:1:12208:26807:9339	hsa-let-7c	17912158	+	TGAGGTAGTAGGTTGCATGGTT	chr21	mature
NS500183:349:HT73VBGX2:1:12208:18676:10014	hsa-let-7c	17912158	+	TGAGGTAGTAGGTTGTATGGTT	chr21	mature
NS500183:349:HT73VBGX2:1:12208:10922:10307	hsa-let-7c	17912158	+	TGAGGTAGTAGGTTGTATGGTC	chr21	mature
NS500183:349:HT73VBGX2:1:12208:11421:15178	hsa-let-7c	17912158	+	TGAGGTAGTAGGTTGTATGGTT	chr21	mature
NS500183:349:HT73VBGX2:1:12210:13922:5932	hsa-let-7c	17912158	+	TGAGGTAGTAGGTTGTATGGTC	chr21	mature
NS500183:349:HT73VBGX2:1:12210:1558:10053	hsa-let-7c	17912158	+	TGAGGTAGTAGGTTGTATGGTC	chr21	mature
NS500183:349:HT73VBGX2:1:12211:5393:2801	hsa-let-7c	17912158	+	TGAGGTAGTAGGTTGTATGGTT	chr21	mature
NS500183:349:HT73VBGX2:1:12211:6304:15973	hsa-let-7c	17912158	+	TGAGGTAGTAGGTTGTATGGTT	chr21	mature
NS500183:349:HT73VBGX2:1:12211:21606:16372	hsa-let-7c	17912158	+	TGAGGTAGTAGGTTGTATGGTA	chr21	mature
NS500183:349:HT73VBGX2:1:12211:5186:16596	hsa-let-7c	17912158	+	TGAGGTAGTAGGTTGTATGGTT	chr21	mature
NS500183:349:HT73VBGX2:1:12211:22464:16762	hsa-let-7c	17912158	+	TGAGGTAGTAGGTTGTATGGTT	chr21	mature
NS500183:349:HT73VBGX2:1:12212:23089:4650	hsa-let-7c	17912158	+	TGAGGTAGTAGGTTGTATGGTT	chr21	mature
NS500183:349:HT73VBGX2:1:12212:17087:5050	hsa-let-7c	17912158	+	TGAGGTAGTAGGTTGTATGGTT	chr21	mature
NS500183:349:HT73VBGX2:1:12212:19730:6042	hsa-let-7c	17912158	+	TGAGGTAGTAGGTTGTATGGTT	chr21	mature
NS500183:349:HT73VBGX2:1:12212:17093:10199	hsa-let-7c	17912158	+	TGAGGTAGTAGGTTGTATGGTT	chr21	mature
NS500183:349:HT73VBGX2:1:12212:14838:15548	hsa-let-7c	17912158	+	TGAGGTAGTAGGTTGTATGGTT	chr21	mature
NS500183:349:HT73VBGX2:1:12301:11575:4446	hsa-let-7c	17912158	+	TGAGGTAGTAGGTTGTATGGTT	chr21	mature
NS500183:349:HT73VBGX2:1:12301:8562:14531	hsa-let-7c	17912158	+	TGAGGTAGTAGGTTGTATGGTC	chr21	mature
NS500183:349:HT73VBGX2:1:12302:10033:7023	hsa-let-7c	17912158	+	TGAGGTAGTAGGTTGTATGGTA	chr21	mature
NS500183:349:HT73VBGX2:1:12302:5958:7120	hsa-let-7c	17912158	+	TGAGGTAGTAGGTTGTATGGTA	chr21	mature
NS500183:349:HT73VBGX2:1:12302:21163:13194	hsa-let-7c	17912158	+	TGAGGTAGTAGGCTGTATGGTT	chr21	mature
NS500183:349:HT73VBGX2:1:12302:15990:17303	hsa-let-7c	17912158	+	TGAGGTAGTAGGTTGTATGGTC	chr21	mature
NS500183:349:HT73VBGX2:1:12302:3903:17950	hsa-let-7c	17912158	+	TGAGGTAGTAGGTTGTATGGTT	chr21	mature
NS500183:349:HT73VBGX2:1:12303:6876:4122	hsa-let-7c	17912158	+	TGAGGTAGTAGGTTGTATGGTT	chr21	mature
NS500183:349:HT73VBGX2:1:12303:19476:11477	hsa-let-7c	17912158	+	TGAGGTAGTAGGTTGTATGGTC	chr21	mature
NS500183:349:HT73VBGX2:1:12303:18863:15861	hsa-let-7c	17912158	+	TGAGGTAGTAGGTTGTATGGTT	chr21	mature
NS500183:349:HT73VBGX2:1:12304:23179:3733	hsa-let-7c	17912158	+	TGAGGTAGTAGGTTGTATGGTT	chr21	mature
NS500183:349:HT73VBGX2:1:12304:12338:4316	hsa-let-7c	17912158	+	TGAGGTAGTAGGTTGTATGGTC	chr21	mature
NS500183:349:HT73VBGX2:1:12304:6468:4604	hsa-let-7c	17912158	+	TGAGGTAGTAGGTTGTATGGTT	chr21	mature
NS500183:349:HT73VBGX2:1:12304:18640:11378	hsa-let-7c	17912158	+	TGAGGTAGTAGGTTGTATGGTT	chr21	mature
NS500183:349:HT73VBGX2:1:12304:8615:16774	hsa-let-7c	17912158	+	TGAGGTAGTAGGTTGTATGGTT	chr21	mature
NS500183:349:HT73VBGX2:1:12304:15950:20345	hsa-let-7c	17912158	+	TGAGGTAGTAGGTTGTATGGTT	chr21	mature
NS500183:349:HT73VBGX2:1:12305:12513:1843	hsa-let-7c	17912158	+	TGAGGTAGTAGGTTGTATGGTT	chr21	mature
NS500183:349:HT73VBGX2:1:12306:9535:1645	hsa-let-7c	17912158	+	TGAGGTAGTAGGTTGTATGGTT	chr21	mature
NS500183:349:HT73VBGX2:1:12306:14342:8737	hsa-let-7c	17912158	+	TGAGGTAGTAGGTTGTATGGTT	chr21	mature
NS500183:349:HT73VBGX2:1:12306:12781:10252	hsa-let-7c	17912158	+	TGAGGTAGTAGGTTGTATGGTT	chr21	mature
NS500183:349:HT73VBGX2:1:12306:3332:13255	hsa-let-7c	17912158	+	TGAGGTAGTAGGTTGTATGGTT	chr21	mature
NS500183:349:HT73VBGX2:1:12306:20949:16592	hsa-let-7c	17912158	+	TGAGGTAGTAGGTTGTATGGTC	chr21	mature
NS500183:349:HT73VBGX2:1:12307:21050:1783	hsa-let-7c	17912158	+	TGAGGTAGTAGGTTGTATGGTT	chr21	mature
NS500183:349:HT73VBGX2:1:12307:11942:4552	hsa-let-7c	17912158	+	TGAGGTAGTAGGTCGTATGGTC	chr21	mature
NS500183:349:HT73VBGX2:1:12307:22376:9083	hsa-let-7c	17912158	+	TGAGGTAGTAGGTTGTATGGTT	chr21	mature
NS500183:349:HT73VBGX2:1:12307:11948:9691	hsa-let-7c	17912158	+	TGAGGTAGTAGGTTGTATGGTT	chr21	mature
NS500183:349:HT73VBGX2:1:12307:15648:15998	hsa-let-7c	17912158	+	TGAGGTAGTAGGTTGTATGGT	chr21	mature
NS500183:349:HT73VBGX2:1:12308:2263:4825	hsa-let-7c	17912158	+	TGAGGTAGTAGGTTGTATGGT	chr21	mature
NS500183:349:HT73VBGX2:1:12308:12424:8546	hsa-let-7c	17912158	+	TGAGGTAGTAGGTTGTATGGTC	chr21	mature
NS500183:349:HT73VBGX2:1:12308:1288:10660	hsa-let-7c	17912158	+	TGAGGTAGTAGGTTGTATGGTT	chr21	mature
NS500183:349:HT73VBGX2:1:12308:8669:10851	hsa-let-7c	17912158	+	TGAGGTAGTAGGTTGTATGGTT	chr21	mature
NS500183:349:HT73VBGX2:1:12308:11502:14484	hsa-let-7c	17912158	+	TGAGGTAGTAGGTTGTATGGTT	chr21	mature
NS500183:349:HT73VBGX2:1:12309:8161:2025	hsa-let-7c	17912158	+	TGAGGTAGTAGGTTGTATGGTC	chr21	mature
NS500183:349:HT73VBGX2:1:12309:16031:4105	hsa-let-7c	17912158	+	TGAGGTAGTAGGTTGTATGGT	chr21	mature
NS500183:349:HT73VBGX2:1:12309:26653:10673	hsa-let-7c	17912158	+	TGAGGTAGTAGGTTGTATGGTT	chr21	mature
NS500183:349:HT73VBGX2:1:12310:3762:14505	hsa-let-7c	17912158	+	TGAGGTAGTAGGTTGTATGGTC	chr21	mature
NS500183:349:HT73VBGX2:1:12310:21353:16588	hsa-let-7c	17912158	+	TGAGGTAGTAGGTTGTATGGTT	chr21	mature
NS500183:349:HT73VBGX2:1:12311:22148:6187	hsa-let-7c	17912158	+	TGAGGTAGTAGGTTGTATGGTT	chr21	mature
NS500183:349:HT73VBGX2:1:12311:15543:10285	hsa-let-7c	17912158	+	TGAGGTAGTAGGTTGTATGGTTA	chr21	mature
NS500183:349:HT73VBGX2:1:12311:18475:15454	hsa-let-7c	17912158	+	TGAGGTAGTAGGTTGTATGGTC	chr21	mature
NS500183:349:HT73VBGX2:1:12311:14595:20290	hsa-let-7c	17912158	+	TGAGGTAGTAGGTTGTATGGTT	chr21	mature
NS500183:349:HT73VBGX2:1:12312:19678:1662	hsa-let-7c	17912158	+	TGAGGTAGTAGGTTGTATGGTT	chr21	mature
NS500183:349:HT73VBGX2:1:12312:11919:3937	hsa-let-7c	17912158	+	TGAGGTAGTAGGTTGTATGGTT	chr21	mature
NS500183:349:HT73VBGX2:1:12312:11925:3947	hsa-let-7c	17912158	+	GGAGGTAGTAGGTTGTATGGTT	chr21	mature
NS500183:349:HT73VBGX2:1:12312:5172:4349	hsa-let-7c	17912158	+	TGAGGTAGTAGGTTGTATGGT	chr21	mature
NS500183:349:HT73VBGX2:1:12312:20779:6360	hsa-let-7c	17912158	+	TGAGGTAGTAGGTTGTATGGTT	chr21	mature
NS500183:349:HT73VBGX2:1:12312:9171:11943	hsa-let-7c	17912158	+	TGAGGTAGTAGGTTGTATGGTT	chr21	mature
NS500183:349:HT73VBGX2:1:12312:19965:15695	hsa-let-7c	17912158	+	TGAGGTAGTAGGTTGTATGGTT	chr21	mature
NS500183:349:HT73VBGX2:1:13101:4819:5457	hsa-let-7c	17912158	+	TGAGGTAGTAGGTTGTATGGTT	chr21	mature
NS500183:349:HT73VBGX2:1:13101:14836:11015	hsa-let-7c	17912158	+	TGAGGTAGTAGGTTGTATGGTT	chr21	mature
NS500183:349:HT73VBGX2:1:13101:15442:13616	hsa-let-7c	17912158	+	TGAGGTAGTAGGTTGTATGGCT	chr21	mature
NS500183:349:HT73VBGX2:1:13101:10639:15616	hsa-let-7c	17912158	+	TGAGGTAGTAGGTTGTATGGTT	chr21	mature
NS500183:349:HT73VBGX2:1:13102:16427:8755	hsa-let-7c	17912158	+	TGAGGTAGTAGGTTGTATGGTT	chr21	mature
NS500183:349:HT73VBGX2:1:13102:20908:9328	hsa-let-7c	17912158	+	TGAGGTAGTAGGTTGTATGGTT	chr21	mature
NS500183:349:HT73VBGX2:1:13102:18626:10533	hsa-let-7c	17912158	+	TGAGGTAGTAGGTTGTATGGTT	chr21	mature
NS500183:349:HT73VBGX2:1:13102:20457:10936	hsa-let-7c	17912158	+	TGAGGTAGTAGGTTGTATGGTC	chr21	mature
NS500183:349:HT73VBGX2:1:13102:21183:12666	hsa-let-7c	17912158	+	TGAGGTAGTAGGTTGTATGGTT	chr21	mature
NS500183:349:HT73VBGX2:1:13102:13232:14053	hsa-let-7c	17912158	+	TGAGGTAGTAGGTTGTATGGTT	chr21	mature
NS500183:349:HT73VBGX2:1:13102:8328:17820	hsa-let-7c	17912158	+	TGAGGTAGTAGGTTGTATGGTT	chr21	mature
NS500183:349:HT73VBGX2:1:13102:10166:17939	hsa-let-7c	17912158	+	TGAGGTAGTAGGTTGTATGGTT	chr21	mature
NS500183:349:HT73VBGX2:1:13103:11979:4287	hsa-let-7c	17912158	+	TGAGGTATTAGGTTGTATGGTA	chr21	mature
NS500183:349:HT73VBGX2:1:13103:17752:4791	hsa-let-7c	17912158	+	TGAGGTAGTAGGTTGTATGGTC	chr21	mature
NS500183:349:HT73VBGX2:1:13103:18202:9149	hsa-let-7c	17912158	+	TGAGGTAGTAGGTTGTATGGTT	chr21	mature
NS500183:349:HT73VBGX2:1:13103:18206:12076	hsa-let-7c	17912158	+	TGAGGTAGTAGGTTGTATGGTT	chr21	mature
NS500183:349:HT73VBGX2:1:13103:15605:14622	hsa-let-7c	17912158	+	TGAGGTAGTAGGTTGTATGGTC	chr21	mature
NS500183:349:HT73VBGX2:1:13103:23780:14850	hsa-let-7c	17912158	+	TGAGGTAGTAGGTTGTATGGTT	chr21	mature
NS500183:349:HT73VBGX2:1:13103:25808:15662	hsa-let-7c	17912158	+	TGAGGTAGTAGGTTGTATGGTT	chr21	mature
NS500183:349:HT73VBGX2:1:13103:21730:16572	hsa-let-7c	17912158	+	TGAGGTAGTAGGTTGTATGGTTG	chr21	mature
NS500183:349:HT73VBGX2:1:13104:1516:3934	hsa-let-7c	17912158	+	TGAGGTAGTAGGTTGTATGGTC	chr21	mature
NS500183:349:HT73VBGX2:1:13104:2004:15373	hsa-let-7c	17912158	+	TGAGGTAATAGGTTGTATGGTC	chr21	mature
NS500183:349:HT73VBGX2:1:13105:18017:11742	hsa-let-7c	17912158	+	TGAGGTAGTAGGTTGTATGGTT	chr21	mature
NS500183:349:HT73VBGX2:1:13105:6998:15246	hsa-let-7c	17912158	+	TGAGGTAGTAGGTTGTATGGTT	chr21	mature
NS500183:349:HT73VBGX2:1:13105:20144:19094	hsa-let-7c	17912158	+	TGAGGTAGTAGGTTGTATGGTT	chr21	mature
NS500183:349:HT73VBGX2:1:13106:5706:13009	hsa-let-7c	17912158	+	TGAGGTAGTAGGTTGTATGGTT	chr21	mature
NS500183:349:HT73VBGX2:1:13106:8964:14933	hsa-let-7c	17912158	+	TGAGGTAGTAGGTTGTATGGT	chr21	mature
NS500183:349:HT73VBGX2:1:13106:14928:15028	hsa-let-7c	17912158	+	TGAGGTAGTAGGTTGTATGGTT	chr21	mature
NS500183:349:HT73VBGX2:1:13106:22519:18483	hsa-let-7c	17912158	+	TGAGGTAGTAGGTTGTATGGTT	chr21	mature
NS500183:349:HT73VBGX2:1:13107:7063:4943	hsa-let-7c	17912158	+	TGAGGTAGTAGGTTGTATGGTT	chr21	mature
NS500183:349:HT73VBGX2:1:13107:8139:6096	hsa-let-7c	17912158	+	TGAGGTAGTAGGTTGTATGGTT	chr21	mature
NS500183:349:HT73VBGX2:1:13107:11365:7089	hsa-let-7c	17912158	+	TGAGGTAGTAGGTTGTATGGGT	chr21	mature
NS500183:349:HT73VBGX2:1:13107:4430:9487	hsa-let-7c	17912158	+	TGAGGTAGTAGGTTGTATGGTT	chr21	mature
NS500183:349:HT73VBGX2:1:13107:9448:13463	hsa-let-7c	17912158	+	TGAGGTAGTAGGCTGTATGGTT	chr21	mature
NS500183:349:HT73VBGX2:1:13108:2542:11435	hsa-let-7c	17912158	+	TGAGGTAGTAGGTTGTATGGTT	chr21	mature
NS500183:349:HT73VBGX2:1:13109:8050:3637	hsa-let-7c	17912158	+	TGAGGTAGTAGGTTGTATGGTT	chr21	mature
NS500183:349:HT73VBGX2:1:13109:11642:5720	hsa-let-7c	17912158	+	TGAGGTAGTAGGTTGTATGGTA	chr21	mature
NS500183:349:HT73VBGX2:1:13109:22398:6515	hsa-let-7c	17912158	+	TGAGGTAGTAGGTTGTATGGTT	chr21	mature
NS500183:349:HT73VBGX2:1:13109:19710:10462	hsa-let-7c	17912158	+	TGAGGTAGTAGGTTGTATGGTT	chr21	mature
NS500183:349:HT73VBGX2:1:13109:23435:12080	hsa-let-7c	17912158	+	TGAGGTAGTAGGTTGTATGGTT	chr21	mature
NS500183:349:HT73VBGX2:1:13109:7132:12491	hsa-let-7c	17912158	+	TGAGGTAGTAGGTTGTATGG	chr21	mature
NS500183:349:HT73VBGX2:1:13109:21937:15328	hsa-let-7c	17912158	+	TGAGGTAGTAGGTTGTATGGTC	chr21	mature
NS500183:349:HT73VBGX2:1:13110:16123:2275	hsa-let-7c	17912158	+	TGAGGTAGTAGGTTGTATGGTT	chr21	mature
NS500183:349:HT73VBGX2:1:13110:23196:3539	hsa-let-7c	17912158	+	TGAGGTAGTAGGTTGTATGGTT	chr21	mature
NS500183:349:HT73VBGX2:1:13110:10125:8507	hsa-let-7c	17912158	+	TGAGGTAGTAGGTTGTATGGT	chr21	mature
NS500183:349:HT73VBGX2:1:13110:8682:15611	hsa-let-7c	17912158	+	TGAGGTAGTAGGTTGTATGGTC	chr21	mature
NS500183:349:HT73VBGX2:1:13110:25991:17038	hsa-let-7c	17912158	+	TGAGGTAGTAGGTTGTATGGTT	chr21	mature
NS500183:349:HT73VBGX2:1:13110:2152:17363	hsa-let-7c	17912158	+	GGAGGTAGTAGGTTGTATGGTT	chr21	mature
NS500183:349:HT73VBGX2:1:13110:19259:17986	hsa-let-7c	17912158	+	TGAGGTAGTAGGTTGTATGGTT	chr21	mature
NS500183:349:HT73VBGX2:1:13111:14723:8064	hsa-let-7c	17912158	+	TGAGGTAGTAGGTTGTATGGTT	chr21	mature
NS500183:349:HT73VBGX2:1:13111:24202:9738	hsa-let-7c	17912158	+	TGAGGTAGTAGGTTGTATGGTT	chr21	mature
NS500183:349:HT73VBGX2:1:13112:18741:1679	hsa-let-7c	17912158	+	TGAGGTAGTAGGTTGTATGGTT	chr21	mature
NS500183:349:HT73VBGX2:1:13112:20019:7307	hsa-let-7c	17912158	+	TGAGGTAGTAGGTTGTATGGTT	chr21	mature
NS500183:349:HT73VBGX2:1:13201:7566:3142	hsa-let-7c	17912158	+	TGAGGTAGTAGGTTGTATGGTT	chr21	mature
NS500183:349:HT73VBGX2:1:13201:25312:4969	hsa-let-7c	17912158	+	TGAGGTAGTAGGTTGTATGGTT	chr21	mature
NS500183:349:HT73VBGX2:1:13201:17913:11928	hsa-let-7c	17912158	+	TGAGGTAGTAGGTTGTATGGTT	chr21	mature
NS500183:349:HT73VBGX2:1:13201:4110:16462	hsa-let-7c	17912158	+	TGAGGTAGTAGGTTGTATGGTT	chr21	mature
NS500183:349:HT73VBGX2:1:13202:6628:9457	hsa-let-7c	17912158	+	TGAGGTAGTAGGTTGTATGGTTT	chr21	mature
NS500183:349:HT73VBGX2:1:13202:17027:11662	hsa-let-7c	17912158	+	TGAGGTAGTAGGTTGTATGGTT	chr21	mature
NS500183:349:HT73VBGX2:1:13203:7151:2873	hsa-let-7c	17912158	+	TGAGGTAGTAGGTTGTATGGTT	chr21	mature
NS500183:349:HT73VBGX2:1:13203:19930:3039	hsa-let-7c	17912158	+	TGAGGTAGTAGGTTGTATGGTC	chr21	mature
NS500183:349:HT73VBGX2:1:13203:9124:8602	hsa-let-7c	17912158	+	TGAGGTAGTAGGTTGTATGGTT	chr21	mature
NS500183:349:HT73VBGX2:1:13204:7572:9392	hsa-let-7c	17912158	+	TGAGGTAGTAGGTTGTATGGTT	chr21	mature
NS500183:349:HT73VBGX2:1:13204:24097:10820	hsa-let-7c	17912158	+	TGAGGTAGTAGGTTGTATG	chr21	mature
NS500183:349:HT73VBGX2:1:13205:19425:2837	hsa-let-7c	17912158	+	TGAGGTAGTAGGTTGTATGGTT	chr21	mature
NS500183:349:HT73VBGX2:1:13205:17679:11994	hsa-let-7c	17912158	+	TGAGGTAGTAGGTTGTATGGTT	chr21	mature
NS500183:349:HT73VBGX2:1:13207:21218:7019	hsa-let-7c	17912158	+	TGAGGTAGTAGGTTGTATGGTT	chr21	mature
NS500183:349:HT73VBGX2:1:13207:11064:10016	hsa-let-7c	17912158	+	TGAGGTAGTAGGTTGTATGGTT	chr21	mature
NS500183:349:HT73VBGX2:1:13207:21395:14351	hsa-let-7c	17912158	+	TGAGGTAGTAGGTTGTATGGTT	chr21	mature
NS500183:349:HT73VBGX2:1:13208:19803:8464	hsa-let-7c	17912158	+	TGAGGTAGTAGGTTGTATGGTTT	chr21	mature
NS500183:349:HT73VBGX2:1:13208:11772:15687	hsa-let-7c	17912158	+	TGAGGTAGTAGGTTGTATGGTTA	chr21	mature
NS500183:349:HT73VBGX2:1:13208:6266:18009	hsa-let-7c	17912158	+	TGAGGTAGTAGGTTGTATGGTT	chr21	mature
NS500183:349:HT73VBGX2:1:13209:2401:4817	hsa-let-7c	17912158	+	TGAGGTAGTAGGTTGTATGGTT	chr21	mature
NS500183:349:HT73VBGX2:1:13209:15395:9515	hsa-let-7c	17912158	+	TGAGGTAGTAGGTTGTATGGTT	chr21	mature
NS500183:349:HT73VBGX2:1:13209:21982:15730	hsa-let-7c	17912158	+	GGAGGTAGTAGGTTGTATGGTT	chr21	mature
NS500183:349:HT73VBGX2:1:13209:2621:18103	hsa-let-7c	17912158	+	GGAGGTAGTAGGTTGTATGGTT	chr21	mature
NS500183:349:HT73VBGX2:1:13209:19243:18814	hsa-let-7c	17912158	+	TGAGGTAGTAGGTTGTATGGTT	chr21	mature
NS500183:349:HT73VBGX2:1:13209:8126:19167	hsa-let-7c	17912158	+	TGAGGTAGTAGGTTGTATGGTT	chr21	mature
NS500183:349:HT73VBGX2:1:13211:17157:2628	hsa-let-7c	17912158	+	TGAGGTAGTAGGTTGTATGGTTT	chr21	mature
NS500183:349:HT73VBGX2:1:13211:17769:7137	hsa-let-7c	17912158	+	TGAGGTAGTAGGTTGTATGGTT	chr21	mature
NS500183:349:HT73VBGX2:1:13211:16461:16602	hsa-let-7c	17912158	+	TGAGGTAGTAGGTTGTATGGTC	chr21	mature
NS500183:349:HT73VBGX2:1:13211:14921:19530	hsa-let-7c	17912158	+	TGAGGTAGTAGGTTGTATGGTT	chr21	mature
NS500183:349:HT73VBGX2:1:13212:21894:6996	hsa-let-7c	17912158	+	TGAGGTAGTAGGTTGTATGGTT	chr21	mature
NS500183:349:HT73VBGX2:1:13212:17193:10643	hsa-let-7c	17912158	+	TGAGGTAGTAGGTTGTATGGTT	chr21	mature
NS500183:349:HT73VBGX2:1:13212:5534:10747	hsa-let-7c	17912158	+	TGAGGTAGTAGGTTGTATGGTA	chr21	mature
NS500183:349:HT73VBGX2:1:13212:19390:16110	hsa-let-7c	17912158	+	TGAGGTAGTAGGTTGTATGGTT	chr21	mature
NS500183:349:HT73VBGX2:1:13212:23553:17209	hsa-let-7c	17912158	+	TGAGGTAGTAGGTTGTATGGTT	chr21	mature
NS500183:349:HT73VBGX2:1:13212:23981:19253	hsa-let-7c	17912158	+	TGAGGTAGTAGGTTGTATGGTTAT	chr21	mature
NS500183:349:HT73VBGX2:1:13301:6494:9042	hsa-let-7c	17912158	+	TGAGGTAGTAGGTTGTATGGTT	chr21	mature
NS500183:349:HT73VBGX2:1:13301:15773:9391	hsa-let-7c	17912158	+	TGAGGTAGTAGGTTGTATGGTC	chr21	mature
NS500183:349:HT73VBGX2:1:13301:19840:9493	hsa-let-7c	17912158	+	TGAGGTAGTAGGTTGTATGGTC	chr21	mature
NS500183:349:HT73VBGX2:1:13301:7173:10345	hsa-let-7c	17912158	+	TGAGGTAGTAGGTTGTATGGTT	chr21	mature
NS500183:349:HT73VBGX2:1:13302:6563:1821	hsa-let-7c	17912158	+	TGAGGTAGTAGGTTGTATGGTT	chr21	mature
NS500183:349:HT73VBGX2:1:13302:10039:3395	hsa-let-7c	17912158	+	TGAGGTAGTAGGTTGTATGGTT	chr21	mature
NS500183:349:HT73VBGX2:1:13302:4085:3848	hsa-let-7c	17912158	+	TGAGGTAGTAGGTTGTATGGTT	chr21	mature
NS500183:349:HT73VBGX2:1:13302:12874:4460	hsa-let-7c	17912158	+	TGAGGTAGTAGGTTGTATGGTA	chr21	mature
NS500183:349:HT73VBGX2:1:13302:6765:5406	hsa-let-7c	17912158	+	TGAGGTAGTAGGTTGTATGG	chr21	mature
NS500183:349:HT73VBGX2:1:13303:8278:8783	hsa-let-7c	17912158	+	TGAGGTAGTAGGTTGTATGGTT	chr21	mature
NS500183:349:HT73VBGX2:1:13303:11238:12339	hsa-let-7c	17912158	+	TGAGGTAGTAGGTTGTATGGTT	chr21	mature
NS500183:349:HT73VBGX2:1:13304:21669:4077	hsa-let-7c	17912158	+	TGAGGTAGTAGGTTGTATGGTA	chr21	mature
NS500183:349:HT73VBGX2:1:13304:25275:5994	hsa-let-7c	17912158	+	TGAGGTAGTAGGTTGTATGGTT	chr21	mature
NS500183:349:HT73VBGX2:1:13304:19491:9633	hsa-let-7c	17912158	+	TGAGGTAGTAGGTTGTATGAT	chr21	mature
NS500183:349:HT73VBGX2:1:13305:8240:10985	hsa-let-7c	17912158	+	TGAGGTAGTAGGTTGTATGGTC	chr21	mature
NS500183:349:HT73VBGX2:1:13306:26188:14914	hsa-let-7c	17912158	+	TGAGGTAGTAGGTTGTATGGTT	chr21	mature
NS500183:349:HT73VBGX2:1:13306:15119:14948	hsa-let-7c	17912158	+	TGAGGTAGTAGGTTGTATGGTT	chr21	mature
NS500183:349:HT73VBGX2:1:13306:9908:15591	hsa-let-7c	17912158	+	TGAGGTAGTAGGTTGTATGGTTT	chr21	mature
NS500183:349:HT73VBGX2:1:13307:22299:5715	hsa-let-7c	17912158	+	TGAGGTAGTAGGTTGTATGGTT	chr21	mature
NS500183:349:HT73VBGX2:1:13308:22498:3237	hsa-let-7c	17912158	+	TGAGGTAGTAGGTTGTATGGTT	chr21	mature
NS500183:349:HT73VBGX2:1:13308:6837:8852	hsa-let-7c	17912158	+	TGAGGTAGTAGGTTGTATGGTT	chr21	mature
NS500183:349:HT73VBGX2:1:13308:26065:11600	hsa-let-7c	17912158	+	TGAGGTAGTAGGTTGTATGGTT	chr21	mature
NS500183:349:HT73VBGX2:1:13308:12266:13007	hsa-let-7c	17912158	+	TGAGGTAGTAGGTTGTATGGTC	chr21	mature
NS500183:349:HT73VBGX2:1:13308:13337:14371	hsa-let-7c	17912158	+	TGAGGTAGTAGGTTGTATGGTT	chr21	mature
NS500183:349:HT73VBGX2:1:13309:24713:16035	hsa-let-7c	17912158	+	TGAGGTAGTAGGTTGTATGGTT	chr21	mature
NS500183:349:HT73VBGX2:1:13310:3391:7162	hsa-let-7c	17912158	+	TGAGGTAGTAGGTTGTATGGTT	chr21	mature
NS500183:349:HT73VBGX2:1:13310:19607:9405	hsa-let-7c	17912158	+	TGAGGTAGTAGGTTGTATGGTT	chr21	mature
NS500183:349:HT73VBGX2:1:13310:19675:17103	hsa-let-7c	17912158	+	TGAGGTAGTAGGTTGTATGGTT	chr21	mature
NS500183:349:HT73VBGX2:1:13310:15362:19557	hsa-let-7c	17912158	+	TGAGGTAGTAGGTTGTATGGTC	chr21	mature
NS500183:349:HT73VBGX2:1:13311:17052:2847	hsa-let-7c	17912158	+	TGAGGTAGTAGGTTGTATGGTT	chr21	mature
NS500183:349:HT73VBGX2:1:13311:2309:12113	hsa-let-7c	17912158	+	TGAGGTAGTAGGTTGTATGGTC	chr21	mature
NS500183:349:HT73VBGX2:1:13311:16929:12712	hsa-let-7c	17912158	+	TGAGGTAGTAGGTTGTATGGTT	chr21	mature
NS500183:349:HT73VBGX2:1:13311:21452:15513	hsa-let-7c	17912158	+	TGAGGTAGTAGGTTGTATGGTA	chr21	mature
NS500183:349:HT73VBGX2:1:13312:8752:6705	hsa-let-7c	17912158	+	TGAGGTAGTAGGTTGTATGGTC	chr21	mature
NS500183:349:HT73VBGX2:1:13312:5601:9097	hsa-let-7c	17912158	+	TGAGGTAGTAGGTTGTATGGTT	chr21	mature
NS500183:349:HT73VBGX2:1:21101:16467:1482	hsa-let-7c	17912158	+	TGAGGTAGTAGGTTGTATGGTT	chr21	mature
NS500183:349:HT73VBGX2:1:21101:13741:3032	hsa-let-7c	17912158	+	TGAGGTAGTAGGTTGTATGGTTT	chr21	mature
NS500183:349:HT73VBGX2:1:21101:8487:8672	hsa-let-7c	17912158	+	TGAGGTAGTAGGTTGTATGGTC	chr21	mature
NS500183:349:HT73VBGX2:1:21101:6675:8903	hsa-let-7c	17912158	+	TGAGGTAGTAGGTTGTATGGTT	chr21	mature
NS500183:349:HT73VBGX2:1:21101:20370:9344	hsa-let-7c	17912158	+	TGAGGTAGTAGGTTGTATGGTT	chr21	mature
NS500183:349:HT73VBGX2:1:21101:20393:11757	hsa-let-7c	17912158	+	TGAGGTAGTAGGTTGTATGGTT	chr21	mature
NS500183:349:HT73VBGX2:1:21102:19439:6314	hsa-let-7c	17912158	+	TGATGTAGTAGGTTGTATGGTTA	chr21	mature
NS500183:349:HT73VBGX2:1:21102:3529:8162	hsa-let-7c	17912158	+	TGAGGTAGTAGGTTGTATGGTT	chr21	mature
NS500183:349:HT73VBGX2:1:21102:22947:17985	hsa-let-7c	17912158	+	TGAGGTAGTAGGTTGTATGGTC	chr21	mature
NS500183:349:HT73VBGX2:1:21103:2666:4855	hsa-let-7c	17912158	+	TGAGGTAGTAGGTTGTATGGTT	chr21	mature
NS500183:349:HT73VBGX2:1:21103:19048:10898	hsa-let-7c	17912158	+	TGAGGTAGTAGGTTGTATGGTC	chr21	mature
NS500183:349:HT73VBGX2:1:21103:21744:13077	hsa-let-7c	17912158	+	TGAGGTAGTAGGTTGTATGGTT	chr21	mature
NS500183:349:HT73VBGX2:1:21103:1249:14799	hsa-let-7c	17912158	+	TGAGGTAGTAGGTTGTATGGTT	chr21	mature
NS500183:349:HT73VBGX2:1:21104:20184:2997	hsa-let-7c	17912158	+	TGAGGTAGTAGGTTGTATGGTT	chr21	mature
NS500183:349:HT73VBGX2:1:21104:19238:6314	hsa-let-7c	17912158	+	TGAGGTAGTAGGTTGTATGGTT	chr21	mature
NS500183:349:HT73VBGX2:1:21104:15254:8601	hsa-let-7c	17912158	+	TGAGGTAGTAGGTTGTATGGTC	chr21	mature
NS500183:349:HT73VBGX2:1:21104:26775:14802	hsa-let-7c	17912158	+	TGAGGTAGTAGGTTGTATGGTT	chr21	mature
NS500183:349:HT73VBGX2:1:21105:10504:1306	hsa-let-7c	17912158	+	TGAGGTAGTAGGTTGTATGGTT	chr21	mature
NS500183:349:HT73VBGX2:1:21105:17457:1698	hsa-let-7c	17912158	+	TGAGGTAGTAGGTTGTATGGT	chr21	mature
NS500183:349:HT73VBGX2:1:21105:13273:7077	hsa-let-7c	17912158	+	TGAGGTAGTAGGTTGTATGGTT	chr21	mature
NS500183:349:HT73VBGX2:1:21105:16110:8474	hsa-let-7c	17912158	+	TGAGGTAGTAGGTTGTATGGTT	chr21	mature
NS500183:349:HT73VBGX2:1:21105:1988:9431	hsa-let-7c	17912158	+	TGAGGTAGTAGGTTGTATGGT	chr21	mature
NS500183:349:HT73VBGX2:1:21105:24664:11234	hsa-let-7c	17912158	+	TGAGGTAGTAGGTTGTATGGTT	chr21	mature
NS500183:349:HT73VBGX2:1:21107:6391:5362	hsa-let-7c	17912158	+	TGAGGTAGTAGGTTGTATGGTTA	chr21	mature
NS500183:349:HT73VBGX2:1:21107:7375:8095	hsa-let-7c	17912158	+	TGAGGTAGTAGGTTGTATGGTT	chr21	mature
NS500183:349:HT73VBGX2:1:21107:25782:16586	hsa-let-7c	17912158	+	TGAGGTAGTAGGTTGTATGGTT	chr21	mature
NS500183:349:HT73VBGX2:1:21107:18625:17198	hsa-let-7c	17912158	+	TGAGGTAGTAGGTTGTATGGTT	chr21	mature
NS500183:349:HT73VBGX2:1:21108:7974:3117	hsa-let-7c	17912158	+	TGAGGTAGTAGGTTGTATGGTT	chr21	mature
NS500183:349:HT73VBGX2:1:21108:10037:5435	hsa-let-7c	17912158	+	TGAGGTAGTAGGTTGTATGGTC	chr21	mature
NS500183:349:HT73VBGX2:1:21108:15870:9280	hsa-let-7c	17912158	+	TGAGGTAGTAGGTTGTATGGTT	chr21	mature
NS500183:349:HT73VBGX2:1:21108:23142:12180	hsa-let-7c	17912158	+	TGAGGTAGTAGGTTGTATGGTT	chr21	mature
NS500183:349:HT73VBGX2:1:21109:11734:15697	hsa-let-7c	17912158	+	TGAGGTAGTAGGTTGTATGGTT	chr21	mature
NS500183:349:HT73VBGX2:1:21110:4559:1966	hsa-let-7c	17912158	+	TGAGGTAGTAGGTTGTATG	chr21	mature
NS500183:349:HT73VBGX2:1:21110:1504:5982	hsa-let-7c	17912158	+	TGAGGTAGTAGGTTGTATGGTT	chr21	mature
NS500183:349:HT73VBGX2:1:21110:11753:10231	hsa-let-7c	17912158	+	TGAGGTAGTAGGTTGTATGGTC	chr21	mature
NS500183:349:HT73VBGX2:1:21110:5429:13191	hsa-let-7c	17912158	+	TGAGGTAGTAGGTTGTATGGTT	chr21	mature
NS500183:349:HT73VBGX2:1:21110:2488:18802	hsa-let-7c	17912158	+	TGAGGTAGTAGGTTGTATGGTT	chr21	mature
NS500183:349:HT73VBGX2:1:21111:12642:9731	hsa-let-7c	17912158	+	TGAGGTAGTAGGTTGTATGGTT	chr21	mature
NS500183:349:HT73VBGX2:1:21111:22629:14506	hsa-let-7c	17912158	+	TGAGGTAGTAGGTTGTATGGTT	chr21	mature
NS500183:349:HT73VBGX2:1:21111:13893:18273	hsa-let-7c	17912158	+	TGAGGTAGTAGGTTGTATGGTT	chr21	mature
NS500183:349:HT73VBGX2:1:21111:14570:19621	hsa-let-7c	17912158	+	TGAGGTAGTAGGTTGTATGGTA	chr21	mature
NS500183:349:HT73VBGX2:1:21112:9003:1682	hsa-let-7c	17912158	+	TGAGGTAGTAGGTTGTATGGTT	chr21	mature
NS500183:349:HT73VBGX2:1:21112:18688:4256	hsa-let-7c	17912158	+	TGAGGTAGTAGGTTGTATGGTTA	chr21	mature
NS500183:349:HT73VBGX2:1:21112:3189:5650	hsa-let-7c	17912158	+	TGAGGTAGTAGGTTGTATGGTT	chr21	mature
NS500183:349:HT73VBGX2:1:21112:26352:5774	hsa-let-7c	17912158	+	TGAGGTAGTAGGTTGTATGGTT	chr21	mature
NS500183:349:HT73VBGX2:1:21112:11661:8912	hsa-let-7c	17912158	+	TGAGGTAGTAGGTTGTATGGTT	chr21	mature
NS500183:349:HT73VBGX2:1:21112:3000:8957	hsa-let-7c	17912158	+	TGAGGTAGTAGGTTGTATGGTC	chr21	mature
NS500183:349:HT73VBGX2:1:21112:2059:9640	hsa-let-7c	17912158	+	TGAGGTAGTAGGTTGTATGGTT	chr21	mature
NS500183:349:HT73VBGX2:1:21112:18867:11959	hsa-let-7c	17912158	+	TGAGGTAGTAGGTTGTATGGTC	chr21	mature
NS500183:349:HT73VBGX2:1:21112:22311:17181	hsa-let-7c	17912158	+	TGAGGTAGTAGGTTGTATGGTC	chr21	mature
NS500183:349:HT73VBGX2:1:21201:24598:2558	hsa-let-7c	17912158	+	TGAGGTAGTAGGTTGTATGGT	chr21	mature
NS500183:349:HT73VBGX2:1:21201:7480:8389	hsa-let-7c	17912158	+	TGAGGTAGAAGGTTGTATGGTT	chr21	mature
NS500183:349:HT73VBGX2:1:21201:18606:8980	hsa-let-7c	17912158	+	TGAGGTAGTAGGTTGTATGGTT	chr21	mature
NS500183:349:HT73VBGX2:1:21201:4849:14884	hsa-let-7c	17912158	+	TGAGGTAGTAGGTTGTATGGC	chr21	mature
NS500183:349:HT73VBGX2:1:21202:17434:12968	hsa-let-7c	17912158	+	TGAGGTAGTAGGTTGTATGGTT	chr21	mature
NS500183:349:HT73VBGX2:1:21203:15127:2474	hsa-let-7c	17912158	+	TGAGGTAGTAGGTTGTATGGTT	chr21	mature
NS500183:349:HT73VBGX2:1:21203:25181:17956	hsa-let-7c	17912158	+	TGAGGTAGTAGGTTGTAAGGTTA	chr21	mature
NS500183:349:HT73VBGX2:1:21204:7058:2551	hsa-let-7c	17912158	+	TGAGGTAGTAGGTTGTATGGT	chr21	mature
NS500183:349:HT73VBGX2:1:21204:24450:6019	hsa-let-7c	17912158	+	TGAGGTAGTAGGTTGTATGGTT	chr21	mature
NS500183:349:HT73VBGX2:1:21204:26135:6592	hsa-let-7c	17912158	+	TGAGGTAGTAGGTTGTATGGTT	chr21	mature
NS500183:349:HT73VBGX2:1:21204:7678:11603	hsa-let-7c	17912158	+	TGAGGTAGTAGGTTGTATGGTT	chr21	mature
NS500183:349:HT73VBGX2:1:21204:12241:18539	hsa-let-7c	17912158	+	TGAGGTAGTAGGTTGTATGGTT	chr21	mature
NS500183:349:HT73VBGX2:1:21205:7065:7079	hsa-let-7c	17912158	+	TGAGGTAGTAGGTTGTATGGTT	chr21	mature
NS500183:349:HT73VBGX2:1:21205:5060:9552	hsa-let-7c	17912158	+	TGAGGTAGTAGGTTGTATGGTC	chr21	mature
NS500183:349:HT73VBGX2:1:21205:5784:18547	hsa-let-7c	17912158	+	TGAGGTAGTAGGTTGTATGGTT	chr21	mature
NS500183:349:HT73VBGX2:1:21207:7133:13440	hsa-let-7c	17912158	+	TGAGGAAGTAGGTTGTATGGTT	chr21	mature
NS500183:349:HT73VBGX2:1:21207:20447:14062	hsa-let-7c	17912158	+	TGAGGTAGTAGGTTGTATGGTT	chr21	mature
NS500183:349:HT73VBGX2:1:21207:12931:14175	hsa-let-7c	17912158	+	TGAGGTAGTAGGTTGTATGGTC	chr21	mature
NS500183:349:HT73VBGX2:1:21207:7510:17549	hsa-let-7c	17912158	+	TGAGGTAGTAGGTTGTATGGTT	chr21	mature
NS500183:349:HT73VBGX2:1:21208:22826:5966	hsa-let-7c	17912158	+	TGAGGTAGTAGGTTGTATGGTT	chr21	mature
NS500183:349:HT73VBGX2:1:21208:11898:17204	hsa-let-7c	17912158	+	TGAGGTAGTAGGTTGTATGGTTA	chr21	mature
NS500183:349:HT73VBGX2:1:21209:10923:1193	hsa-let-7c	17912158	+	TGAGGTAGTAGGTTGTATGGTT	chr21	mature
NS500183:349:HT73VBGX2:1:21209:1556:3611	hsa-let-7c	17912158	+	TGAGGTAGTAGGTTGTATGGTT	chr21	mature
NS500183:349:HT73VBGX2:1:21210:9144:3636	hsa-let-7c	17912158	+	TGAGGTAGTAGGTTGTATGGTT	chr21	mature
NS500183:349:HT73VBGX2:1:21210:4358:14726	hsa-let-7c	17912158	+	TGAGGTAGTAGGTTGTATGGTT	chr21	mature
NS500183:349:HT73VBGX2:1:21210:5850:16785	hsa-let-7c	17912158	+	TGAGGTAGTAGGTTGTATGGTG	chr21	mature
NS500183:349:HT73VBGX2:1:21211:11997:3261	hsa-let-7c	17912158	+	TGAGGTAGTAGGTTGTATGGTC	chr21	mature
NS500183:349:HT73VBGX2:1:21211:8535:6376	hsa-let-7c	17912158	+	TGAGGTAGTAGGTTGTATGGTT	chr21	mature
NS500183:349:HT73VBGX2:1:21211:3206:10530	hsa-let-7c	17912158	+	TGAGGTAGTAGGTTGTATGGTT	chr21	mature
NS500183:349:HT73VBGX2:1:21211:20970:10669	hsa-let-7c	17912158	+	TGAGGTAGCAGGTTGTATGGTT	chr21	mature
NS500183:349:HT73VBGX2:1:21211:19707:10680	hsa-let-7c	17912158	+	TGAGGTAGTAGGTTGTATGGTT	chr21	mature
NS500183:349:HT73VBGX2:1:21211:9620:14813	hsa-let-7c	17912158	+	TGAGGTAGTAGGTTGTATGGTT	chr21	mature
NS500183:349:HT73VBGX2:1:21212:1846:10098	hsa-let-7c	17912158	+	TGAGGTAGTAGGTTGTATGGTT	chr21	mature
NS500183:349:HT73VBGX2:1:21212:4780:13598	hsa-let-7c	17912158	+	TGAGGTAGTAGGTTGTATGGTT	chr21	mature
NS500183:349:HT73VBGX2:1:21301:10202:3579	hsa-let-7c	17912158	+	TGAGGTAGTAGGTTGTATGGTT	chr21	mature
NS500183:349:HT73VBGX2:1:21301:19499:8000	hsa-let-7c	17912158	+	TGAGGTAGTAGGTTGTATGGTT	chr21	mature
NS500183:349:HT73VBGX2:1:21301:6869:11252	hsa-let-7c	17912158	+	TGAGGTAGTAGGTTGTATGGTT	chr21	mature
NS500183:349:HT73VBGX2:1:21302:8870:16564	hsa-let-7c	17912158	+	TGAGGTAGTAGGTTGTATGGTT	chr21	mature
NS500183:349:HT73VBGX2:1:21302:16837:18261	hsa-let-7c	17912158	+	TGAGGTAGTAGGTTGTATGGTT	chr21	mature
NS500183:349:HT73VBGX2:1:21303:26835:1491	hsa-let-7c	17912158	+	TGAGGTAGTAGGTTGTATGGTT	chr21	mature
NS500183:349:HT73VBGX2:1:21303:10959:2063	hsa-let-7c	17912158	+	TGAGGTAGTAGGTTGTATGGTT	chr21	mature
NS500183:349:HT73VBGX2:1:21303:13435:2413	hsa-let-7c	17912158	+	TGAGGTAGTAGGTTGTATGGTT	chr21	mature
NS500183:349:HT73VBGX2:1:21303:21705:14521	hsa-let-7c	17912158	+	TGAGGTAGTAGGTTGTATGGTT	chr21	mature
NS500183:349:HT73VBGX2:1:21303:7961:19373	hsa-let-7c	17912158	+	CGAGGTAGTAGGTTGTATGGTT	chr21	mature
NS500183:349:HT73VBGX2:1:21304:19068:13111	hsa-let-7c	17912158	+	TGAGGTAGTAGGTTGTATGGTT	chr21	mature
NS500183:349:HT73VBGX2:1:21304:23138:17128	hsa-let-7c	17912158	+	TGAGGTAGTAGGTTGTACGGTT	chr21	mature
NS500183:349:HT73VBGX2:1:21305:5909:4386	hsa-let-7c	17912158	+	TGAGGTAGTAGGTTGTATGGTT	chr21	mature
NS500183:349:HT73VBGX2:1:21305:9474:6197	hsa-let-7c	17912158	+	TGAGGTAGTAGGTTGTATGGTT	chr21	mature
NS500183:349:HT73VBGX2:1:21305:19672:10069	hsa-let-7c	17912158	+	TGAGGTAGTAGGTTGTATGGTT	chr21	mature
NS500183:349:HT73VBGX2:1:21306:18036:1691	hsa-let-7c	17912158	+	TGAGGTAGTAGGTTGTATGGTT	chr21	mature
NS500183:349:HT73VBGX2:1:21306:19888:5740	hsa-let-7c	17912158	+	TGAGGAAGTAGGTTGTATGGTT	chr21	mature
NS500183:349:HT73VBGX2:1:21306:21965:10438	hsa-let-7c	17912158	+	TGAGGTAGTAGGTTGTATGGTT	chr21	mature
NS500183:349:HT73VBGX2:1:21306:18679:14180	hsa-let-7c	17912158	+	TGAGGTAGTAGGTTGTATGGTT	chr21	mature
NS500183:349:HT73VBGX2:1:21307:23724:12572	hsa-let-7c	17912158	+	TGAGGTAGTAGGTTGTATGGTT	chr21	mature
NS500183:349:HT73VBGX2:1:21307:19281:14122	hsa-let-7c	17912158	+	TGAGGTAGTAGGTTGTATGGTT	chr21	mature
NS500183:349:HT73VBGX2:1:21307:16287:19822	hsa-let-7c	17912158	+	TGAGGTAGTAGGTTGTATGGTT	chr21	mature
NS500183:349:HT73VBGX2:1:21308:5078:10137	hsa-let-7c	17912158	+	TGAGGTAGTAGGTTGTATGGTA	chr21	mature
NS500183:349:HT73VBGX2:1:21308:15149:11003	hsa-let-7c	17912158	+	TGAGGTAGTAGGTTGTATGGTT	chr21	mature
NS500183:349:HT73VBGX2:1:21309:23553:4958	hsa-let-7c	17912158	+	TGAGGTAGTAGGTTGTATGGTT	chr21	mature
NS500183:349:HT73VBGX2:1:21309:5381:11931	hsa-let-7c	17912158	+	TGAGGTAGTAGGTTGTATGGTT	chr21	mature
NS500183:349:HT73VBGX2:1:21309:16391:14139	hsa-let-7c	17912158	+	TGAGGTAGTAGGTTGTATGGTT	chr21	mature
NS500183:349:HT73VBGX2:1:21309:20175:15049	hsa-let-7c	17912158	+	TGAGGTAGTAGGTTGTATGGTT	chr21	mature
NS500183:349:HT73VBGX2:1:21309:14006:15691	hsa-let-7c	17912158	+	TGAGGTAGTAGGTTGTATGGTT	chr21	mature
NS500183:349:HT73VBGX2:1:21309:15916:17126	hsa-let-7c	17912158	+	TGAGGTAGTAGGTTGTATGGTT	chr21	mature
NS500183:349:HT73VBGX2:1:21310:11118:4621	hsa-let-7c	17912158	+	TGAGGTAGTAGGTTGTATGGTT	chr21	mature
NS500183:349:HT73VBGX2:1:21310:17056:11488	hsa-let-7c	17912158	+	TGAGGTAGTAGGTTGTATGGTT	chr21	mature
NS500183:349:HT73VBGX2:1:21310:12963:13006	hsa-let-7c	17912158	+	TGAGGTAGTAGGTTGTATGGTT	chr21	mature
NS500183:349:HT73VBGX2:1:21310:11917:13410	hsa-let-7c	17912158	+	TGAGGTAGTAGGTTGTATGGTT	chr21	mature
NS500183:349:HT73VBGX2:1:21311:5776:8786	hsa-let-7c	17912158	+	TGAGGTAGTAGGTTGTATGGTT	chr21	mature
NS500183:349:HT73VBGX2:1:21311:13685:9142	hsa-let-7c	17912158	+	TGAGGTAGTAGGTTGTATGGTT	chr21	mature
NS500183:349:HT73VBGX2:1:21312:8223:3850	hsa-let-7c	17912158	+	TGAGGTAGTAGGTTGTATGGTT	chr21	mature
NS500183:349:HT73VBGX2:1:21312:13715:8990	hsa-let-7c	17912158	+	TGAGGTAGTAGGTTGTATGGTT	chr21	mature
NS500183:349:HT73VBGX2:1:21312:6132:15044	hsa-let-7c	17912158	+	TGAGGTAGTAGGTTGTATGGTT	chr21	mature
NS500183:349:HT73VBGX2:1:22101:16516:2645	hsa-let-7c	17912158	+	TGAGGTAGTAGGTTGTATGGTT	chr21	mature
NS500183:349:HT73VBGX2:1:22101:10295:6574	hsa-let-7c	17912158	+	TGAGGTAGTAGGTTGTATGGTT	chr21	mature
NS500183:349:HT73VBGX2:1:22101:9451:8251	hsa-let-7c	17912158	+	TGAGGTAGTAGGTTGTATGGTT	chr21	mature
NS500183:349:HT73VBGX2:1:22101:16973:9444	hsa-let-7c	17912158	+	TGAGGTAGTAGGTTGTATGGTT	chr21	mature
NS500183:349:HT73VBGX2:1:22101:3494:11891	hsa-let-7c	17912158	+	TGAGGTAGTAGGTTGTATGGTT	chr21	mature
NS500183:349:HT73VBGX2:1:22101:10172:13706	hsa-let-7c	17912158	+	TGAGGTAGTAGGTTGTATG	chr21	mature
NS500183:349:HT73VBGX2:1:22101:24848:17740	hsa-let-7c	17912158	+	TGAGGTAGTAGGTTGTATGGTT	chr21	mature
NS500183:349:HT73VBGX2:1:22101:8222:18726	hsa-let-7c	17912158	+	TGAGGTAGTAGGTTGTATGGT	chr21	mature
NS500183:349:HT73VBGX2:1:22103:23872:1942	hsa-let-7c	17912158	+	TGAGGTAGTAGGTTGTATGGTTAA	chr21	mature
NS500183:349:HT73VBGX2:1:22103:19278:4921	hsa-let-7c	17912158	+	TGAGGTAGTAGGTTGTATGGTT	chr21	mature
NS500183:349:HT73VBGX2:1:22103:14148:12783	hsa-let-7c	17912158	+	TGAGGTAGTAGGTTGTATGGTT	chr21	mature
NS500183:349:HT73VBGX2:1:22103:12689:14754	hsa-let-7c	17912158	+	TGAGGTAGTAGGTTGTATGGTT	chr21	mature
NS500183:349:HT73VBGX2:1:22104:2099:2188	hsa-let-7c	17912158	+	TGAGGTAGTAGGTTGTATGGTC	chr21	mature
NS500183:349:HT73VBGX2:1:22104:22320:6754	hsa-let-7c	17912158	+	TGAGGTAGTAGGTTGTATGGTT	chr21	mature
NS500183:349:HT73VBGX2:1:22104:14056:8437	hsa-let-7c	17912158	+	TGAGGTAGTAGGTTGTATGGTT	chr21	mature
NS500183:349:HT73VBGX2:1:22104:24037:17275	hsa-let-7c	17912158	+	TGAGGTAGTAGGTTGTATGGTT	chr21	mature
NS500183:349:HT73VBGX2:1:22105:18034:1942	hsa-let-7c	17912158	+	TGAGGTAGTAGGTTGTATGGTT	chr21	mature
NS500183:349:HT73VBGX2:1:22105:8588:3775	hsa-let-7c	17912158	+	TGAGGTAGTAGGTTGTATGGTT	chr21	mature
NS500183:349:HT73VBGX2:1:22105:9626:6043	hsa-let-7c	17912158	+	TGAGGTAGTAGGTTGTATGGTT	chr21	mature
NS500183:349:HT73VBGX2:1:22105:25397:10089	hsa-let-7c	17912158	+	TGAGGTAGTAGGTTGTATGGTT	chr21	mature
NS500183:349:HT73VBGX2:1:22105:21027:16689	hsa-let-7c	17912158	+	TGAGGTAGTAGGTTGTATGGTT	chr21	mature
NS500183:349:HT73VBGX2:1:22105:25122:18208	hsa-let-7c	17912158	+	TGAGGTAGTAGGTTGTATGGTT	chr21	mature
NS500183:349:HT73VBGX2:1:22106:15590:2173	hsa-let-7c	17912158	+	TGAGGTAGTAGGTTGTATGGTT	chr21	mature
NS500183:349:HT73VBGX2:1:22106:12084:9552	hsa-let-7c	17912158	+	TGAGGTAGTAGGTTGTATGGTT	chr21	mature
NS500183:349:HT73VBGX2:1:22106:22615:19977	hsa-let-7c	17912158	+	TGAGGTAGTAGGTTGTATGGT	chr21	mature
NS500183:349:HT73VBGX2:1:22107:4085:5179	hsa-let-7c	17912158	+	TGAGGTAGTAGGTTGTATGGTG	chr21	mature
NS500183:349:HT73VBGX2:1:22107:15464:8820	hsa-let-7c	17912158	+	TGAGGTAGTAGGTTGTATGGTT	chr21	mature
NS500183:349:HT73VBGX2:1:22108:6149:2990	hsa-let-7c	17912158	+	TGAGGAAGTAGGTTGTATGGTA	chr21	mature
NS500183:349:HT73VBGX2:1:22108:7773:5359	hsa-let-7c	17912158	+	TGAGGTAGTAGGTTGTTTGGTT	chr21	mature
NS500183:349:HT73VBGX2:1:22108:20077:13439	hsa-let-7c	17912158	+	TGAGGTAGTAGGTTGTATGGTT	chr21	mature
NS500183:349:HT73VBGX2:1:22109:18188:18657	hsa-let-7c	17912158	+	TGAGGTAGTAGGTTGTATGGTT	chr21	mature
NS500183:349:HT73VBGX2:1:22111:13897:8920	hsa-let-7c	17912158	+	TGAGGTAGTAGGTTGTATGGTT	chr21	mature
NS500183:349:HT73VBGX2:1:22111:10708:11788	hsa-let-7c	17912158	+	TGAGGTAGTAGGTTGTATGGTT	chr21	mature
NS500183:349:HT73VBGX2:1:22111:19296:15910	hsa-let-7c	17912158	+	TGAGGTAGTAGGTTGTATGGTT	chr21	mature
NS500183:349:HT73VBGX2:1:22112:24744:15582	hsa-let-7c	17912158	+	TGAGGTAGTAGGTTGTATGGTT	chr21	mature
NS500183:349:HT73VBGX2:1:22201:25270:8601	hsa-let-7c	17912158	+	TGAGGTAGTAGGTTGTATGGTT	chr21	mature
NS500183:349:HT73VBGX2:1:22201:9237:9091	hsa-let-7c	17912158	+	TGAGGTAGTAGGTTGTATGGTTT	chr21	mature
NS500183:349:HT73VBGX2:1:22201:18420:10604	hsa-let-7c	17912158	+	TGAGGTAGTAGGTTGTATGGTT	chr21	mature
NS500183:349:HT73VBGX2:1:22201:2676:11373	hsa-let-7c	17912158	+	TGAGGTAGTAGGTTGTATGGTT	chr21	mature
NS500183:349:HT73VBGX2:1:22202:2334:5980	hsa-let-7c	17912158	+	TGAGGTAGTAGGTTGTATGGTTA	chr21	mature
NS500183:349:HT73VBGX2:1:22202:13772:6713	hsa-let-7c	17912158	+	TGAGGTAGTAGGTTGTATGGTC	chr21	mature
NS500183:349:HT73VBGX2:1:22202:25524:8520	hsa-let-7c	17912158	+	TGAGGTAGTAGGTTGTATGGTT	chr21	mature
NS500183:349:HT73VBGX2:1:22202:7618:9020	hsa-let-7c	17912158	+	TGAGGTAGTAGGTTGTATGGTT	chr21	mature
NS500183:349:HT73VBGX2:1:22202:7667:15160	hsa-let-7c	17912158	+	TGAGGTAGTAGGTTGTATGGTC	chr21	mature
NS500183:349:HT73VBGX2:1:22202:9806:16113	hsa-let-7c	17912158	+	TGAGGTAGTAGGTTGTATGGTT	chr21	mature
NS500183:349:HT73VBGX2:1:22202:1419:20347	hsa-let-7c	17912158	+	TGAGGGAGTAGGTTGTATGGTT	chr21	mature
NS500183:349:HT73VBGX2:1:22203:23267:10486	hsa-let-7c	17912158	+	TGAGGTAGTAGGTTGTATGGT	chr21	mature
NS500183:349:HT73VBGX2:1:22203:10753:15399	hsa-let-7c	17912158	+	TGAGGTAGTAGGTTGTATGGTT	chr21	mature
NS500183:349:HT73VBGX2:1:22204:21424:2039	hsa-let-7c	17912158	+	TGAGGTAGTAGGTTGTATGGTC	chr21	mature
NS500183:349:HT73VBGX2:1:22204:13106:2996	hsa-let-7c	17912158	+	TGAGGTAGTAGGTTGTATGGTT	chr21	mature
NS500183:349:HT73VBGX2:1:22204:2202:13094	hsa-let-7c	17912158	+	TGAGGTAGTAGGTTGTATGGTT	chr21	mature
NS500183:349:HT73VBGX2:1:22204:17678:14861	hsa-let-7c	17912158	+	TGAGGTAGTAGGTTGTATGGTT	chr21	mature
NS500183:349:HT73VBGX2:1:22205:10452:13878	hsa-let-7c	17912158	+	TGAGGTAGTAGGTTGTATGGTC	chr21	mature
NS500183:349:HT73VBGX2:1:22206:2852:4507	hsa-let-7c	17912158	+	TGAGGTAGTAGGATGTATGGT	chr21	mature
NS500183:349:HT73VBGX2:1:22206:14193:5697	hsa-let-7c	17912158	+	TGAGGTAGTAGGTTGTATGGTT	chr21	mature
NS500183:349:HT73VBGX2:1:22206:2293:16889	hsa-let-7c	17912158	+	TGAGGTAGTAGGTTGTATGGTT	chr21	mature
NS500183:349:HT73VBGX2:1:22207:2084:13650	hsa-let-7c	17912158	+	TGAGGTAGTAGGTTGTATGGTT	chr21	mature
NS500183:349:HT73VBGX2:1:22207:16375:15774	hsa-let-7c	17912158	+	TGAGGTAGTAGGTTGTATGGTT	chr21	mature
NS500183:349:HT73VBGX2:1:22207:14556:16853	hsa-let-7c	17912158	+	TGAGGTAGTAGGTTGTATGGTT	chr21	mature
NS500183:349:HT73VBGX2:1:22207:8734:17356	hsa-let-7c	17912158	+	TGAGGTAGTAGGTTGTATGGT	chr21	mature
NS500183:349:HT73VBGX2:1:22208:12754:4449	hsa-let-7c	17912158	+	TGAGGTAGTAGGTTGTATGGTT	chr21	mature
NS500183:349:HT73VBGX2:1:22208:4016:14695	hsa-let-7c	17912158	+	TGAGGTAGTAGGTTGTATGGTTA	chr21	mature
NS500183:349:HT73VBGX2:1:22209:9522:5724	hsa-let-7c	17912158	+	TGAGGTAGTAGGTTGTATGGTG	chr21	mature
NS500183:349:HT73VBGX2:1:22209:22947:9016	hsa-let-7c	17912158	+	TGAGGTAGTAGGTTGTATGGTT	chr21	mature
NS500183:349:HT73VBGX2:1:22209:2640:10390	hsa-let-7c	17912158	+	TGAGGTAGTAGGTTGTATGGTT	chr21	mature
NS500183:349:HT73VBGX2:1:22209:5366:11933	hsa-let-7c	17912158	+	TGAGGTAGTAGGTTGTATGGTT	chr21	mature
NS500183:349:HT73VBGX2:1:22209:18981:12339	hsa-let-7c	17912158	+	TGAGGTAGTAGGTTGTATGGTT	chr21	mature
NS500183:349:HT73VBGX2:1:22210:9400:5053	hsa-let-7c	17912158	+	TGAGGTAGTAGGTTGTATGGTA	chr21	mature
NS500183:349:HT73VBGX2:1:22210:21900:7313	hsa-let-7c	17912158	+	TGAGGTAGTAGGTTGTATGGTT	chr21	mature
NS500183:349:HT73VBGX2:1:22210:13465:7760	hsa-let-7c	17912158	+	TGAGGTAGTAGGTTGTATGGTT	chr21	mature
NS500183:349:HT73VBGX2:1:22210:12904:8952	hsa-let-7c	17912158	+	TGAGGTAGTAGGTTGTATGGTT	chr21	mature
NS500183:349:HT73VBGX2:1:22210:25592:10067	hsa-let-7c	17912158	+	TGAGGTAGTAGGTTGTATGGT	chr21	mature
NS500183:349:HT73VBGX2:1:22210:8880:10607	hsa-let-7c	17912158	+	TGAGGTAGTAGGTTGTATGGTT	chr21	mature
NS500183:349:HT73VBGX2:1:22210:17118:11485	hsa-let-7c	17912158	+	TGAGGTAGTAGGTTGTATGGTT	chr21	mature
NS500183:349:HT73VBGX2:1:22210:25822:17342	hsa-let-7c	17912158	+	TGAGGTAGTAGGTTGTATGGTC	chr21	mature
NS500183:349:HT73VBGX2:1:22210:17056:17902	hsa-let-7c	17912158	+	TGAGGTAGTAGGTTGTATGGTC	chr21	mature
NS500183:349:HT73VBGX2:1:22211:16325:5159	hsa-let-7c	17912158	+	TGAGGTAGTAGGTTGTATGGTT	chr21	mature
NS500183:349:HT73VBGX2:1:22211:8561:13810	hsa-let-7c	17912158	+	TGAGGTAGTAGGTTGTATGGTC	chr21	mature
NS500183:349:HT73VBGX2:1:22211:3508:16925	hsa-let-7c	17912158	+	TGAGGTAGTAGGTTGTATGGTT	chr21	mature
NS500183:349:HT73VBGX2:1:22212:10569:1756	hsa-let-7c	17912158	+	TGAGGTAGTAGGTTGTATGGTC	chr21	mature
NS500183:349:HT73VBGX2:1:22212:16370:3231	hsa-let-7c	17912158	+	TGAGGTAGTAGGTTGTATGGTT	chr21	mature
NS500183:349:HT73VBGX2:1:22212:2860:7859	hsa-let-7c	17912158	+	TGAGGTAGTAGGTTGTATGGTT	chr21	mature
NS500183:349:HT73VBGX2:1:22212:13176:11803	hsa-let-7c	17912158	+	TGAGGTAGTAGGTTGTATGGTT	chr21	mature
NS500183:349:HT73VBGX2:1:22212:13446:14876	hsa-let-7c	17912158	+	TGAGGTAGTAGGTTGTATGGTT	chr21	mature
NS500183:349:HT73VBGX2:1:22301:5307:8404	hsa-let-7c	17912158	+	TGAGGTAGTAGGTTGTATGGTT	chr21	mature
NS500183:349:HT73VBGX2:1:22301:3680:10241	hsa-let-7c	17912158	+	TGAGGTAGTAGGTTGTATGGT	chr21	mature
NS500183:349:HT73VBGX2:1:22301:24916:11106	hsa-let-7c	17912158	+	TGAGGTAGTAGGTTGTATGGTT	chr21	mature
NS500183:349:HT73VBGX2:1:22301:20664:13866	hsa-let-7c	17912158	+	CGAGGTAGTAGGTTGTATGGTT	chr21	mature
NS500183:349:HT73VBGX2:1:22301:11941:19174	hsa-let-7c	17912158	+	TGAGGTAGTAGGTTGTATGGTT	chr21	mature
NS500183:349:HT73VBGX2:1:22302:18673:2342	hsa-let-7c	17912158	+	TGAGGTAGTAGGTTGTATGGTT	chr21	mature
NS500183:349:HT73VBGX2:1:22302:1692:8078	hsa-let-7c	17912158	+	TGAGGTAGTAGGTTGTATGGTT	chr21	mature
NS500183:349:HT73VBGX2:1:22302:25326:10231	hsa-let-7c	17912158	+	TGAGGTAGTAGGTTGTATGGTT	chr21	mature
NS500183:349:HT73VBGX2:1:22302:16337:11588	hsa-let-7c	17912158	+	TGAGGTAGTAGGTTGTATGGTTAA	chr21	mature
NS500183:349:HT73VBGX2:1:22302:4619:13020	hsa-let-7c	17912158	+	TGAGGTAGTAGGTTGTATGGTC	chr21	mature
NS500183:349:HT73VBGX2:1:22302:4480:19599	hsa-let-7c	17912158	+	TGAGGTAGTAGGTTGTATGGTT	chr21	mature
NS500183:349:HT73VBGX2:1:22303:15237:2902	hsa-let-7c	17912158	+	TGAGGTAGTAGGTTGTATGGT	chr21	mature
NS500183:349:HT73VBGX2:1:22304:22620:6607	hsa-let-7c	17912158	+	TGAGGTAGTAGGTTGTATGGTT	chr21	mature
NS500183:349:HT73VBGX2:1:22304:24781:11699	hsa-let-7c	17912158	+	TGAGGTAGTAGGTTGTATGGTC	chr21	mature
NS500183:349:HT73VBGX2:1:22304:9718:14571	hsa-let-7c	17912158	+	TGAGGTAGTAGGTTGTATGGT	chr21	mature
NS500183:349:HT73VBGX2:1:22305:16775:8392	hsa-let-7c	17912158	+	TGAGGTAGTAGGTTGTATGGTT	chr21	mature
NS500183:349:HT73VBGX2:1:22305:8805:9645	hsa-let-7c	17912158	+	TGAGGTAGTAGGTTGTATGGTT	chr21	mature
NS500183:349:HT73VBGX2:1:22305:20012:11075	hsa-let-7c	17912158	+	TGAGGTAGTAGGTTGTATGGTT	chr21	mature
NS500183:349:HT73VBGX2:1:22305:5754:18045	hsa-let-7c	17912158	+	TGAGGTAGTAGGTTGTATGGTG	chr21	mature
NS500183:349:HT73VBGX2:1:22305:21652:18481	hsa-let-7c	17912158	+	TGAGGTAGTAGGTTGTATGGTTAT	chr21	mature
NS500183:349:HT73VBGX2:1:22305:17305:19612	hsa-let-7c	17912158	+	TGAGGTAGTAGGTTGTATGGTT	chr21	mature
NS500183:349:HT73VBGX2:1:22306:1524:2462	hsa-let-7c	17912158	+	TGAGGTAGTAGGTTGTATGGT	chr21	mature
NS500183:349:HT73VBGX2:1:22306:13691:7309	hsa-let-7c	17912158	+	TGAGGTAGTAGGTTGTATGGTTA	chr21	mature
NS500183:349:HT73VBGX2:1:22306:24480:10644	hsa-let-7c	17912158	+	TGAGGTAGTAGGTTGTATGGTT	chr21	mature
NS500183:349:HT73VBGX2:1:22306:2106:10714	hsa-let-7c	17912158	+	TGAGGTAGTAGGTTGTATGGT	chr21	mature
NS500183:349:HT73VBGX2:1:22306:10283:11049	hsa-let-7c	17912158	+	TGAGGTAGTAGGTTGTATGGTT	chr21	mature
NS500183:349:HT73VBGX2:1:22306:12207:13584	hsa-let-7c	17912158	+	TGAGGTAGTAGGTTGTATGGTT	chr21	mature
NS500183:349:HT73VBGX2:1:22306:10493:17392	hsa-let-7c	17912158	+	TGAGGTAGTAGGTTGTATGGTC	chr21	mature
NS500183:349:HT73VBGX2:1:22306:17086:19719	hsa-let-7c	17912158	+	CGAGGTAGTAGGTTGTATGGTT	chr21	mature
NS500183:349:HT73VBGX2:1:22307:3454:7787	hsa-let-7c	17912158	+	TGAGGTAGTAGGTTGTATGGTT	chr21	mature
NS500183:349:HT73VBGX2:1:22307:13191:9017	hsa-let-7c	17912158	+	TGAGGTAGTAGGTTGTATGGTT	chr21	mature
NS500183:349:HT73VBGX2:1:22307:24734:10496	hsa-let-7c	17912158	+	TGAGGTAGTAGGTTGTATGGTT	chr21	mature
NS500183:349:HT73VBGX2:1:22307:19288:11837	hsa-let-7c	17912158	+	TGAGGTAGTAGGTTGTATGGTT	chr21	mature
NS500183:349:HT73VBGX2:1:22308:11986:4281	hsa-let-7c	17912158	+	TGAGGTAGTAGGTTGTATGGTT	chr21	mature
NS500183:349:HT73VBGX2:1:22308:23779:5182	hsa-let-7c	17912158	+	TGAGGTAGTAGGTTGTATGGTT	chr21	mature
NS500183:349:HT73VBGX2:1:22308:8123:6938	hsa-let-7c	17912158	+	TGGGGTAGTAGGTTGTATGGTT	chr21	mature
NS500183:349:HT73VBGX2:1:22308:6110:11076	hsa-let-7c	17912158	+	TGAGGTAGTAGGTTGTATGGTTT	chr21	mature
NS500183:349:HT73VBGX2:1:22308:4352:12151	hsa-let-7c	17912158	+	TGAGGTAGTAGGTTGTATGGTT	chr21	mature
NS500183:349:HT73VBGX2:1:22308:17214:14620	hsa-let-7c	17912158	+	TGAGGTAGTAGGTTGTATGGTA	chr21	mature
NS500183:349:HT73VBGX2:1:22309:17461:4625	hsa-let-7c	17912158	+	TGAGGTAGTAGGTTGTATGGTTA	chr21	mature
NS500183:349:HT73VBGX2:1:22309:23355:14980	hsa-let-7c	17912158	+	TGAGGTAGTAGGTTGTATGGTT	chr21	mature
NS500183:349:HT73VBGX2:1:22309:14499:19875	hsa-let-7c	17912158	+	TGAGGTAGTAGGTTGTATGGTT	chr21	mature
NS500183:349:HT73VBGX2:1:22310:13796:3113	hsa-let-7c	17912158	+	TGAGGTAGTAGGTTGTACGGTT	chr21	mature
NS500183:349:HT73VBGX2:1:22310:18127:15943	hsa-let-7c	17912158	+	TGAGGTAGTAGGTTGTATGGTT	chr21	mature
NS500183:349:HT73VBGX2:1:22310:18221:16313	hsa-let-7c	17912158	+	TGAGGTAGTAGGTTGTATGGTT	chr21	mature
NS500183:349:HT73VBGX2:1:22310:16222:17008	hsa-let-7c	17912158	+	TGAGGTAGTAGGTTGTATGGTT	chr21	mature
NS500183:349:HT73VBGX2:1:22310:22329:18302	hsa-let-7c	17912158	+	TGAGGTAGTAGGTTGTATGGTT	chr21	mature
NS500183:349:HT73VBGX2:1:22311:13426:1167	hsa-let-7c	17912158	+	TGAGGTAGTAGGTTGTATGGTT	chr21	mature
NS500183:349:HT73VBGX2:1:22311:19097:2977	hsa-let-7c	17912158	+	TGAGGTAGTAGGTTGTATGGT	chr21	mature
NS500183:349:HT73VBGX2:1:22311:18030:18958	hsa-let-7c	17912158	+	TGAGGTAGTAGGTTGTATGGTT	chr21	mature
NS500183:349:HT73VBGX2:1:22311:17480:19315	hsa-let-7c	17912158	+	TGAGGTAGTAGGTTGTATGGTT	chr21	mature
NS500183:349:HT73VBGX2:1:22312:8477:6738	hsa-let-7c	17912158	+	TGAGGTAGTAGGTTGTATGGTT	chr21	mature
NS500183:349:HT73VBGX2:1:22312:7228:14077	hsa-let-7c	17912158	+	TGAGGTAGTAGGTTGTATGGTT	chr21	mature
NS500183:349:HT73VBGX2:1:22312:6053:15042	hsa-let-7c	17912158	+	TGAGGTAGTAGGTTGTATGGTT	chr21	mature
NS500183:349:HT73VBGX2:1:22312:17850:15850	hsa-let-7c	17912158	+	TGAGGTAGTAGGTTGTATGGTT	chr21	mature
NS500183:349:HT73VBGX2:1:22312:2839:19590	hsa-let-7c	17912158	+	TGAGGTAGTAGGTTGTATGGTT	chr21	mature
NS500183:349:HT73VBGX2:1:23101:24574:3291	hsa-let-7c	17912158	+	TGAGGTAGTAGGTTGTATGGTT	chr21	mature
NS500183:349:HT73VBGX2:1:23101:1990:16927	hsa-let-7c	17912158	+	TGAGGTAGTAGGTTGTATGGTT	chr21	mature
NS500183:349:HT73VBGX2:1:23101:9987:17014	hsa-let-7c	17912158	+	TGAGGTAGTAGGTTGTATGGTT	chr21	mature
NS500183:349:HT73VBGX2:1:23101:16777:17204	hsa-let-7c	17912158	+	TGAGGTAGTAGGTTGTATGGTT	chr21	mature
NS500183:349:HT73VBGX2:1:23102:23054:11225	hsa-let-7c	17912158	+	TGAGGTAGTAGGTTGTATGGTC	chr21	mature
NS500183:349:HT73VBGX2:1:23102:10364:14983	hsa-let-7c	17912158	+	TGAGGTAGTAGGTTGTATGGTT	chr21	mature
NS500183:349:HT73VBGX2:1:23102:13410:17560	hsa-let-7c	17912158	+	TGAGGTAGTAGGTTGTATGGTT	chr21	mature
NS500183:349:HT73VBGX2:1:23103:5594:8738	hsa-let-7c	17912158	+	TGAGGTAGTAGGTTGTATGGTT	chr21	mature
NS500183:349:HT73VBGX2:1:23103:18603:16714	hsa-let-7c	17912158	+	TGAGGTAGTAGGTTGTATGGTT	chr21	mature
NS500183:349:HT73VBGX2:1:23104:10649:7204	hsa-let-7c	17912158	+	TGAGGTAGTAGGTTGTATGGTT	chr21	mature
NS500183:349:HT73VBGX2:1:23104:2606:9559	hsa-let-7c	17912158	+	TGAGGTAGTAGGTTGTATGGTT	chr21	mature
NS500183:349:HT73VBGX2:1:23104:23358:14901	hsa-let-7c	17912158	+	TGAGGTAGTAGGTTGTATGGTT	chr21	mature
NS500183:349:HT73VBGX2:1:23105:14646:7331	hsa-let-7c	17912158	+	TGAGGTAGTAGGTTGTATGGTT	chr21	mature
NS500183:349:HT73VBGX2:1:23105:1910:12508	hsa-let-7c	17912158	+	TGAGGTAGTAGGTTGTATGGTC	chr21	mature
NS500183:349:HT73VBGX2:1:23105:16361:17030	hsa-let-7c	17912158	+	TGAGGTAGTAGGTTGTATGGTC	chr21	mature
NS500183:349:HT73VBGX2:1:23106:17825:3151	hsa-let-7c	17912158	+	TGAGGTAGTAGGTTGTATGGTT	chr21	mature
NS500183:349:HT73VBGX2:1:23106:26338:15059	hsa-let-7c	17912158	+	TGAGGCAGTAGGTTGTATGGTT	chr21	mature
NS500183:349:HT73VBGX2:1:23106:1297:16900	hsa-let-7c	17912158	+	TGAGGTAGTAGGTTGTATGGTC	chr21	mature
NS500183:349:HT73VBGX2:1:23106:23675:17616	hsa-let-7c	17912158	+	TGAGGTAGTAGGTTGTATGGTT	chr21	mature
NS500183:349:HT73VBGX2:1:23107:22626:7163	hsa-let-7c	17912158	+	TGAGGTAGTAGGTTGTATGGTC	chr21	mature
NS500183:349:HT73VBGX2:1:23107:10203:10264	hsa-let-7c	17912158	+	TGAGGTAGTAGGTTGTATGGTT	chr21	mature
NS500183:349:HT73VBGX2:1:23107:18925:11652	hsa-let-7c	17912158	+	TGAGGTAGTAGGTTGTATGGTT	chr21	mature
NS500183:349:HT73VBGX2:1:23108:19431:1620	hsa-let-7c	17912158	+	TGAGGTAGTAGGTTGTATGGTT	chr21	mature
NS500183:349:HT73VBGX2:1:23108:3375:3582	hsa-let-7c	17912158	+	TGAGGTAGTAGGTTGTATGGTT	chr21	mature
NS500183:349:HT73VBGX2:1:23108:11036:8567	hsa-let-7c	17912158	+	TGAGGTAGTAGGTTGTATGGTT	chr21	mature
NS500183:349:HT73VBGX2:1:23108:26468:10483	hsa-let-7c	17912158	+	TGAGGTAGTAGGTTGTATGGT	chr21	mature
NS500183:349:HT73VBGX2:1:23109:8966:4224	hsa-let-7c	17912158	+	TGAGGTAGTAGGTTGTATGGTT	chr21	mature
NS500183:349:HT73VBGX2:1:23109:20227:7294	hsa-let-7c	17912158	+	TGAGGTAGTAGGTTGTATGGTT	chr21	mature
NS500183:349:HT73VBGX2:1:23109:16370:11974	hsa-let-7c	17912158	+	TGAGGTAGTAGGTTGTATGGTT	chr21	mature
NS500183:349:HT73VBGX2:1:23109:13345:12663	hsa-let-7c	17912158	+	TGAGGTAGTAGGTTGTATGGTT	chr21	mature
NS500183:349:HT73VBGX2:1:23109:12367:14341	hsa-let-7c	17912158	+	TGAGGTAGTAGGTTGTATGGTT	chr21	mature
NS500183:349:HT73VBGX2:1:23109:11783:17009	hsa-let-7c	17912158	+	TGAGGTAGTAGGTTGTATGGTT	chr21	mature
NS500183:349:HT73VBGX2:1:23109:8322:17607	hsa-let-7c	17912158	+	TGAGGTAGTAGGTTGTATGGG	chr21	mature
NS500183:349:HT73VBGX2:1:23109:10174:18088	hsa-let-7c	17912158	+	TGAGGTAGTAGGTTGTATGGTT	chr21	mature
NS500183:349:HT73VBGX2:1:23110:25327:13763	hsa-let-7c	17912158	+	TGAGGTAGTAGGTTGTATGGTTA	chr21	mature
NS500183:349:HT73VBGX2:1:23110:24396:18280	hsa-let-7c	17912158	+	TGAGGTAGTAGGTTGTATGGTT	chr21	mature
NS500183:349:HT73VBGX2:1:23111:19357:7486	hsa-let-7c	17912158	+	TGAGGTAGTAGGTTGTATGGTT	chr21	mature
NS500183:349:HT73VBGX2:1:23112:4275:6838	hsa-let-7c	17912158	+	TGAGGTAGTAGGTTGTATGGTT	chr21	mature
NS500183:349:HT73VBGX2:1:23112:10998:7689	hsa-let-7c	17912158	+	TGAGGTAGTAGGTTGTATGGTT	chr21	mature
NS500183:349:HT73VBGX2:1:23112:4056:11703	hsa-let-7c	17912158	+	TGAGGTAGTAGGTTGCATGGTC	chr21	mature
NS500183:349:HT73VBGX2:1:23112:10924:13002	hsa-let-7c	17912158	+	TGAGGTAGTAGGTTGTATGGTT	chr21	mature
NS500183:349:HT73VBGX2:1:23112:15416:15454	hsa-let-7c	17912158	+	TGAGGTAGTAGGTTGTATGGTT	chr21	mature
NS500183:349:HT73VBGX2:1:23201:22527:1417	hsa-let-7c	17912158	+	TGAGGTAGTAGGTTGTATGGTT	chr21	mature
NS500183:349:HT73VBGX2:1:23201:14527:5035	hsa-let-7c	17912158	+	TGAGGTAGTAGGTTGTATGGTT	chr21	mature
NS500183:349:HT73VBGX2:1:23201:5741:16014	hsa-let-7c	17912158	+	TGAGGTAGTAGGTTGTATGGTT	chr21	mature
NS500183:349:HT73VBGX2:1:23201:7668:19188	hsa-let-7c	17912158	+	TGAGGTAGTAGGTTGTATGGTT	chr21	mature
NS500183:349:HT73VBGX2:1:23202:21084:4330	hsa-let-7c	17912158	+	TGAGGTAGTAGGTTGTATGGTT	chr21	mature
NS500183:349:HT73VBGX2:1:23202:25815:17969	hsa-let-7c	17912158	+	TGAGGTAGTAGGTTGTATGGTT	chr21	mature
NS500183:349:HT73VBGX2:1:23203:18126:10899	hsa-let-7c	17912158	+	TGAGGTAGTAGGTTGTATGGTT	chr21	mature
NS500183:349:HT73VBGX2:1:23203:4853:11494	hsa-let-7c	17912158	+	TGAGGTAGTAGGTTGTATGGTT	chr21	mature
NS500183:349:HT73VBGX2:1:23203:3568:13093	hsa-let-7c	17912158	+	TGAGGTAGTAGGTTGTATGGTT	chr21	mature
NS500183:349:HT73VBGX2:1:23203:6744:19916	hsa-let-7c	17912158	+	TGAGGTAGTAGGTTGTATGGTT	chr21	mature
NS500183:349:HT73VBGX2:1:23205:1734:13760	hsa-let-7c	17912158	+	TGAGGTAGTAGGTTGTATGGTT	chr21	mature
NS500183:349:HT73VBGX2:1:23206:12215:8503	hsa-let-7c	17912158	+	TGAGGTAGTAGGTTGTATGGTT	chr21	mature
NS500183:349:HT73VBGX2:1:23206:4739:13766	hsa-let-7c	17912158	+	TGAGGTAGTAGGTTGTATGGTT	chr21	mature
NS500183:349:HT73VBGX2:1:23207:4811:1264	hsa-let-7c	17912158	+	TGAGGTAGTAGGTTGTATGGTT	chr21	mature
NS500183:349:HT73VBGX2:1:23207:22349:4163	hsa-let-7c	17912158	+	TGAGGTAGTAGGTTGTATGGTTA	chr21	mature
NS500183:349:HT73VBGX2:1:23207:9746:4955	hsa-let-7c	17912158	+	TGAGGTAGTAGGTTGTATGGTT	chr21	mature
NS500183:349:HT73VBGX2:1:23207:18405:6820	hsa-let-7c	17912158	+	TGAGGTAGTAGGTTGTATGGTT	chr21	mature
NS500183:349:HT73VBGX2:1:23207:9939:14013	hsa-let-7c	17912158	+	TGAGGTAGTAGGTTGTATGGT	chr21	mature
NS500183:349:HT73VBGX2:1:23207:6864:18119	hsa-let-7c	17912158	+	TGAGGTAGTAGGTTGTATGGTT	chr21	mature
NS500183:349:HT73VBGX2:1:23208:12084:1716	hsa-let-7c	17912158	+	TGAGGTAGTAGGTTGTATGGTC	chr21	mature
NS500183:349:HT73VBGX2:1:23208:17989:5913	hsa-let-7c	17912158	+	TGAGGTAGTAGGTTGTATGGTT	chr21	mature
NS500183:349:HT73VBGX2:1:23208:3531:10272	hsa-let-7c	17912158	+	TGAGGTAGTAGGTTGTATGGTT	chr21	mature
NS500183:349:HT73VBGX2:1:23208:7650:14440	hsa-let-7c	17912158	+	TGAGGTAGTAGGTTGTATGGTT	chr21	mature
NS500183:349:HT73VBGX2:1:23209:9745:6256	hsa-let-7c	17912158	+	TGAGGTAGTAGGTTGTATGGTT	chr21	mature
NS500183:349:HT73VBGX2:1:23210:26320:10731	hsa-let-7c	17912158	+	TGAAGTAGTAGGTTGTATGGTC	chr21	mature
NS500183:349:HT73VBGX2:1:23210:4660:14314	hsa-let-7c	17912158	+	TGAGGTAGTAGGTTGTATGGT	chr21	mature
NS500183:349:HT73VBGX2:1:23211:8529:2842	hsa-let-7c	17912158	+	TGAGGTAGTAGGTTGTATGGTT	chr21	mature
NS500183:349:HT73VBGX2:1:23211:24009:8017	hsa-let-7c	17912158	+	TGAGGTAGTAGGTTGTATGGTT	chr21	mature
NS500183:349:HT73VBGX2:1:23211:5855:11189	hsa-let-7c	17912158	+	TGAGGTAGTAGGTTGTATGGTA	chr21	mature
NS500183:349:HT73VBGX2:1:23211:11020:11414	hsa-let-7c	17912158	+	TGAGGTAGTAGGTTGTATGGTT	chr21	mature
NS500183:349:HT73VBGX2:1:23211:16708:12913	hsa-let-7c	17912158	+	TGAGGTAGTAGGTTGTATGGTT	chr21	mature
NS500183:349:HT73VBGX2:1:23211:13065:13055	hsa-let-7c	17912158	+	TGAGGTAGTAGGTTGTATGGTT	chr21	mature
NS500183:349:HT73VBGX2:1:23211:16264:18029	hsa-let-7c	17912158	+	TGAGGTAGTAGGTTGTATGGTC	chr21	mature
NS500183:349:HT73VBGX2:1:23212:14554:9886	hsa-let-7c	17912158	+	TGAGGTAGTAGGTTGTATGGTT	chr21	mature
NS500183:349:HT73VBGX2:1:23212:1814:10703	hsa-let-7c	17912158	+	TGAGGTAGTAGGTTGTATGGTC	chr21	mature
NS500183:349:HT73VBGX2:1:23212:16288:13064	hsa-let-7c	17912158	+	TGAGGTAGTAGGTTGTATGGTT	chr21	mature
NS500183:349:HT73VBGX2:1:23212:25237:13090	hsa-let-7c	17912158	+	TGAGGTAGTAGGTTGTATGGTT	chr21	mature
NS500183:349:HT73VBGX2:1:23212:22528:16314	hsa-let-7c	17912158	+	TGAGGTAGTAGGTTGTATGGTTA	chr21	mature
NS500183:349:HT73VBGX2:1:23301:10476:1066	hsa-let-7c	17912158	+	TGAGGTAGTAGGTTGTATGGTC	chr21	mature
NS500183:349:HT73VBGX2:1:23301:16183:1801	hsa-let-7c	17912158	+	TGAGGTAGTAGGTTGTATGGTC	chr21	mature
NS500183:349:HT73VBGX2:1:23301:8174:12010	hsa-let-7c	17912158	+	TGAGGTAGTAGGTTGTATGGT	chr21	mature
NS500183:349:HT73VBGX2:1:23301:13248:14447	hsa-let-7c	17912158	+	TGAGGTAGTAGGTTGTATGG	chr21	mature
NS500183:349:HT73VBGX2:1:23301:1715:18136	hsa-let-7c	17912158	+	TGAGGTAGTAGGTTGTATGGT	chr21	mature
NS500183:349:HT73VBGX2:1:23302:20673:11740	hsa-let-7c	17912158	+	TGAGGTAGTAGGTTGTATGGTT	chr21	mature
NS500183:349:HT73VBGX2:1:23302:16563:12175	hsa-let-7c	17912158	+	TGAGGTAGTAGGTTGTATGGTT	chr21	mature
NS500183:349:HT73VBGX2:1:23303:19258:12145	hsa-let-7c	17912158	+	TGAGGTAGTAGGTTGTATGGTT	chr21	mature
NS500183:349:HT73VBGX2:1:23304:20930:10794	hsa-let-7c	17912158	+	TGGGGTAGTAGGTTGTATGGTA	chr21	mature
NS500183:349:HT73VBGX2:1:23304:12263:17278	hsa-let-7c	17912158	+	TGAGGTAGTAGGTTGTATGGCT	chr21	mature
NS500183:349:HT73VBGX2:1:23305:21178:6150	hsa-let-7c	17912158	+	TGAGGTAGTAGGTTGTATGGTT	chr21	mature
NS500183:349:HT73VBGX2:1:23305:8383:16372	hsa-let-7c	17912158	+	TGAGGTAGTAGGTTGTATGGTT	chr21	mature
NS500183:349:HT73VBGX2:1:23306:9719:13040	hsa-let-7c	17912158	+	TGAGGTAGTAGGTTGTATGGTT	chr21	mature
NS500183:349:HT73VBGX2:1:23306:6423:18806	hsa-let-7c	17912158	+	TGAGGTAGTAGGTTGTATGGAT	chr21	mature
NS500183:349:HT73VBGX2:1:23306:11659:20146	hsa-let-7c	17912158	+	TGAGGTAGTAGGTTGTATGGTT	chr21	mature
NS500183:349:HT73VBGX2:1:23307:17808:1561	hsa-let-7c	17912158	+	TGAGGTAGTAGGTTGTATGGTTA	chr21	mature
NS500183:349:HT73VBGX2:1:23307:1726:4962	hsa-let-7c	17912158	+	TGAGGTAGTAGGTTGTATGGTT	chr21	mature
NS500183:349:HT73VBGX2:1:23307:3096:5182	hsa-let-7c	17912158	+	TGAGGTAGAAGGTTGTATGGTT	chr21	mature
NS500183:349:HT73VBGX2:1:23307:1614:7443	hsa-let-7c	17912158	+	TGAGGTAGTAGGTTGTATGGTT	chr21	mature
NS500183:349:HT73VBGX2:1:23307:22412:11633	hsa-let-7c	17912158	+	TGAGGTAGTAGGTTGTATGGTT	chr21	mature
NS500183:349:HT73VBGX2:1:23307:13934:13018	hsa-let-7c	17912158	+	TGAGGTAGTAGGTTGTATGGTT	chr21	mature
NS500183:349:HT73VBGX2:1:23307:25295:14251	hsa-let-7c	17912158	+	TGAGGTAGTAGGTTGTATGGTT	chr21	mature
NS500183:349:HT73VBGX2:1:23307:25647:15721	hsa-let-7c	17912158	+	TGAGGTAGTAGGTTGTATGGTC	chr21	mature
NS500183:349:HT73VBGX2:1:23307:22081:16741	hsa-let-7c	17912158	+	TGAGGTAGTAGGTTGTATGGTT	chr21	mature
NS500183:349:HT73VBGX2:1:23308:5718:1339	hsa-let-7c	17912158	+	TGAGGTAGTAGGTTGTATGGTT	chr21	mature
NS500183:349:HT73VBGX2:1:23308:14527:5673	hsa-let-7c	17912158	+	TGAGGTAGTAGGTTGTATGGTT	chr21	mature
NS500183:349:HT73VBGX2:1:23308:25768:9564	hsa-let-7c	17912158	+	TGAGGTAGTAGGTTGTATGGTTT	chr21	mature
NS500183:349:HT73VBGX2:1:23308:21079:17280	hsa-let-7c	17912158	+	TGAGGTAGTAGGTTGTATGGTT	chr21	mature
NS500183:349:HT73VBGX2:1:23308:22671:19307	hsa-let-7c	17912158	+	TGAGGTAGTAGGTTGTATGGTT	chr21	mature
NS500183:349:HT73VBGX2:1:23309:26224:7732	hsa-let-7c	17912158	+	TGAGGTAGTAGGTTGTATGGTT	chr21	mature
NS500183:349:HT73VBGX2:1:23309:19884:10669	hsa-let-7c	17912158	+	TGAGGTAGTAGGTTGTATGGTT	chr21	mature
NS500183:349:HT73VBGX2:1:23309:16525:11663	hsa-let-7c	17912158	+	TGAGGTAGTAGGTTGTATGGT	chr21	mature
NS500183:349:HT73VBGX2:1:23309:24936:13671	hsa-let-7c	17912158	+	TGAGGTAGTAGGTTGTATGGTT	chr21	mature
NS500183:349:HT73VBGX2:1:23309:19335:13899	hsa-let-7c	17912158	+	TGAGGTAGTAGGTTGTATGGTT	chr21	mature
NS500183:349:HT73VBGX2:1:23309:18536:15838	hsa-let-7c	17912158	+	TGAGGTAGTAGGTTGTATGGTT	chr21	mature
NS500183:349:HT73VBGX2:1:23310:2922:2304	hsa-let-7c	17912158	+	TGAGGTAGTAGGTTGTATGGTT	chr21	mature
NS500183:349:HT73VBGX2:1:23310:16539:3626	hsa-let-7c	17912158	+	TGAGGTAGTAGGTTGTATGGTT	chr21	mature
NS500183:349:HT73VBGX2:1:23310:3146:5666	hsa-let-7c	17912158	+	TGAGGTAGTAGGTTGTATGGTA	chr21	mature
NS500183:349:HT73VBGX2:1:23310:25727:8232	hsa-let-7c	17912158	+	TGAGGTAGTAGGTTGTATGGTT	chr21	mature
NS500183:349:HT73VBGX2:1:23310:13328:12324	hsa-let-7c	17912158	+	TGAGGTAGTAGGTTGTATGGTT	chr21	mature
NS500183:349:HT73VBGX2:1:23310:4096:19474	hsa-let-7c	17912158	+	TGAGGTAGTAGGTTGTATGGTT	chr21	mature
NS500183:349:HT73VBGX2:1:23311:4664:9946	hsa-let-7c	17912158	+	TGAGGTAGTAGGTTGTATGGTT	chr21	mature
NS500183:349:HT73VBGX2:1:23311:23289:12575	hsa-let-7c	17912158	+	TGAGGTAGTAGGTTGTATGGTA	chr21	mature
NS500183:349:HT73VBGX2:1:23312:6405:6411	hsa-let-7c	17912158	+	TGAGGTAGTAGGTTGTATGGTT	chr21	mature
NS500183:349:HT73VBGX2:1:23312:16748:10384	hsa-let-7c	17912158	+	TGAGGTAGTAGGTTGTATGGTT	chr21	mature
NS500183:349:HT73VBGX2:1:23312:9272:12198	hsa-let-7c	17912158	+	TGAGGTAGTAGGTTGTATGG	chr21	mature
NS500183:349:HT73VBGX2:1:23312:6820:17173	hsa-let-7c	17912158	+	TGAGGTAGAAGGTTGTATGGTT	chr21	mature
NS500183:349:HT73VBGX2:2:11101:18440:4232	hsa-let-7c	17912158	+	TGAGGTAGTAGGTTGTATGGTT	chr21	mature
NS500183:349:HT73VBGX2:2:11101:26159:16434	hsa-let-7c	17912158	+	TGAGGTAGTAGGTTGTATGGT	chr21	mature
NS500183:349:HT73VBGX2:2:11102:20226:10481	hsa-let-7c	17912158	+	TGAGGTAGTAGGTTGTATGGTT	chr21	mature
NS500183:349:HT73VBGX2:2:11103:24211:9134	hsa-let-7c	17912158	+	TGAGGTAGTAGGTTGTATGGTT	chr21	mature
NS500183:349:HT73VBGX2:2:11103:2207:9430	hsa-let-7c	17912158	+	TGAGGTAGTAGGTTGTATGGTT	chr21	mature
NS500183:349:HT73VBGX2:2:11103:19690:14507	hsa-let-7c	17912158	+	TGAGGTAGTAGGTTGTATGGTC	chr21	mature
NS500183:349:HT73VBGX2:2:11104:21521:3235	hsa-let-7c	17912158	+	TGAGGTAGTAGGTTGTATGGTT	chr21	mature
NS500183:349:HT73VBGX2:2:11104:26328:13229	hsa-let-7c	17912158	+	TGAGGTAGTAGGTTGTATGGTTA	chr21	mature
NS500183:349:HT73VBGX2:2:11104:14970:14091	hsa-let-7c	17912158	+	TGAGGTAGTAGGTTGTATGGTG	chr21	mature
NS500183:349:HT73VBGX2:2:11104:9975:19628	hsa-let-7c	17912158	+	TGAGGTAGTAGGTTGTATGGT	chr21	mature
NS500183:349:HT73VBGX2:2:11104:13026:19964	hsa-let-7c	17912158	+	TGAGGTAGTAGGTTGTATGGTT	chr21	mature
NS500183:349:HT73VBGX2:2:11105:12947:7864	hsa-let-7c	17912158	+	TGAGGTAGTAGGTTGTATGGTT	chr21	mature
NS500183:349:HT73VBGX2:2:11106:7568:3647	hsa-let-7c	17912158	+	TGAGGTAGTAGGTTGTATGGTC	chr21	mature
NS500183:349:HT73VBGX2:2:11106:20993:13466	hsa-let-7c	17912158	+	TGAGGTAGTAGGTTGTATGGTG	chr21	mature
NS500183:349:HT73VBGX2:2:11106:8343:15849	hsa-let-7c	17912158	+	TGAGGTAGTAGGTTGTATGGTTA	chr21	mature
NS500183:349:HT73VBGX2:2:11106:13966:18235	hsa-let-7c	17912158	+	TGAGGTAGTAGGTTGTATGGTT	chr21	mature
NS500183:349:HT73VBGX2:2:11106:9587:18347	hsa-let-7c	17912158	+	TGAGGTAGTAGGTTGTATGGTT	chr21	mature
NS500183:349:HT73VBGX2:2:11106:11618:19536	hsa-let-7c	17912158	+	TGAGGTAGTAGGTTGTATGGTT	chr21	mature
NS500183:349:HT73VBGX2:2:11107:23421:7332	hsa-let-7c	17912158	+	TGAGGTAGTAGGTTGTATGGTT	chr21	mature
NS500183:349:HT73VBGX2:2:11107:10715:11260	hsa-let-7c	17912158	+	TGAGGTAGTAGGTTGTATGGTT	chr21	mature
NS500183:349:HT73VBGX2:2:11107:11115:11352	hsa-let-7c	17912158	+	TGAGGTAGTAGGTTGTATGGTT	chr21	mature
NS500183:349:HT73VBGX2:2:11107:26049:17092	hsa-let-7c	17912158	+	TGAGGTAGTAGGTTGTATGGTC	chr21	mature
NS500183:349:HT73VBGX2:2:11108:20291:4113	hsa-let-7c	17912158	+	TGAGGTAGTAGGTTGTATGGTT	chr21	mature
NS500183:349:HT73VBGX2:2:11108:5573:17174	hsa-let-7c	17912158	+	TGAGGTAGTAGGTTGTATGGTT	chr21	mature
NS500183:349:HT73VBGX2:2:11108:21567:17492	hsa-let-7c	17912158	+	TGAGGTAGTAGGTTGTATGGTT	chr21	mature
NS500183:349:HT73VBGX2:2:11110:2953:3740	hsa-let-7c	17912158	+	TGAGGTAGTAGGTTGTATGGT	chr21	mature
NS500183:349:HT73VBGX2:2:11110:15401:4988	hsa-let-7c	17912158	+	TGAGGTAGTAGGTTGTATGGTT	chr21	mature
NS500183:349:HT73VBGX2:2:11110:17939:5312	hsa-let-7c	17912158	+	TGAGGTAGTAGGTTGTATGGTT	chr21	mature
NS500183:349:HT73VBGX2:2:11110:10085:5731	hsa-let-7c	17912158	+	TGAGGTAGTAGGTTGTATGGTT	chr21	mature
NS500183:349:HT73VBGX2:2:11110:6549:10029	hsa-let-7c	17912158	+	TGAGGTAGTAGGTTGTATGGTT	chr21	mature
NS500183:349:HT73VBGX2:2:11110:7602:14460	hsa-let-7c	17912158	+	TGAGGTAGTAGGTTGTATGGTT	chr21	mature
NS500183:349:HT73VBGX2:2:11110:7104:14479	hsa-let-7c	17912158	+	TGAGGTAGTAGGTTGTATGGT	chr21	mature
NS500183:349:HT73VBGX2:2:11111:11851:1462	hsa-let-7c	17912158	+	TGAGGTAGTAGGTTGTATGGTT	chr21	mature
NS500183:349:HT73VBGX2:2:11111:14649:13400	hsa-let-7c	17912158	+	TGAGGTAGTAGGTTGTATGGTT	chr21	mature
NS500183:349:HT73VBGX2:2:11112:9897:5527	hsa-let-7c	17912158	+	TGAGGTAGTAGGTTGTATGGTT	chr21	mature
NS500183:349:HT73VBGX2:2:11112:14436:8685	hsa-let-7c	17912158	+	TGAGGTAGTAGGTTGTATGGTT	chr21	mature
NS500183:349:HT73VBGX2:2:11112:10909:14293	hsa-let-7c	17912158	+	TGAGGTAGTAGGTTGTATGGTT	chr21	mature
NS500183:349:HT73VBGX2:2:11112:17667:14446	hsa-let-7c	17912158	+	TGAGGTAGTAGGTTGTATGGTC	chr21	mature
NS500183:349:HT73VBGX2:2:11201:6221:4283	hsa-let-7c	17912158	+	TGAGGTAGTAGGTTGTATGGTT	chr21	mature
NS500183:349:HT73VBGX2:2:11201:19111:15474	hsa-let-7c	17912158	+	TGAGGTAGTAGGTTGTATGGTT	chr21	mature
NS500183:349:HT73VBGX2:2:11201:5492:15986	hsa-let-7c	17912158	+	TGAGGTAGTAGGTTGTATGGTT	chr21	mature
NS500183:349:HT73VBGX2:2:11201:13695:19123	hsa-let-7c	17912158	+	TGAGGTAGTAGGTTGTATGGTT	chr21	mature
NS500183:349:HT73VBGX2:2:11202:4188:7286	hsa-let-7c	17912158	+	TGAGGTAGTAGGTTGTATGGTT	chr21	mature
NS500183:349:HT73VBGX2:2:11202:6649:18797	hsa-let-7c	17912158	+	TGAGGTAGTAGGTTGTATGGTT	chr21	mature
NS500183:349:HT73VBGX2:2:11203:4135:4419	hsa-let-7c	17912158	+	TGAGGTAGTAGGTTGTATGGTT	chr21	mature
NS500183:349:HT73VBGX2:2:11204:18371:1447	hsa-let-7c	17912158	+	TGAGGTAGTAGGTTGTATGGTG	chr21	mature
NS500183:349:HT73VBGX2:2:11204:19256:1533	hsa-let-7c	17912158	+	TGAGGTAGTAGGTTGTATGGTT	chr21	mature
NS500183:349:HT73VBGX2:2:11204:9029:16141	hsa-let-7c	17912158	+	TGAGGTAGTAGGTTGTATGGTT	chr21	mature
NS500183:349:HT73VBGX2:2:11204:11597:17278	hsa-let-7c	17912158	+	TGAGGTAGTAGGTTGTATGGTT	chr21	mature
NS500183:349:HT73VBGX2:2:11204:15300:18290	hsa-let-7c	17912158	+	TGAGGTAATAGGTTGTATGGT	chr21	mature
NS500183:349:HT73VBGX2:2:11204:5253:18742	hsa-let-7c	17912158	+	TGAGGTAGTAGGTTGTATGGTT	chr21	mature
NS500183:349:HT73VBGX2:2:11205:2628:6946	hsa-let-7c	17912158	+	TGAGGTAGTAGGTTGTATGGTC	chr21	mature
NS500183:349:HT73VBGX2:2:11206:16645:3945	hsa-let-7c	17912158	+	TGAGGTAGTAGGTTGTATGGTC	chr21	mature
NS500183:349:HT73VBGX2:2:11206:9660:9280	hsa-let-7c	17912158	+	TGAGGTAGTAGGTTGTATGGT	chr21	mature
NS500183:349:HT73VBGX2:2:11207:24626:2608	hsa-let-7c	17912158	+	TGAGGTAGTAGGTTGTATGGT	chr21	mature
NS500183:349:HT73VBGX2:2:11207:21267:10657	hsa-let-7c	17912158	+	TGAGGTAGTAGGTTGTATGGTC	chr21	mature
NS500183:349:HT73VBGX2:2:11207:16774:19034	hsa-let-7c	17912158	+	TGAGGTAGTAGGTTGTATGGTC	chr21	mature
NS500183:349:HT73VBGX2:2:11208:3343:4486	hsa-let-7c	17912158	+	TGAGGTAGTAGGTTGTATGGTT	chr21	mature
NS500183:349:HT73VBGX2:2:11208:20864:14153	hsa-let-7c	17912158	+	TGAGGTAGTAGGTTGTATGGTT	chr21	mature
NS500183:349:HT73VBGX2:2:11208:1703:16496	hsa-let-7c	17912158	+	TGAGGTAGTAGGTTGTATGGTT	chr21	mature
NS500183:349:HT73VBGX2:2:11208:13666:18671	hsa-let-7c	17912158	+	TGAGGTAGTAGGTTGTATGGTT	chr21	mature
NS500183:349:HT73VBGX2:2:11209:21360:4413	hsa-let-7c	17912158	+	TGAGGTAGTAGGTTGTATGGTT	chr21	mature
NS500183:349:HT73VBGX2:2:11209:2204:5897	hsa-let-7c	17912158	+	TGAGGTAGTAGGTTGTATGGTT	chr21	mature
NS500183:349:HT73VBGX2:2:11209:24706:15357	hsa-let-7c	17912158	+	TGAGGTAGTAGGTTGTATGGTT	chr21	mature
NS500183:349:HT73VBGX2:2:11210:1316:3740	hsa-let-7c	17912158	+	TGAGGTAGTAGGTTGTATGGTT	chr21	mature
NS500183:349:HT73VBGX2:2:11210:20633:7059	hsa-let-7c	17912158	+	TGAGGTAGTAGGTTGTATGG	chr21	mature
NS500183:349:HT73VBGX2:2:11210:26404:12791	hsa-let-7c	17912158	+	TGAGGTAGTAGGTTGTATGGTT	chr21	mature
NS500183:349:HT73VBGX2:2:11211:26705:3748	hsa-let-7c	17912158	+	TGAGGTAGTAGGTTGTATGGTT	chr21	mature
NS500183:349:HT73VBGX2:2:11211:5570:6537	hsa-let-7c	17912158	+	TGAGGTAGTAGGTTGTATGGT	chr21	mature
[truncated: 30,284 more rows]

## Sheet: SH-SY5Y
Table S3. Segmental sequences wirth annotation for SH-SY5Y cells
read_name	miRNA	start	strand	seq	chr	bin
NS500183:349:HT73VBGX2:1:21303:10698:9620	hsa-let-7a-1	96938316	+	CTAACGTGATAGAAAAGTCTGCATCCAGGCGGTCTGATAGAAAGTC	chr9	extension
NS500183:349:HT73VBGX2:1:23303:8290:12684	hsa-let-7a-1	96938316	+	CTAACGTGATAGAAAAGTCTGCATCCAGGCGGTCTGATAGA	chr9	extension
NS500183:349:HT73VBGX2:2:22312:18884:19077	hsa-let-7a-1	96938316	+	CTAACGTGATAGAAAAGTCTGCATCCAGGCGGTGT	chr9	extension
NS500183:349:HT73VBGX2:2:22312:4401:19297	hsa-let-7a-1	96938316	+	CTAACGTGATAGAAAAGTCTGCATCCAGGCGGTCTGATAGAA	chr9	extension
NS500183:349:HT73VBGX2:3:11607:14611:10579	hsa-let-7a-1	96938316	+	CTAACGTGATAGAAAAGTCTGCATCCAGGCGGTCTGATAGAAAGTCAGTTAACTAATTGTACAATATTTAAGATT	chr9	extension
NS500183:349:HT73VBGX2:3:12507:11311:18855	hsa-let-7a-1	96938316	+	CTAACGTGATAGAAAAGTCTGCATCCAGGCGGTCTGATAGAAAGTC	chr9	extension
NS500183:349:HT73VBGX2:3:21510:19707:12216	hsa-let-7a-1	96938316	+	CTAACGTGATAGAAAAGTCTGCATCCAGGCGGTCTGATAGAAAGTCAGTTAACT	chr9	extension
NS500183:349:HT73VBGX2:3:23503:3380:12740	hsa-let-7a-1	96938316	+	CTAACGTGATAGAAAAGTCTGCATCCAGGCGGTCTGATAGAAAGTCAGTTAACTAATTGTACAATATTTAAGATT	chr9	extension
NS500183:349:HT73VBGX2:4:11506:23878:6421	hsa-let-7a-1	96938316	+	CTAACGTGATAGAAAAGTCTGCATCCAGGCGGTCTGATAGAAAGTCAGTTAACC	chr9	extension
NS500183:349:HT73VBGX2:4:11506:15308:10331	hsa-let-7a-1	96938316	+	CTAACGTGATAGAAAAGTCTGCATCCAGGCGGTCTGATAGAAAGTC	chr9	extension
NS500183:349:HT73VBGX2:4:12504:25038:8510	hsa-let-7a-1	96938316	+	CTAACGTGATAGAAAAGTCTGCATCCAGGCGGTCTGATAGAAAGTCAGTTAACTAATTGTACAATATTTAAGATT	chr9	extension
NS500183:349:HT73VBGX2:4:12608:10307:2791	hsa-let-7a-1	96938316	+	CTAACGTGATAGAAAAGTCTGCATCCAGGCGGTCTGATAGAAAGTCAGTTAACTAATTGTTCAATATTTAAGATT	chr9	extension
NS500183:349:HT73VBGX2:4:23509:20203:17352	hsa-let-7a-1	96938316	+	CTAACGTGATAGAAAAGTCTGCATCCAGGCGGTCTGAAAGAAAGTC	chr9	extension
NS500183:349:HT73VBGX2:4:23611:19870:10609	hsa-let-7a-1	96938316	+	CTAACGTGATAGAAAAGTCTGCATCCAGGCGGTCTGATAGAAAGTCAGTTAACT	chr9	extension
NS500183:349:HT73VBGX2:4:23612:12683:7964	hsa-let-7a-1	96938316	+	CTAACGTGATAGAAAAGTCTGCATCCAGGCGGTCTGATAGAAAGTCAGTTAACG	chr9	extension
NS500183:349:HT73VBGX2:1:11203:12601:3808	hsa-let-7a-1	96938316	+	CAAACGTGATAGAAAAGTCTGCATCCAGGCGGTCTGATAGAAAGTCAGTTAACTAATTGTACAATATTTAAGATT	chr9	extension
NS500183:349:HT73VBGX2:1:13107:18237:18159	hsa-let-7a-1	96938316	+	CTAACGTGATAGAAAAGTCTGCATCCAGGCGGCCTGATAGAAAGTCAGTTAACTAATTGTACAATATTTAAGAT	chr9	extension
NS500183:349:HT73VBGX2:3:11501:5729:16971	hsa-let-7a-1	96938316	+	CTAACGTGAAACAAAAGTCTGCATCCAGGCGGTCTGATAGAAAGTC	chr9	extension
NS500183:349:HT73VBGX2:4:23611:11998:18954	hsa-let-7a-1	96938316	+	CTAACGTGATAGAAAAGTCTGCATCCAGGCGGCCTGATAGAAAGTCAGTTAACTAATTGTACAATATTTAAGATT	chr9	extension
NS500183:349:HT73VBGX2:1:12104:19063:8372	hsa-let-7a-1	96938316	+	CTAACGTGATAGAAAAGTCTGC	chr9	extension
NS500183:349:HT73VBGX2:1:12309:19138:12244	hsa-let-7a-1	96938316	+	CTAACGTGATAGAAAAGTCTGCATCCAGGCGGT	chr9	extension
NS500183:349:HT73VBGX2:1:13204:15498:20365	hsa-let-7a-1	96938316	+	CTAACGTGATAGAGAAGTCTGCATCCAGGCGGTCTGATA	chr9	extension
NS500183:349:HT73VBGX2:2:12110:19585:1300	hsa-let-7a-1	96938316	+	CTAACGTGATAGAAAAGTCTGC	chr9	extension
NS500183:349:HT73VBGX2:3:11412:9910:3987	hsa-let-7a-1	96938316	+	CTAACGTGATAGAAAAGTCTGCATCCAGGCGGACTGATA	chr9	extension
NS500183:349:HT73VBGX2:3:12510:14780:12517	hsa-let-7a-1	96938316	+	CTAACGTGATAGAAAAGTCTGC	chr9	extension
NS500183:349:HT73VBGX2:3:13402:14441:12458	hsa-let-7a-1	96938316	+	CTAACGTGATAGAAAAGTCTGCATCCAGGCGGTCTGATA	chr9	extension
NS500183:349:HT73VBGX2:3:13406:18751:8751	hsa-let-7a-1	96938316	+	CTAACGTGATAGAAAAGTCTGCATCCAGGCGGTCTGATAGAAAGTC	chr9	extension
NS500183:349:HT73VBGX2:3:13510:21701:19030	hsa-let-7a-1	96938316	+	CTAACGTGATAGAAAAGTCTGCATCCAGGCGGTCT	chr9	extension
NS500183:349:HT73VBGX2:3:22612:9567:20394	hsa-let-7a-1	96938316	+	CTAACGTGATAGAAAAGTCTGCATCCAGGCGGTCTGATAGAAAGTC	chr9	extension
NS500183:349:HT73VBGX2:3:23504:10305:1067	hsa-let-7a-1	96938316	+	CTAACGTGATAGAAAAGTCTGCATCCAGGCGGTCTGATAGAAAGTC	chr9	extension
NS500183:349:HT73VBGX2:4:12408:20608:5649	hsa-let-7a-1	96938316	+	CTAACTTGATAGAAAAGTCTGCATCCAGGCGGT	chr9	extension
NS500183:349:HT73VBGX2:4:21611:23433:12883	hsa-let-7a-1	96938316	+	CTAACGTGATAGAAAAGTCTGCATCCAGGCGGTCT	chr9	extension
NS500183:349:HT73VBGX2:2:11309:18389:6521	hsa-let-7a-3	46508575	+	AGGTGCCTCTGGAAGCCACGGAGTCCCATCGGCACCAAGACCGACTGCCCTTTGGGG	chr22	extension
NS500183:349:HT73VBGX2:3:11501:14342:9962	hsa-let-7a-3	46508575	+	AGGTGCCTCTGGAAGCCACGGAGTCCCATCGGCACCAAGACCGACTGCCCTTTGGGG	chr22	extension
NS500183:349:HT73VBGX2:1:21110:11350:20038	hsa-let-7a-3	46508611	+	AAGACCGACTGCCCTTTGGG	chr22	extension
NS500183:349:HT73VBGX2:1:23204:14863:7253	hsa-let-7a-3	46508611	+	AAGACCGACTGCCCTTTGGG	chr22	extension
NS500183:349:HT73VBGX2:3:11502:16358:16323	hsa-let-7a-3	46508611	+	AAGACCGACTGCCCTTTGGG	chr22	extension
NS500183:349:HT73VBGX2:3:11504:24331:8924	hsa-let-7a-3	46508611	+	AAGACCGACTGCCCTTTGGG	chr22	extension
NS500183:349:HT73VBGX2:3:21403:10457:17946	hsa-let-7a-3	46508701	+	CTGAAGTGGCTGTAATATCTGCGGTGGACAGAGCGTCTGGAACCCTGGCT	chr22	extension
NS500183:349:HT73VBGX2:1:13203:25940:5544	hsa-let-7a-3	46508608	+	ACCAAGACCGACTGCCCTTTGGGG	chr22	extension
NS500183:349:HT73VBGX2:2:23305:25608:13798	hsa-let-7a-3	46508608	+	ACCAAGACCGACTGCCCTTTGGGG	chr22	extension
NS500183:349:HT73VBGX2:3:21509:3943:3382	hsa-let-7a-3	46508608	+	ACCAAGACCGACTGCCCTGTGGGT	chr22	extension
NS500183:349:HT73VBGX2:4:11406:1357:9710	hsa-let-7a-3	46508608	+	ACCAAGACCGACTGCCCTTTGGGG	chr22	extension
NS500183:349:HT73VBGX2:4:11602:18684:5922	hsa-let-7a-3	46508608	+	ACCAAGACCGACTGCCCTTTGGGG	chr22	extension
NS500183:349:HT73VBGX2:2:21305:24576:12182	hsa-let-7a-3	46508608	+	ACCAAGACCGACTGCCCTTTGGGG	chr22	extension
NS500183:349:HT73VBGX2:1:11108:9016:11697	hsa-let-7a-3	46508611	+	AAGACCGAATGCCCTTTGGGGA	chr22	extension
NS500183:349:HT73VBGX2:1:12108:25177:1330	hsa-let-7a-3	46508611	+	AAGACCGACTGCCCTTTGGGGA	chr22	extension
NS500183:349:HT73VBGX2:1:13103:4595:3910	hsa-let-7a-3	46508611	+	AAGACCGACTGCCCTTTGGGG	chr22	extension
NS500183:349:HT73VBGX2:1:21102:19841:16120	hsa-let-7a-3	46508611	+	AAGACCGACTGCCCTTTGGGGA	chr22	extension
NS500183:349:HT73VBGX2:4:11604:7392:14601	hsa-let-7a-3	46508611	+	AAGACCGACTGCCCTTTGGGA	chr22	extension
NS500183:349:HT73VBGX2:2:21312:15421:14398	hsa-let-7a-3	46508702	+	TGAAGTGGCTGTAATATCTGCGGTGGAT	chr22	extension
NS500183:349:HT73VBGX2:2:22303:1680:10937	hsa-let-7a-3	46508702	+	TGAAGTGGCTGTAATATCTGCGGTGGACAGAGCGTCTGGAACCCTG	chr22	extension
NS500183:349:HT73VBGX2:3:11411:9077:6781	hsa-let-7a-3	46508702	+	TGAAGTGGCTGTAATATCTGCGGTGGACAGAGCGTCTGGAACCCTG	chr22	extension
NS500183:349:HT73VBGX2:2:13208:18641:17814	hsa-let-7d	96941198	+	TTAGGGCCTTATTATTCACCGATAACCTGTTTCCTTGCTACTTTGCTTTGGTGTAAGCAGAGTTCTTTCTGTAG	chr9	extension
NS500183:349:HT73VBGX2:2:21201:14006:17965	hsa-let-7d	96941198	+	TTAGGGCCTTATTATTCACCGATAACCTGTTTCCTTGCAACTTTGCTTTGGTGTAAGCAGAGTTCTATCTGTAGG	chr9	extension
NS500183:349:HT73VBGX2:3:12607:3009:9859	hsa-let-7d	96941198	+	TTAGGGCCTTATTATTCACCGATAACCTGTTTCCTTGCTACTTTGCTTTGGTGTAAGCAGAGTTCTTTCTGT	chr9	extension
NS500183:349:HT73VBGX2:3:13407:22154:13714	hsa-let-7d	96941198	+	TTAGGGCCTTATTATTCACCGATAACCTGTTTCCTTGCTACTTTGCTTTGGTGTAAGCAGAGTTCTTTCTGTAGG	chr9	extension
NS500183:349:HT73VBGX2:3:22508:22493:10966	hsa-let-7d	96941198	+	TTAGGGCCTTATTATTCACCGATAACCTGTTTCCTTGCTACTTTGCTTTGGTGTAAGCAGAGTTCTTTCTGTAGG	chr9	extension
NS500183:349:HT73VBGX2:4:11611:6009:9098	hsa-let-7d	96941198	+	TTAGGGCCTTATTATTCACCGATAACCTGTTTCCTTGCTACTTTGCTTTGGTGTAAGCAGAGTTCTTTCTGT	chr9	extension
NS500183:349:HT73VBGX2:1:22202:4208:13024	hsa-let-7d	96941198	+	TTAGGGCCTTATTATTCACCGATAACCTGTTTCCTTGCTACTTTGCTTTGGTGTAAGCAGAGTTCTTTCTGTAGG	chr9	extension
NS500183:349:HT73VBGX2:1:11102:10554:13935	hsa-let-7f-1	96938712	+	CTGAGGAGTAGACTTGCTGCATTATTTTCTTTTTATTTAGATGATATTAAAACTCAGAAGAATTAATTTTGACAT	chr9	extension
NS500183:349:HT73VBGX2:1:11104:20022:4099	hsa-let-7f-1	96938712	+	CTGAGGAGTAGACTTGCTGCATTATTTTCTTTTTATTTAGATGATATTAAAACTCAGAAGAATTAATTTTGACAT	chr9	extension
NS500183:349:HT73VBGX2:1:11206:20011:17162	hsa-let-7f-1	96938712	+	CTGAGGAGTAGACTTGCTGCATTATTTTCTTTTTATTTAGATGATATTAAAACTCAGAAGAATTAATTTTGACAT	chr9	extension
NS500183:349:HT73VBGX2:1:11301:7888:3912	hsa-let-7f-1	96938712	+	CTGAGGAGTAGACTTGCTGCATTATTTTCTTTTTATTTAGATGATATTAAAACTCAGAAGAATTAATTTTGACAT	chr9	extension
NS500183:349:HT73VBGX2:1:11308:22231:11108	hsa-let-7f-1	96938712	+	CTGAGGAGTAGACTTGCTGCATTATTTTCTTTTTATTTAGATGATATTAAAACTCAGAAGAATTAATTTTGACAT	chr9	extension
NS500183:349:HT73VBGX2:1:11311:23322:10854	hsa-let-7f-1	96938712	+	CTGAGGAGTAGACTTGCTGCATTATTTTCTTTTTATTTAGATGATATTAAAACTCAGAAGAATTAATTTTGACAT	chr9	extension
NS500183:349:HT73VBGX2:1:12112:5841:19479	hsa-let-7f-1	96938712	+	CCGAGGAGTAGACTTGCTGCATTATTTTCTTTTTATTTAGATGATATTAAAACTCAGAAGAATTAATTTTGACAT	chr9	extension
NS500183:349:HT73VBGX2:1:12208:16345:9495	hsa-let-7f-1	96938712	+	CTGAGGAGTAGACTTGCTGCATTATTTTCTTTATATTTAGATGATATTAAAACTCAGAAGAATTAATTTTGACAT	chr9	extension
NS500183:349:HT73VBGX2:1:12304:2283:3837	hsa-let-7f-1	96938712	+	CTGAGGAGTAGACTTGCTGCATTATTTTCTTTTTATTTAGATGATATTAAAACTC	chr9	extension
NS500183:349:HT73VBGX2:1:13105:25137:12991	hsa-let-7f-1	96938712	+	CTGAGGAGTAGACTTGCTGCATTATTTTCTTTTTATTTAGATGATATTAAAACTCAGAAGAATTAATTTTGACAT	chr9	extension
NS500183:349:HT73VBGX2:1:13107:9054:3168	hsa-let-7f-1	96938712	+	CTGAGGAGTAGACTTGCTGCATTATTTTCTTTTTATTTAGATGATATTAAAACTCAGAAGAATTAATTTTGACAT	chr9	extension
NS500183:349:HT73VBGX2:1:13109:24944:14972	hsa-let-7f-1	96938712	+	CTGAGGAGTAGACTTGCTGCATTATTTTCTTTTTATTTAGATGATATTAAAACTCAGAAGAATTAATTTTGACAT	chr9	extension
NS500183:349:HT73VBGX2:1:13205:9187:4169	hsa-let-7f-1	96938712	+	CTGAGGAGTAGACTTGCTGCATTATTTTCTTTTTATTTAGATGATATTAAAACTCAGAAGAATTAATTTTGACAT	chr9	extension
NS500183:349:HT73VBGX2:1:13209:4326:17938	hsa-let-7f-1	96938712	+	CTGAGGAGTAGACTTGCTGCATTATTTTCTTTTTATTTAGATGATATTAAAACTCAGAAGAATTAATTTTGACA	chr9	extension
NS500183:349:HT73VBGX2:1:13211:2290:5289	hsa-let-7f-1	96938712	+	CTGAGGAGTAGACTTGCTGCATTATTTTCTTTTTATTTAGATGATATTAAAACTCAGAAGAATTAATTTTGACA	chr9	extension
NS500183:349:HT73VBGX2:1:13303:5354:7001	hsa-let-7f-1	96938712	+	CTGAGGAGTAGACTTGCTGCATTATTTTCTTTTTATTTAGATGATATTAAAACTCAGAAGAATTAATTTTGACAT	chr9	extension
NS500183:349:HT73VBGX2:1:13308:7383:2455	hsa-let-7f-1	96938712	+	CTGAGGAGTAGACTTGCTGCATTATTTTCTTTTTATTTAGATGATATCAAAGCTCAGAAGAATTAATTTTGACAT	chr9	extension
NS500183:349:HT73VBGX2:1:21106:17884:12800	hsa-let-7f-1	96938712	+	CTGAGGAGTAGACTTGCTGCATTATTTTCTTTTTATTTAGATG	chr9	extension
NS500183:349:HT73VBGX2:1:21202:14951:8838	hsa-let-7f-1	96938712	+	CTGAGGAGTAGACTTGCTGCATTATTTTCTTTTTATTTAGATGATATTAAAACTCAGAAGAATTAATTTTGACAT	chr9	extension
NS500183:349:HT73VBGX2:1:21208:1977:5622	hsa-let-7f-1	96938712	+	CTGAGGAGTAGACTTGCTGCATTATTTTCTTTTTATTTAGATGATATTAAAACTCAGAAGAATTAATTTTGACAT	chr9	extension
NS500183:349:HT73VBGX2:1:21309:6175:10546	hsa-let-7f-1	96938712	+	CTAAGGAGTAGACTTGCTGCATTATTTTCTTTTTATTTAGATGATATTAAAACTCAGAAGAATTAATTTTGACAT	chr9	extension
NS500183:349:HT73VBGX2:1:22111:3355:3051	hsa-let-7f-1	96938712	+	CTGAGGAGTAGACTTGCTGCATTATTTTCTTTTTATTTAGATGATATTAAAACTCAGAAGAATTAATTTTGACAT	chr9	extension
NS500183:349:HT73VBGX2:1:22301:17370:14389	hsa-let-7f-1	96938712	+	CTGAGGAGTAGACTTGCTGCATTATTTTCTTTTTATTTAGATGATATTAAAACTCAGAAGAATTAATTTTGACAT	chr9	extension
NS500183:349:HT73VBGX2:1:22305:2383:3521	hsa-let-7f-1	96938712	+	CTGAGGAGTAGACTTGCTGCATTATTTTCTTTTTATTTAGATGATATTAAAACTCAGAAGAATTAATTTTGACAT	chr9	extension
NS500183:349:HT73VBGX2:1:23301:21611:2110	hsa-let-7f-1	96938712	+	CTGAGGAGTAGACTTGCTGCATTATTTTCTTTTTATTTAGATGATATTAAAACTCAGAAGAATTAATTTTGACAT	chr9	extension
NS500183:349:HT73VBGX2:1:23304:1698:15091	hsa-let-7f-1	96938712	+	CTGAGGAGTAGACTTGCTGCATTATTTTCTTTTTATTTAGATGATATTAAAACTCAGAAGAATTAATTTTGACAT	chr9	extension
NS500183:349:HT73VBGX2:1:23306:2971:2972	hsa-let-7f-1	96938712	+	CTGAGGAGTAGACTTGCTGCATTATTTTCTTTTTATTTAGATGATATTAAAACTCAGAAGAATTAATTTTGACAT	chr9	extension
NS500183:349:HT73VBGX2:2:11105:10183:16905	hsa-let-7f-1	96938712	+	CTGAGGAGTAGACTTGCTGCATTATTTTCTTTTTATTTAGATGATATTAAAACTCAGAAGAATTAATTTTGACAT	chr9	extension
NS500183:349:HT73VBGX2:2:11106:3718:7714	hsa-let-7f-1	96938712	+	CTGAGGAGTAGACTTGCTGCATTATTTTCTTTTTATTTAGATGATATTAAAACTC	chr9	extension
NS500183:349:HT73VBGX2:2:11302:18620:12528	hsa-let-7f-1	96938712	+	CTGAGGAGTAGACTTGCTGCATTATTTTCTTTTTATTTAGATGATATTAAAACTCAGAAGAATTAATTTTGACAT	chr9	extension
NS500183:349:HT73VBGX2:2:12202:12448:12173	hsa-let-7f-1	96938712	+	CTGAGGAGTAGACTTGCTGCATTATTTTCTTTTTATTTAGATGATATTAAAACTCAGAAGAATTAATTTTGACAT	chr9	extension
NS500183:349:HT73VBGX2:2:12310:13356:2382	hsa-let-7f-1	96938712	+	CTGAGGAGTAGACTTGCTGCATTATTTTCTTTTTATTTAGATGATATTAAAACTCAGAAGAATTAATTTTGACAT	chr9	extension
NS500183:349:HT73VBGX2:2:13106:1127:10801	hsa-let-7f-1	96938712	+	CTGAGGAGTAGACTTGCTGCATTATTTTCTTTTTATTTAGATGATATTAAAACTCAGAAGAATTAATTTTGACA	chr9	extension
NS500183:349:HT73VBGX2:2:13107:26636:10816	hsa-let-7f-1	96938712	+	CTGAGGAGTAGACTTGCTGCATTATTTTCTTTTTATTTAGATGATATTAAAACTCAGAAGAATTAATTTTGACAT	chr9	extension
NS500183:349:HT73VBGX2:2:13112:16195:16518	hsa-let-7f-1	96938712	+	CTGAGGAGTAGACTTGCTGCATTATTTTCTTTTTATTTAGATGATATTAAAACTCAGAAGAATTAATTTTGACA	chr9	extension
NS500183:349:HT73VBGX2:2:13207:4772:8354	hsa-let-7f-1	96938712	+	CTGAGGAGTAGACTTGCTGCATTATTTTCTTTTTATTTAGATGATATTAAAACTCAGAAGAATTAATTTTGACAT	chr9	extension
NS500183:349:HT73VBGX2:2:13210:13694:11398	hsa-let-7f-1	96938712	+	CTGAGGAGTAGACTTGCTGCATTATTTTCTTTTTATTTTGATGATATTAAAACTCAGAAGAATTAATTTTGACAT	chr9	extension
NS500183:349:HT73VBGX2:2:13303:13974:14727	hsa-let-7f-1	96938712	+	CTGAGGAGTAGACTTGCTGCATTATTTTCTTTTTATTTAGATGATATTAAAACTCAGAAGAATTAATTTTGACAT	chr9	extension
NS500183:349:HT73VBGX2:2:13307:1054:16707	hsa-let-7f-1	96938712	+	CTGAGGAGTAGACTTGCTGCATTATTTTCTTTTTATTTAGATGATATTAAAACTCAGAAGAATTAATTTTGACAT	chr9	extension
NS500183:349:HT73VBGX2:2:13308:26551:16724	hsa-let-7f-1	96938712	+	CTGAGGAGTAGACTTGCTGCATTATTTTCTTTTTATTTAGATGATATTAAAACTCAGAAGAATTAATTTTGACAT	chr9	extension
NS500183:349:HT73VBGX2:2:13309:19570:10918	hsa-let-7f-1	96938712	+	CTGAGGAGTAGACTTGCTGCATTATTTTCTTTTTATTTAGATGATATTAAAACTCAGAAGAATTAATTTTGACAT	chr9	extension
NS500183:349:HT73VBGX2:2:21106:25854:6356	hsa-let-7f-1	96938712	+	CTGAGGAGTAGACTTGCTGCATTATTTTCTTTTTATTTAGATGATATTAAAACTCAGAAGAATTAATTTTGAC	chr9	extension
NS500183:349:HT73VBGX2:2:21106:15751:7452	hsa-let-7f-1	96938712	+	CTGAGGAGTAGACTTGCTGCATTATTTTCTTTTTATTTAGATGATATTAAAACTCAGAAGAATTAATTTTGACAT	chr9	extension
NS500183:349:HT73VBGX2:2:21110:13932:3083	hsa-let-7f-1	96938712	+	CTGAGGAGTAGACTTGCTGCATTATTTTCTTTTTATTTAGATGATATTAAAACTCAGAAGAAATAATTTTGACA	chr9	extension
NS500183:349:HT73VBGX2:2:21205:7313:18378	hsa-let-7f-1	96938712	+	CTGAGGAGTAGACTTGCTGCATTATTTTCTTTTTATTTAGATGATATTAAAACTCAGAAGAATTAATTTTGACAT	chr9	extension
NS500183:349:HT73VBGX2:2:21206:14254:5280	hsa-let-7f-1	96938712	+	CTGAGGAGTAGACTTGCTGCATTATTTTCTTTTTATTTAGATGATATTAAAACTCAGAAGAATTAATTTTGACAT	chr9	extension
NS500183:349:HT73VBGX2:2:21210:15408:4736	hsa-let-7f-1	96938712	+	CTGAGGAGTAGACTTGCTGCATTATTTTCTTTTTACTTAGATGATATTAAAACTCAGAAGAATTAATTTTGACAT	chr9	extension
NS500183:349:HT73VBGX2:2:21306:21106:18138	hsa-let-7f-1	96938712	+	CTGAGGAGTAGACTTGCTGCATTATTTTCTTTTTATTTAGATGATATTAAAACTCAGAAGAATTAATTTTGACAT	chr9	extension
NS500183:349:HT73VBGX2:2:21310:22941:13413	hsa-let-7f-1	96938712	+	CTGAGGAGTAGACTTGCTGCATTATTTTCTTTTTATTTAGATGATATTAAAACTCAGAAGAATTAATTTTGACAT	chr9	extension
NS500183:349:HT73VBGX2:2:21312:16601:3690	hsa-let-7f-1	96938712	+	CTGAGGAGTAGACTTGCTGCATTATTTTCTTTTTATTTAGATGATATTAAAACTCAGAAGAATTAATTTTGACAT	chr9	extension
NS500183:349:HT73VBGX2:2:22210:12254:2236	hsa-let-7f-1	96938712	+	CTGAGGAGTAGACTTGCTGCACTATTTTCTTTTTATTTAGATGATATTAAAACTCAGAAGAATTAATTTTGACAT	chr9	extension
NS500183:349:HT73VBGX2:2:22212:25645:9793	hsa-let-7f-1	96938712	+	CTGAGGAGTAGACTTGCTGCATTATTTTCTTTTTATTTAGATGATATTAAAACTCAGAAGAATTAATTTTGACAT	chr9	extension
NS500183:349:HT73VBGX2:2:22305:3235:17932	hsa-let-7f-1	96938712	+	CTGAGGAGTAGACTTGCTGCATTATTTTCTTTTTATTTAGATGATATTAAAACTCAGAAGAATTAATTTTGACA	chr9	extension
NS500183:349:HT73VBGX2:2:23107:10282:11786	hsa-let-7f-1	96938712	+	CTGAGGAGTAGACTTGCTGCATTATTTTCTTTTTATTTAGATGATATTAAAACTT	chr9	extension
NS500183:349:HT73VBGX2:2:23111:16744:17704	hsa-let-7f-1	96938712	+	CTGAGGAGTAGACTTGCTGCAGTATTTTCTTTTTATTTAGATGATATTAAAACTCAGAAGAATTAATTTTGACAT	chr9	extension
NS500183:349:HT73VBGX2:2:23211:17413:12920	hsa-let-7f-1	96938712	+	CAGAGGAGTAGACTTGCTGCATTATTTTCTTTTTATTTAGATG	chr9	extension
NS500183:349:HT73VBGX2:3:11403:24484:12466	hsa-let-7f-1	96938712	+	CTGAGGAGTAGACTTGCTGCATTATTTTCTTTTTATT	chr9	extension
NS500183:349:HT73VBGX2:3:11408:8544:3869	hsa-let-7f-1	96938712	+	CTGAGGAGTAGACTTGCTGCATTATTTTCTTTTTATTTAGATGATATTAAAACTCAGAAGAATTAATTTTGACAT	chr9	extension
NS500183:349:HT73VBGX2:3:11510:13886:5728	hsa-let-7f-1	96938712	+	CTGAGGAGTAGACTTGCTGCATTATTTTCTTTTTATTTAGATGATATTAAAACTCAGAAGAATTAATTTTGACAT	chr9	extension
NS500183:349:HT73VBGX2:3:11609:15553:12004	hsa-let-7f-1	96938712	+	CTGAGGAGTAGACTTGCTGCATTATTTTCTTTTAATTTAGATGATATTAAAACTCAGAAGAATTAATTTTGACAT	chr9	extension
NS500183:349:HT73VBGX2:3:11611:4932:16475	hsa-let-7f-1	96938712	+	CTGAGGAGTAGACTTGCTGCATTATTTTCTTTTTATTTAGATGATATTAAAACTCAGAAGAATTAATTTTGACT	chr9	extension
NS500183:349:HT73VBGX2:3:12407:14598:16178	hsa-let-7f-1	96938712	+	CTGAGGAGTAGACTTGCTGCATTATTTTCTTTTTATTTAGATGATATTAAAACTCAGAAGAATTAATTTTGACA	chr9	extension
NS500183:349:HT73VBGX2:3:12505:6708:1470	hsa-let-7f-1	96938712	+	CTGAGGAGTAGACTTGCTGCATTATTTTCTTTTTATTTAGATGATATTAAAACTCAGAAGAATTAATTTTGACAT	chr9	extension
NS500183:349:HT73VBGX2:3:12605:12710:13318	hsa-let-7f-1	96938712	+	CTGAGGAGTAGACTTGCTGCATTATTTTCTTTTTATTTAGATGATATTAAAACTCAGAAGAATTAATTTTGACAT	chr9	extension
NS500183:349:HT73VBGX2:3:13402:19132:14856	hsa-let-7f-1	96938712	+	CTGAGGAGTGGACTTGCTGCATTATTTTCTTTTTATTT	chr9	extension
NS500183:349:HT73VBGX2:3:13403:7236:17687	hsa-let-7f-1	96938712	+	CTGAGGAGTAGACTTGCTGCATTATTTTCTTTTTATTTAGATGATATTAAAACTCAGAAGAATTAATTTTGACAT	chr9	extension
NS500183:349:HT73VBGX2:3:13509:12970:15657	hsa-let-7f-1	96938712	+	CTGAGGAGTAGACTTGCTGCATTATTTTCTTTTTATTG	chr9	extension
NS500183:349:HT73VBGX2:3:13510:13583:6510	hsa-let-7f-1	96938712	+	CTGAGGAGTAGACTTGCTGCATTATTTTCTTTTTATTTAGATGATATTAAAACTCAGAAGAATTAATTTTGACAT	chr9	extension
NS500183:349:HT73VBGX2:3:21412:22125:1684	hsa-let-7f-1	96938712	+	CTGAGGAGTAGACTTGCTGCATTATTTTCTTTTTATTTAGATGATATTAAAACTCAGAAGAATTAATTTTGACAT	chr9	extension
NS500183:349:HT73VBGX2:3:21504:11393:17392	hsa-let-7f-1	96938712	+	CTGAGGAGTAGACTTGCTGCATTATTTTCTTTTTATTTAGATGATATTAAAACTCAGAAGAATTAATTTTGACAT	chr9	extension
NS500183:349:HT73VBGX2:3:21511:3002:5034	hsa-let-7f-1	96938712	+	CTGAGGAGTAGACTTGCTGCATTATTTTCTTTTTATTTAGATGATATTAAAACTCAGAAGAATTAATTTTGACA	chr9	extension
NS500183:349:HT73VBGX2:3:21601:2109:2605	hsa-let-7f-1	96938712	+	CTGAGGAGTAGACTTGCTGCATTATTTTCTTTTTATTTAGATGATATTAAAACTCAGAAGAATTAATTTTGACAT	chr9	extension
NS500183:349:HT73VBGX2:3:21606:25169:17506	hsa-let-7f-1	96938712	+	CTGAGGAGTAGACTTGCTGCATTATTTTCTTTTTATTTAGATGATATTAAAACTCAGAAGAATTAATTTTGACAT	chr9	extension
NS500183:349:HT73VBGX2:3:21607:11871:17347	hsa-let-7f-1	96938712	+	CTGAGGAGTAGACTTGCTGCATTATTTTCTTTTTATTTAGATGATATTAAAACTCAGAGGAATTAATTTTGACAT	chr9	extension
NS500183:349:HT73VBGX2:3:22502:5713:20239	hsa-let-7f-1	96938712	+	CTGAGGAGTAGACTTGCTGCATTATTTTCTTTTTATTTAGATGATATTAAAACTCAGAAGAATTAATTTTGACA	chr9	extension
NS500183:349:HT73VBGX2:3:22507:23507:6136	hsa-let-7f-1	96938712	+	CTGAGGAGTAGACTTGCTGCATTATTTTCTTTTTATTTAGATGATGTTAAAACTCAGAAGAATTAATTTTGACAT	chr9	extension
NS500183:349:HT73VBGX2:3:22602:9175:14140	hsa-let-7f-1	96938712	+	CTGAGGAGTAGACTTGCTGCATTATTTTCTTTTTATTTAGATGATATTAAAACTCAGAAGAATTAATTTTGACAT	chr9	extension
NS500183:349:HT73VBGX2:3:22605:26379:12251	hsa-let-7f-1	96938712	+	CTGAGGAGTAGACTTGCTGCATTATTTTCTTTTTATTTAGATGATATTAAAACTCAGAAGAATTAATTTTGACAT	chr9	extension
NS500183:349:HT73VBGX2:3:23510:18313:17015	hsa-let-7f-1	96938712	+	CTGAGGAGTAGACTTGCTGCATTATTTTCTTTTTATTTAGATGATATTAAAACTCAGAAGAATTAATTTTGACAT	chr9	extension
NS500183:349:HT73VBGX2:4:11407:18521:17616	hsa-let-7f-1	96938712	+	CTGAGGAGTAGACTTGCTGCATTATTTTCTTTTTATTTAGATGATATTAAAACTCAGAAGAATTAATTTTGACA	chr9	extension
NS500183:349:HT73VBGX2:4:11411:26673:17425	hsa-let-7f-1	96938712	+	CTGAGGAGTAGACTTGCTGCATTATTTTCTTTTTATTTAGATGATATTAAAACTCAGAAGAATTAATTTTGACAT	chr9	extension
NS500183:349:HT73VBGX2:4:11502:14456:3113	hsa-let-7f-1	96938712	+	CTGAGGAGTAGACTTGCTGCATTATTTTCTTTTTATTTAGATGATATTAAAACTCAGAAGAATTAATTTTGACAT	chr9	extension
NS500183:349:HT73VBGX2:4:11504:8403:13320	hsa-let-7f-1	96938712	+	CTGAGGAGTAGACTTGCTGCATTATTTTCTTTTTATTTAGATGATATTAAAACTCAGAAGAATTAATTTTGACAT	chr9	extension
NS500183:349:HT73VBGX2:4:11607:7638:13778	hsa-let-7f-1	96938712	+	CTGAGGAGTAGACTTGCTGCATTATTTTCTTTTTATTTAGATGATATTAAAACTCAGAAGAATTAATTTTGACAT	chr9	extension
NS500183:349:HT73VBGX2:4:12508:11217:12045	hsa-let-7f-1	96938712	+	CTGAGGAGTAGACTTGCTGCATTATTTTCTTTTTATTTAGATGATATTAAAACTCATAAGAATTAATTTTGACA	chr9	extension
NS500183:349:HT73VBGX2:4:13505:10925:5859	hsa-let-7f-1	96938712	+	CTGAGGAGTAGACTTGCTGCATTATTTTCTTTTTATTTAGATGATATTAAAACTCAGAAGAATTAATTTTGACAT	chr9	extension
NS500183:349:HT73VBGX2:4:13603:25470:3810	hsa-let-7f-1	96938712	+	CTGAGGAGTAGACTTGCTGCATTATTTTCTTTTTATTTAGATGATATTAAAACTCAGAAGAATTAATTTTGACA	chr9	extension
NS500183:349:HT73VBGX2:4:13608:8607:4980	hsa-let-7f-1	96938712	+	CTGAGGAGTAGACTTGCTGCATTATTTTCTTTTTATTT	chr9	extension
NS500183:349:HT73VBGX2:4:21404:12346:4310	hsa-let-7f-1	96938712	+	CTGAGGAGTAGACTTGGTGCATTATTTTCTTTTTATTTAGATGATGTTAAAACTCAGAAGAATTAATTTTGACA	chr9	extension
NS500183:349:HT73VBGX2:4:21603:22812:10328	hsa-let-7f-1	96938712	+	CTGAGGAGTAGACTTGCTGCATTATTTTCTTTTTATTTAGATGATATTAAAACTCAGAAGAATTAATTTTGACAT	chr9	extension
NS500183:349:HT73VBGX2:4:22604:23565:3509	hsa-let-7f-1	96938712	+	CTGAGGAGTAGACTTGCTGCATTATTTTCTTTTTATTTAGATGATATTAAAACTCAGAAGAATTAATTTTGAC	chr9	extension
NS500183:349:HT73VBGX2:4:23409:18571:6983	hsa-let-7f-1	96938712	+	CTGAGGAGTAGACTTGCTGCATTATTTTCTTTTTATTTAGATGATATTAAAACTCAGAAGAATTAATTTTGACAT	chr9	extension
NS500183:349:HT73VBGX2:4:23501:23029:7377	hsa-let-7f-1	96938712	+	CTGAGGAGTAGACTTGCTGCATTATTTTCTTTTTATTTAGATGATATTAAAACTCAGAAGTATTAATTTTGACAT	chr9	extension
NS500183:349:HT73VBGX2:4:23506:1732:7243	hsa-let-7f-1	96938712	+	CTGAGGAGTAGACTTGCTGCATTATTTTCTTTTTATTTAGATGATATTAAAACTCAGAAGAATTAATTTTGACAT	chr9	extension
NS500183:349:HT73VBGX2:4:23604:16940:18739	hsa-let-7f-1	96938712	+	CTGAGGAGTAGACTTGCTGCATTATTTTCTTTTTATTTAGATGATATTAAAACTC	chr9	extension
NS500183:349:HT73VBGX2:1:11105:14057:10345	hsa-let-7f-1	96938712	+	CTGAGGAGTAGACTTGCTGCATTATTTTCTTTTTATTTAGATGGTATTAAAACTCAGAAGAATTAATTTTGACAT	chr9	extension
NS500183:349:HT73VBGX2:1:11105:11928:13712	hsa-let-7f-1	96938712	+	CTGAGGAGTAGACTTGCTGCATTATTTTCTTTTTATTTAGATGATATTAAAACTCAGAAGAATTAATTTTGACAT	chr9	extension
NS500183:349:HT73VBGX2:1:11210:1415:12722	hsa-let-7f-1	96938712	+	CTGAGGAGTAGACTTGCTGCATTATTTTCTTTTTATTTAGATGATATTAAAGCTCAGAAGAATTAATTTTGACAT	chr9	extension
NS500183:349:HT73VBGX2:1:11211:26806:12738	hsa-let-7f-1	96938712	+	CTGAGGAGTAGACTTGCTGCATTATTTTCTTTTTATTTAGATGATATTAAAGCTCAGAAGAATTAATTTTGACA	chr9	extension
NS500183:349:HT73VBGX2:1:11304:17776:11596	hsa-let-7f-1	96938712	+	CTGAGGAGTAGACTTGCTGCATTATTTTCTTTTTATTTAGATGATATTAAAACTC	chr9	extension
NS500183:349:HT73VBGX2:1:11305:3657:7377	hsa-let-7f-1	96938712	+	CTGAGGAGTAGACTCGCTGCATTATTTTCTTTTTATTTAGATGATATTAAAACTCAGAAGAATTAATTTTGACAT	chr9	extension
NS500183:349:HT73VBGX2:1:13108:19972:2935	hsa-let-7f-1	96938712	+	CTGAGGAGTAGACTTGCTGCATTATTTTCTTTTTATTTAGATGATATTAAAACTCAGAAGAATTAATTTTGACA	chr9	extension
NS500183:349:HT73VBGX2:1:21203:3663:5398	hsa-let-7f-1	96938712	+	CTGAGGAGTAGACTTGCTGCATTATTTTCTTTTTATTTAGATGATATTAAAACTCAGAAGAATTAATTTTGACAT	chr9	extension
NS500183:349:HT73VBGX2:1:21210:13303:10581	hsa-let-7f-1	96938712	+	CTGAGGAGTAGACTTGCTGCATTATTTTCTTTTTATTTAGATGATATTAAAACTCAGAAGAATTAATTTTGACAT	chr9	extension
NS500183:349:HT73VBGX2:1:21211:24240:16235	hsa-let-7f-1	96938712	+	CTGAGGAGTAGACTTGCTGCATTATTTTCTTTTTATTTAGATGATATTAAAACTCAGAAGAATTAATTTTGACAT	chr9	extension
NS500183:349:HT73VBGX2:1:21304:12560:11598	hsa-let-7f-1	96938712	+	CTGAGGAGTAGACTTGCTGCATTATTTTCTTTTTATTTAGATGATATTAAAACTCAGAAGAATTAATTTTGACAT	chr9	extension
NS500183:349:HT73VBGX2:1:22201:19446:3827	hsa-let-7f-1	96938712	+	CTGAGGAGTAGACTAGCTGCATTATTTTCTTTTTATTTAGATGATATTAAAACTCAGAAGAATTAATTTTGACAT	chr9	extension
NS500183:349:HT73VBGX2:1:22304:22460:17312	hsa-let-7f-1	96938712	+	CTGAGGAGTAGACTTGCTGCATTATTTTCTTTTTATTTAGATGATATTAAAACTCAGAAGAGTTAATTTTGACAT	chr9	extension
NS500183:349:HT73VBGX2:1:23208:13109:2078	hsa-let-7f-1	96938712	+	CTGAGGAGTAGACTTGCTGCATTATTTTCTTTTTATTTAGATGGTATTAAAACTCAGAAGAATTAATTTTGACAT	chr9	extension
NS500183:349:HT73VBGX2:2:11104:9915:7949	hsa-let-7f-1	96938712	+	CTGAGGAGTAGACTTGCTGCATTATTTTCTTTTTATTTAGATGATATTAAAACTCAGAAGAATTAATTTTGACAT	chr9	extension
NS500183:349:HT73VBGX2:2:12109:13744:13208	hsa-let-7f-1	96938712	+	CTGAGGAGTAGACTTGCTGCATTATTTTCTTTTTATTTAGATGATATTAAAACTC	chr9	extension
NS500183:349:HT73VBGX2:2:12203:12392:8330	hsa-let-7f-1	96938712	+	CTGAGGAGTAGACTTGCTGCATTATTTTCTTTTTATTTAGATGATATTAAAACTCAGAAGAATTAATTTTGACAT	chr9	extension
NS500183:349:HT73VBGX2:2:12304:3402:1609	hsa-let-7f-1	96938712	+	CTGAGGAGTAGACTTGCTGCATTATTTTCTTTTTATTTAGATGATATTAAAACTCAGAAGAATTAATTTTGACA	chr9	extension
NS500183:349:HT73VBGX2:2:12309:12197:5535	hsa-let-7f-1	96938712	+	CTGAGGAGTAGACTTGCTGCATTATTTTCTTTTTATTTAGATGATATTAAAACTCAGAAGAATTAATTTTGACAT	chr9	extension
NS500183:349:HT73VBGX2:2:13204:18597:11429	hsa-let-7f-1	96938712	+	CTGAGGAGTAGACTTGCTGCATTATTTTCTTTTTATTTAGATGATATTAAAACTCAGAAGAATTAATTTTGACAT	chr9	extension
NS500183:349:HT73VBGX2:2:13211:8855:17072	hsa-let-7f-1	96938712	+	CTGAGGAGTAGACTTGCTGCATTATTTTCTTTTTATTTAGATGATATTAAAACTCAGAAGAATTAATTTTGACAT	chr9	extension
NS500183:349:HT73VBGX2:2:13304:5850:6876	hsa-let-7f-1	96938712	+	CTGAGGAGTAGACTTGCTGCATTATTTTCTCTTTATTTAGATGATATTAAAACTCAGAAGAATTAATTTTGACAT	chr9	extension
NS500183:349:HT73VBGX2:2:21108:23784:6349	hsa-let-7f-1	96938712	+	CTGAGGAGTAGACTTGCTGCAGTATTTTCTTTTTATTTAGATGATATTAAAACTCAGAAGAATTAATTTTGACAT	chr9	extension
NS500183:349:HT73VBGX2:2:21308:11915:13904	hsa-let-7f-1	96938712	+	CTGAGGAGTAGACTTGCTGCATTATTTTCTTTTTATTTAGATGATATTAAAACTCAGAAGAATTAATTTTGACAT	chr9	extension
NS500183:349:HT73VBGX2:2:22104:11976:14776	hsa-let-7f-1	96938712	+	CTGAGGAGTAGACTTGCTGCATTATTTTCTTTTTATTTAGATGATATTAAAACTCAGAAGAATTAATTTTGACAT	chr9	extension
NS500183:349:HT73VBGX2:2:22306:15748:15149	hsa-let-7f-1	96938712	+	CTGAGGAGTAGACTTGCTGCATTATTTTCTTTTTATTTAGATGATATTAAAACTCAGAAGAATTAATTTTGACAT	chr9	extension
NS500183:349:HT73VBGX2:2:23109:22937:17279	hsa-let-7f-1	96938712	+	CTGAGGAGTAGACTTGCTGCATTATTTTCTTTATATTTAGATGATATTAAAACTAAGAAGAATTAATTTTGACAT	chr9	extension
NS500183:349:HT73VBGX2:2:23308:22377:15259	hsa-let-7f-1	96938712	+	CTGAGGAGTAGACTTGCTGCATTATTTTCTTTTTATTTAGATGATATTAAAACTCAGGAGAATTAATTTTGACAT	chr9	extension
NS500183:349:HT73VBGX2:3:11402:20622:11599	hsa-let-7f-1	96938712	+	CTGAGGAGTAGACTTGCTGCATTATTTTCTTTTTATTTAGATGATATTAAAACTCAGAAGAATTAATTTTGACA	chr9	extension
NS500183:349:HT73VBGX2:3:11409:8091:13492	hsa-let-7f-1	96938712	+	CTGAGGAGTAGACTTGCTGCATTATTTTCTTTTTATTTAGATGATATTAAAACTCAGAAGAATTAATTTTGACAT	chr9	extension
NS500183:349:HT73VBGX2:3:11502:5410:7924	hsa-let-7f-1	96938712	+	CTGAGGAGTAGACTTGCTGCATTATTTTCTTTTTATTTAGATGATATTAAAACTCAGAAGAGTTAATTTTGACAT	chr9	extension
NS500183:349:HT73VBGX2:3:11508:15382:13034	hsa-let-7f-1	96938712	+	CTGAGGAGTAGACTTGCTGCATTATTTTCTTTTTATTTAGATGATATTAAAACTCAGAAGAATTAATTTTGACA	chr9	extension
NS500183:349:HT73VBGX2:3:11601:20852:7991	hsa-let-7f-1	96938712	+	CTGAGGAGTAGACTTGCTGCATTATTTTCTTTTTATTTAGATGATATTAAAACTCAGAAGAATTAATTTTGACAT	chr9	extension
NS500183:349:HT73VBGX2:3:11601:24883:19486	hsa-let-7f-1	96938712	+	CTGAGGAGTAGACTCGCTGCATTATTTTCTTTTTATTTAGATGATATTAAAACTCAGAAGAATTAATTTTGACAT	chr9	extension
NS500183:349:HT73VBGX2:3:11612:19777:7192	hsa-let-7f-1	96938712	+	CTGAGGAGTAGACTTGCTGCATTATTTTCTTTTTATTTAGATGATATTAAAACTCAGAAGAATTAATTTTGACAT	chr9	extension
NS500183:349:HT73VBGX2:3:12403:17903:2007	hsa-let-7f-1	96938712	+	CTGAGGAGTAGACTTGCTGCATTATTTTCTTTTTATTTAGATGATATTAAAACTCAGAAGAGTTAATTTTGACAT	chr9	extension
NS500183:349:HT73VBGX2:3:12412:15046:6941	hsa-let-7f-1	96938712	+	CTGAGGAGTAGACTTGCTGCATTATTTTCTTTTTATTTAGATGATATTAAAGCTCAGAAGAATTAATTTTGACAT	chr9	extension
NS500183:349:HT73VBGX2:3:13410:18910:19816	hsa-let-7f-1	96938712	+	CTGAGGAGTAGACTTGCTGCATTATTTTCTTTTTATTTAGATGATATTAAAACTCAGAAGAATTAATTTTGACAT	chr9	extension
NS500183:349:HT73VBGX2:3:13502:6605:3662	hsa-let-7f-1	96938712	+	CTGAGGAGTAGACTTGCTGCATTATTTTCTTTTTATTTAGATGATATTAAAACTCAGAAGAATTAATTTTGACA	chr9	extension
NS500183:349:HT73VBGX2:3:13605:21594:17979	hsa-let-7f-1	96938712	+	CTGAGGAGTAGACTTGCTGCATTATTTTCTTTTTATTTAGATGATATTAAAACTCAGAAGAATTAATTTTGACA	chr9	extension
NS500183:349:HT73VBGX2:3:21403:7101:14326	hsa-let-7f-1	96938712	+	CTGAGGAGTAGACTTGCTGCATTATTTTCTTTTTATTTAGATGATATTAAAACTCAGAAGAATTAATTTTGACAT	chr9	extension
NS500183:349:HT73VBGX2:3:21412:18559:16386	hsa-let-7f-1	96938712	+	CTGAGGAGTAGACTTGCTGCATTATTTTCTTTTTATTTAGATGATATTAAAACTCAGAAGAATTAATTTTGACAT	chr9	extension
NS500183:349:HT73VBGX2:3:21507:8655:4661	hsa-let-7f-1	96938712	+	CTGAGGAGTAGACTCGCTGCATTATTTTCTTTTTATTTAGATGATATTAAAACTCAGAAGAATTAATTTTGAC	chr9	extension
NS500183:349:HT73VBGX2:3:21611:23006:7410	hsa-let-7f-1	96938712	+	CTGAGGAGTAGACTTGCTGCATTATTTTCTTTTTATTTAGATGATATTAAAACTCAGAAGAATTAATTTTGACA	chr9	extension
NS500183:349:HT73VBGX2:3:22402:13125:13550	hsa-let-7f-1	96938712	+	CTGAGGAGTAGACTTGCTGCATTATTTTCTTTTTATTTAGATGATATTAAAACTCAGAAGAATTAATTTTGACAT	chr9	extension
NS500183:349:HT73VBGX2:3:22408:9293:2968	hsa-let-7f-1	96938712	+	CTGAGGAGTAGACTTGCTGCATTATTTTCTTTTTATTTAGATGATATTAAAACTCAGAAGAATTAATTTTGACAT	chr9	extension
NS500183:349:HT73VBGX2:3:22503:7216:9524	hsa-let-7f-1	96938712	+	CTGAGGAGTAGACTTGCTGCATTATTTTCTTTTTATTTAGATGATATTAAAACTCAGAAGAATTAATTTTGACAT	chr9	extension
NS500183:349:HT73VBGX2:3:22609:5933:2399	hsa-let-7f-1	96938712	+	CTGAGGAGTAGACTTGCTGCATTATTTTCTTTTTATTTAGATGATATTAAAACTCAGAAGAATTAATTTTGAC	chr9	extension
NS500183:349:HT73VBGX2:3:23401:9183:12730	hsa-let-7f-1	96938712	+	CTGAGGAGTAGACTTGCTGCATTATTTTCTTTTTATTTAGATGATATTAAAACTCAGAAGAATTAATTTTGACAT	chr9	extension
NS500183:349:HT73VBGX2:3:23404:15478:18969	hsa-let-7f-1	96938712	+	CTGAGGAGTAGACTTGCTGCATTATTTTCTTTTTATTTAGATGATATTAAAACTCAGAAGAATTAATTTTGACAT	chr9	extension
NS500183:349:HT73VBGX2:3:23508:25163:1130	hsa-let-7f-1	96938712	+	CTGAGGAGTAGACTTGCTGCATTATTTTCTTTTTATTTAGATGATATTAAAACTCAGAAGAATTAATTTTGACAT	chr9	extension
NS500183:349:HT73VBGX2:3:23612:22556:14770	hsa-let-7f-1	96938712	+	CTGAGGAGTAGACTTGCTGCATTATTTTCTTTTTATTTAGATGATATTAAAACTC	chr9	extension
NS500183:349:HT73VBGX2:4:11501:17566:2054	hsa-let-7f-1	96938712	+	CTGAGGAGTAGACTTGCTGCATTATTTTCTTTTTATTTAGATGATATTAAAACTCAGAAGAATTAATTTTGACA	chr9	extension
NS500183:349:HT73VBGX2:4:11505:16034:7025	hsa-let-7f-1	96938712	+	CTGAGGAGTAGACTTGCTGCATTATTTTCTTTTTATTTAGATGATATTAAAACTCAGAAGAATTAATTTTGACA	chr9	extension
NS500183:349:HT73VBGX2:4:11607:11492:3473	hsa-let-7f-1	96938712	+	CTGAGGAGTAGACTTGCTGCATTATTTTCTTTTTATTA	chr9	extension
NS500183:349:HT73VBGX2:4:12604:12034:3788	hsa-let-7f-1	96938712	+	CTGAGGAGTAGACTTGCTGCATTATTTTCTTTTTATTTAGATGATATTAAAACTCAGAAGAATTAATTTTGACAT	chr9	extension
NS500183:349:HT73VBGX2:4:13512:17557:11475	hsa-let-7f-1	96938712	+	CTGAGGAGTAGCCTTGCTGCATTATTTTCTTTTTATTTAGATGATATTAAAACTCAGAAGAATTAATTTTGACAT	chr9	extension
NS500183:349:HT73VBGX2:4:21401:5671:17682	hsa-let-7f-1	96938712	+	CTGAGGAGTAGACTTGCTGCATTATTTTCTTTTTATTTAGATGATATTAAAACTCAGAAGAATTAATTTTGACAT	chr9	extension
NS500183:349:HT73VBGX2:4:21402:12001:4639	hsa-let-7f-1	96938712	+	CTGAGGAGTAGACTTGCGGCATTATTTTCTTTTTATTTAGATGATATTAAAACTCAGAAGAATTAATTTTGACAT	chr9	extension
NS500183:349:HT73VBGX2:4:21411:26537:7564	hsa-let-7f-1	96938712	+	CTGAGGAGTAGACTTGGTGCATTATTTTCTTTTTATTTAGATAATATTAAAACTCAGAAGAATTAATTTTGACAT	chr9	extension
NS500183:349:HT73VBGX2:4:21512:19102:1452	hsa-let-7f-1	96938712	+	CTGAGGAGTAGACTTGCCGCATTATTTTCTTTTTATTTAGATGATATTAAAACTCAGAAGAATTAATTTTGACAT	chr9	extension
NS500183:349:HT73VBGX2:4:22404:8451:7011	hsa-let-7f-1	96938712	+	CTGAGGAGTAGACTTGCTGCATTATTTTCTTTTTATTTAGATGATATTAAAACTCAGAAGAATTAATTTTGACA	chr9	extension
NS500183:349:HT73VBGX2:4:22405:25077:4718	hsa-let-7f-1	96938712	+	CTGAGGAGTGGACTTGCTGCATTATTTTCTTTTTATTTAGATGATATTAAAACTCAGAAGAATTAATTTTGACAT	chr9	extension
NS500183:349:HT73VBGX2:4:23505:12903:1461	hsa-let-7f-1	96938712	+	CTGAGGAGTAGACTTGCTGCATTATTTTCTTTTTATTTAGATGATATTAAAACTCAGAAGTATTAATTTAGACAT	chr9	extension
NS500183:349:HT73VBGX2:4:23509:10914:3518	hsa-let-7f-1	96938712	+	CTGAGGAGTAGACTTGCTGCATTATTTTGTTTTTATTTAGATGATATTAAAACTCAGAAGAATTAATTTTGACAT	chr9	extension
NS500183:349:HT73VBGX2:4:23610:7113:11734	hsa-let-7f-1	96938712	+	CTGAGGAGTAGACTTGCTGCATTATTTTCTTTTTATTTAGGTGATATTAAAACTCAGAAGAATTAATTTTGACAT	chr9	extension
NS500183:349:HT73VBGX2:1:12108:20079:19008	hsa-let-7f-1	96938712	+	CTGAGGAGGAGACTTGCTGCATTATTTTCTTTTTATTTAGATGATATTAAAACTCAGAAGAATTAATTTTGACAT	chr9	extension
NS500183:349:HT73VBGX2:1:12208:21754:2943	hsa-let-7f-1	96938712	+	CTGAGGAGTAGACTTGCTGCATTATTTTCTTTTTATTTAGATGATATTAAAACTCAGAAGAATTAATTTTGACA	chr9	extension
NS500183:349:HT73VBGX2:1:12209:6589:11204	hsa-let-7f-1	96938712	+	CTGAGGAGTAGACTTGCTGCATTATTTTCTTTTTATTT	chr9	extension
NS500183:349:HT73VBGX2:1:13302:12753:4895	hsa-let-7f-1	96938712	+	CTGAGGAGTAGACTTGCTGCATTATTTTCTTTTTATTTAGATGATATTAAAACTCAGAAGAATTAATTTTGACAT	chr9	extension
NS500183:349:HT73VBGX2:1:21107:12127:12339	hsa-let-7f-1	96938712	+	CTGAGGAGTAGACTTGCTGCATTATTTTCTTTTTATTTAGATGATATTAAAACTCAGAAGAATTAATTTTGACAT	chr9	extension
NS500183:349:HT73VBGX2:1:23101:15790:2304	hsa-let-7f-1	96938712	+	CTGAGGAGTAGACTTGCT	chr9	extension
NS500183:349:HT73VBGX2:1:23104:13209:9781	hsa-let-7f-1	96938712	+	CTGAGGAGTAGACTTGCTGCATTATTTTCTTTTTATTTAGATGATATTAAAACTC	chr9	extension
NS500183:349:HT73VBGX2:1:23204:20733:7374	hsa-let-7f-1	96938712	+	CTGAGGAGTAGACTTGCTGCATTATTTTCTTTTTATTTAGATGATAT	chr9	extension
NS500183:349:HT73VBGX2:1:23206:10438:5040	hsa-let-7f-1	96938712	+	CTGAGGAGTAGACTTGCTGCATTATTTTCTTTTTATTTAGATGATATTAAAACTCAGAAGAATTAATTTTGACAT	chr9	extension
NS500183:349:HT73VBGX2:2:11105:10201:19024	hsa-let-7f-1	96938712	+	CTGAGGAGTAGACTTGCTGCATTATTTTCTTTTTATTTAGATG	chr9	extension
NS500183:349:HT73VBGX2:2:11106:19529:19541	hsa-let-7f-1	96938712	+	CTGAGGAGTAGACTTGCTGCATTATTTTCTTTTTATTTAGATGATATTAAAACTCAGAAGAATTAATTTTGACAT	chr9	extension
NS500183:349:HT73VBGX2:2:11205:26721:12629	hsa-let-7f-1	96938712	+	CTGAGGAGTAGACTTGCT	chr9	extension
NS500183:349:HT73VBGX2:2:11210:3258:11698	hsa-let-7f-1	96938712	+	CTGAGGAGTAGACTTGCTGCATTATTTTCTTTTTATTTAGATGATATTAAAACTCAGAAGAATTAATTTTGACAT	chr9	extension
NS500183:349:HT73VBGX2:2:12103:11359:10469	hsa-let-7f-1	96938712	+	CTGAGGAGTAGACTTGCTGCATTATTTTCTTTTTATTTAGATG	chr9	extension
NS500183:349:HT73VBGX2:2:12208:4260:17636	hsa-let-7f-1	96938712	+	CTGAGGAGTAGACTTGCTGCATTATTTTCTTTTTATTTAGATGATATTAAAACTCAGAAGAATTAATTTTGACA	chr9	extension
NS500183:349:HT73VBGX2:2:13104:12371:18687	hsa-let-7f-1	96938712	+	CTGAGGAGTAGACTTGCTGCATTATTTTCTTTTCATTTAGATGATATTAAAACTCAGAAGAATTAATTTTGACAT	chr9	extension
NS500183:349:HT73VBGX2:2:21208:10802:10633	hsa-let-7f-1	96938712	+	CTGAGGAGTAGACTTGCTGCATTATTTTCTTTTTATTTAGATGATATTAAAACTCAGAAGAATTAATTTTGACAT	chr9	extension
NS500183:349:HT73VBGX2:2:22312:5023:11670	hsa-let-7f-1	96938712	+	CTGAGGAGTAGACTTGCTGCATTATTTTCTTTATATTTAGATGATAT	chr9	extension
NS500183:349:HT73VBGX2:3:11511:21425:1093	hsa-let-7f-1	96938712	+	CTGAGGAGTAGACTTGCTGCATTATTTTCTTATTATTTAGATGATATTAAAACTCAGAAGAATTAATTTTGACA	chr9	extension
NS500183:349:HT73VBGX2:3:11602:13932:2725	hsa-let-7f-1	96938712	+	CTGAGGAGTAGACTTGCTGCATTATTTTCTTTTTATTTAGATGATATTAAAACTCAGAAGAATTAATTTTGACAT	chr9	extension
NS500183:349:HT73VBGX2:3:12609:5875:6238	hsa-let-7f-1	96938712	+	CTGAGGAGTAGACTTGCTGCATTATTTTCTTTTTATATAGATGATATTAAAACTCAGAAGAATTAATTTTGACAT	chr9	extension
NS500183:349:HT73VBGX2:3:13406:14640:9550	hsa-let-7f-1	96938712	+	CTGAGGAGTAGACTTGCTGCATTATTTTCTTTTTATTTAGATGATATTAAAACTCAGAAGAATTAATTTTGACAT	chr9	extension
NS500183:349:HT73VBGX2:3:13512:9626:5502	hsa-let-7f-1	96938712	+	CTGAGGAGTAGACTTGCTGCATTATTTTCTTTTTATTTAGATGATAT	chr9	extension
NS500183:349:HT73VBGX2:3:13607:13400:16698	hsa-let-7f-1	96938712	+	CTGAGGAGTAGACTTGCTGCATTATTTTCTTTTTATTTAGATGATATTAAAACTCAGAAGAATTAATTTTGACAT	chr9	extension
NS500183:349:HT73VBGX2:3:21607:2598:7827	hsa-let-7f-1	96938712	+	CTGAGGAGTAGACTTGCTGCATTATTTTCTTTTTATTTAGATGATATTAAAACTCAGAAGAATTAATTTTGACAT	chr9	extension
NS500183:349:HT73VBGX2:3:22410:9027:4684	hsa-let-7f-1	96938712	+	CTGAGGAGTAGACGTGCTGCATTATTTTCTTTTTATTTAGATGATATTAAAACTCAGAAGAATTAATTTTGACAT	chr9	extension
NS500183:349:HT73VBGX2:3:22410:7416:11510	hsa-let-7f-1	96938712	+	CTGAGGAGTAGACTTGCTGCATTATTTTCTTTTTATTTAGATGATATTAAAACTCAGAAGAATTAATTTTGACAT	chr9	extension
NS500183:349:HT73VBGX2:3:22609:15285:19493	hsa-let-7f-1	96938712	+	CTGAGGAGTAGACTTGCTGCATTATTTTCTTTTTATTTAGATGATATTAAAACTCAGAAGAATTAATTTTGACAT	chr9	extension
NS500183:349:HT73VBGX2:3:23507:4797:7682	hsa-let-7f-1	96938712	+	CTGAGGAGTAGACTTGCTGCATTATTTTCTTTTTATTTAGATGATATTAAAACTCAGAAGAATTAATTTTGACAT	chr9	extension
NS500183:349:HT73VBGX2:3:23607:13953:1304	hsa-let-7f-1	96938712	+	CTGAGGAGTAGACTTGCTGCATTATTTTCTTTTTATTTAGATGATATTAAAACTCAGAAGAATTAATTTTGACAT	chr9	extension
NS500183:349:HT73VBGX2:3:23607:5298:13134	hsa-let-7f-1	96938712	+	CTGAGGAGTAGACTTGCTGCATTATTTTCTTTTTATTTAGATGATATTAAAACTCAGAAGAATTAATTTTGACAT	chr9	extension
NS500183:349:HT73VBGX2:3:23611:26327:13612	hsa-let-7f-1	96938712	+	CTGAGGAGTAGACTTGCT	chr9	extension
NS500183:349:HT73VBGX2:4:11508:13359:13162	hsa-let-7f-1	96938712	+	CTGAGGAGTAGACTTGCTGCATTATTTTCTTTTTATTTAGATGATATTAAAACTCAGAAGAATTAATTTTGACA	chr9	extension
NS500183:349:HT73VBGX2:4:12410:13373:2154	hsa-let-7f-1	96938712	+	CTGAGGAGTAGACTTGCTGCATTATTTTCTTTTTATTT	chr9	extension
NS500183:349:HT73VBGX2:4:12604:4721:3620	hsa-let-7f-1	96938712	+	CTGAGGAGTAGACTTGCTGCATTATTTTCTTTTTATTTAGATGATATTAAAACTCAGAAGAATTAATTTTGACAT	chr9	extension
NS500183:349:HT73VBGX2:4:13402:16903:20222	hsa-let-7f-1	96938712	+	CTGAGGAGTAGACTTGCTGCATTATTTTCTTTTTATTT	chr9	extension
NS500183:349:HT73VBGX2:4:13405:1506:11049	hsa-let-7f-1	96938712	+	CTGAGGAGTAGACTTGCTGCATTATTTTCTTTTTATTTAGATGATATTAAAACTCAGAAGAATTAATTTTGACAT	chr9	extension
NS500183:349:HT73VBGX2:4:13406:4618:19784	hsa-let-7f-1	96938712	+	CTGAGGAGTAGACTTGCTGCATTATTTTCTTTTTATTTAGATGATATTAAAACTCAGAAGAATTAATTTTGACAT	chr9	extension
NS500183:349:HT73VBGX2:4:13407:2051:15069	hsa-let-7f-1	96938712	+	CTGAGGAGTAGACTTGCTGCATTATTTTCTTTTTATTTAGATGATATTAAAACTCAGAAGAATTAATTTTGACAT	chr9	extension
NS500183:349:HT73VBGX2:4:13608:5584:8518	hsa-let-7f-1	96938712	+	CTGAGGAGTAGACTTGCTGCATTATTTTCTTTTTATTTAGATGATATTAAAACTCAGAAGAATTAATTTTGACA	chr9	extension
NS500183:349:HT73VBGX2:4:21602:1871:19120	hsa-let-7f-1	96938712	+	CTGAGGAGTAGACTTGCTGCATTATTTTCTTATTATTT	chr9	extension
NS500183:349:HT73VBGX2:4:22405:16340:18753	hsa-let-7f-1	96938712	+	CTGAGGAGTAGACTTGCTGCATTATTTTCTTTTTATTTAGATGATATTAAAACTCAGAAGAATTAATTTTGACAT	chr9	extension
NS500183:349:HT73VBGX2:4:22405:23628:19679	hsa-let-7f-1	96938712	+	CTGAGGAGTAGACTTGCTGCATTATTTTCTTTTTATTTAGATGATATTAAAACTCAGAAGCATTAATTTTGACA	chr9	extension
NS500183:349:HT73VBGX2:4:22611:22593:8780	hsa-let-7f-1	96938712	+	CTGAGGAGTAGACTTGCTGCATTATTTTCTTTTTATTTAGATGATATTAAAACTCAGAAGAATTAATTTTGACAT	chr9	extension
NS500183:349:HT73VBGX2:4:23511:18682:1751	hsa-let-7f-1	96938712	+	CTGAGGAGTAGACTTGCTGCATTATTTTCTTTTTATTT	chr9	extension
NS500183:349:HT73VBGX2:1:12303:20041:19903	hsa-let-7g	52302374	-	GCCTGGAATCAGGCAAAAGGAAACGGAGCGCTGGAGGAACTCTTCAGGATGCACTTGAGACAGGAA	chr3	extension
NS500183:349:HT73VBGX2:1:23106:12222:3956	hsa-let-7g	52302374	-	GCCTGGAATCAGGCAAAAGAAAACGGAGCGCTGGAGGAACTCTTCAGGATGCACTTGAGACAGGAA	chr3	extension
NS500183:349:HT73VBGX2:4:12603:15275:10129	hsa-let-7g	52302374	-	GCCTGGAATCAGGCAAAAGGAAACGGAGCGCTGGAGGAACTCTTCAGGATGCACTTGAGACAGGAA	chr3	extension
NS500183:349:HT73VBGX2:4:12403:8683:11766	hsa-let-7g	52302374	-	GCCTGGAATCAGGCAAAAGGAAACGGAGCGCTGGAGGAACTCTTCAGGATGC	chr3	extension
NS500183:349:HT73VBGX2:4:12608:25426:13458	hsa-let-7g	52302374	-	GCCTGGAATCAGGCAAAAGGAAACGGAGCGCTGGAGGAACTCTTCAGGAT	chr3	extension
NS500183:349:HT73VBGX2:4:13505:19996:7759	hsa-let-7g	52302374	-	GCCTGGAATCAGGCAAAAGGAATCGGAGCGCTGGAGGAACTCTTCAGGAT	chr3	extension
NS500183:349:HT73VBGX2:1:11105:3852:18310	hsa-mir-124-2	65291711	+	GATTAGAGGCTCTGCTCTC	chr8	extension
NS500183:349:HT73VBGX2:2:12207:11218:19350	hsa-mir-124-2	65291711	+	GATTAGAGGCTCTGCTCTC	chr8	extension
NS500183:349:HT73VBGX2:3:12509:14161:6588	hsa-mir-124-2	65291711	+	GATTAGAGGCTCTGCTCTC	chr8	extension
NS500183:349:HT73VBGX2:3:21512:13468:2712	hsa-mir-124-2	65291711	+	GATTAGAGGCTCTGCTCT	chr8	extension
NS500183:349:HT73VBGX2:1:23106:24936:1102	hsa-mir-1248	186504565	+	CACTAGATTGTAAAGACTGGGGTGGACCTCTTTCTTAATGTCCAATGTCCTTTGTCTTAAGATTT	chr3	extension
NS500183:349:HT73VBGX2:2:12211:8709:6242	hsa-mir-1248	186504565	+	CACTAGATTGTAAAGACTGGGGTGGACCTCTTTCTTAATGTCCAATGTCCTTTGTCTTAAGATTT	chr3	extension
NS500183:349:HT73VBGX2:2:13212:23689:2082	hsa-mir-1248	186504565	+	CACTAGATTGTAAAGACTGGGGTGGACCTCTTTCTTAATGTCCAATGTCCTTTGTCTTAAGATTT	chr3	extension
NS500183:349:HT73VBGX2:3:23403:15281:9535	hsa-mir-1248	186504566	+	ACTAGATTGTAAAGACTGGGGTGGAC	chr3	extension
NS500183:349:HT73VBGX2:2:12102:2824:4408	hsa-mir-1248	186504566	+	ACTAGATTGTAAAGACCGGGGTGGACCTCTTTCTTAATGTCC	chr3	extension
NS500183:349:HT73VBGX2:2:23306:25876:16409	hsa-mir-1248	186504566	+	ACTAGATTGTAAAGACTGGGGTGGACCTCTTTCTTAATGTCT	chr3	extension
NS500183:349:HT73VBGX2:1:13102:4230:2671	hsa-mir-1248	186504566	+	ACTAGATTGTAAAGACTGGGGTGGACCTCTTTCTTAATGTCA	chr3	extension
NS500183:349:HT73VBGX2:3:11510:7928:13113	hsa-mir-1248	186504566	+	ACTAGATTGTAAAGACTGGGGTGGACCTCTTTCTTAATGTC	chr3	extension
NS500183:349:HT73VBGX2:4:12608:25897:7657	hsa-mir-1248	186504566	+	ACTAGATTGTAAAGACTGGGGTGGACCTCTTTCTTAATGTCC	chr3	extension
NS500183:349:HT73VBGX2:1:11304:1752:4853	hsa-mir-1267	108183482	-	AAAAAGTTCTTGACCACTGATGGAGTCCGGATATTTGTCCT	chr13	extension
NS500183:349:HT73VBGX2:1:12108:19976:19335	hsa-mir-1267	108183482	-	AAAAAGTTCTTGACCACTGATGGAGTCCGGATATTTGT	chr13	extension
NS500183:349:HT73VBGX2:1:12204:13375:6911	hsa-mir-1267	108183482	-	AAAAAGTTCTTGACCACTGATGGAGTCCGGATATTTGTC	chr13	extension
NS500183:349:HT73VBGX2:1:13109:20193:13131	hsa-mir-1267	108183482	-	AAAAAGTTCTTGACCACTGATGGAGTCCGGATATTTGTC	chr13	extension
NS500183:349:HT73VBGX2:1:13204:7982:14995	hsa-mir-1267	108183482	-	AAAAAGTTCTTGACCACTGATGGAGTCCGGATATTTGTC	chr13	extension
NS500183:349:HT73VBGX2:1:13211:7526:7675	hsa-mir-1267	108183482	-	AAAAAGTTCTTGACCACTTATGGAGTCCGGATATTTGTC	chr13	extension
NS500183:349:HT73VBGX2:1:13301:2115:1705	hsa-mir-1267	108183482	-	AAAAAGTTCTTGACCACTGATGGAGTCAGGATATTTGT	chr13	extension
NS500183:349:HT73VBGX2:1:13302:15948:13275	hsa-mir-1267	108183482	-	AAAAAGTTCTTGACCACTGATGGAGTCCGGATATTTGTC	chr13	extension
NS500183:349:HT73VBGX2:1:13309:20942:15535	hsa-mir-1267	108183482	-	AAAAAGTTCTTGACCACTGATGGAGTCCGGATATTTG	chr13	extension
NS500183:349:HT73VBGX2:1:13311:22922:7987	hsa-mir-1267	108183482	-	AAAAAGTTCTTGACCACTGATGGAGTCCGGATATTTGTCCT	chr13	extension
NS500183:349:HT73VBGX2:1:23207:4905:17346	hsa-mir-1267	108183482	-	AAAAAGTTCTTGACCACTGATGGAGTCCGGATATTTGT	chr13	extension
NS500183:349:HT73VBGX2:1:23306:26581:7077	hsa-mir-1267	108183482	-	GAAAAGTTCTTGACCACTGATGGAGTCCGGATATTTGTC	chr13	extension
NS500183:349:HT73VBGX2:2:12206:12806:9064	hsa-mir-1267	108183482	-	AAAAAGTTCTTGACCACTGATGGAGTCCGGATATTTGT	chr13	extension
NS500183:349:HT73VBGX2:2:13101:4679:15687	hsa-mir-1267	108183482	-	CAAAAGTTCTTGACCACTGATGGAGTCCGGATATTTGTC	chr13	extension
NS500183:349:HT73VBGX2:2:13107:17307:10079	hsa-mir-1267	108183482	-	GAAAAGTTCCTGACCACTGATGGAGTCCGGATATTTG	chr13	extension
NS500183:349:HT73VBGX2:2:13210:2696:14065	hsa-mir-1267	108183482	-	AAAAAGTTCTTGACCACTAATGGAGTCCGGATATTTGTC	chr13	extension
NS500183:349:HT73VBGX2:2:13311:15527:6606	hsa-mir-1267	108183482	-	AAAAAGTTCTTGACCACTGATGGAGTCCGGATATTTGTCC	chr13	extension
NS500183:349:HT73VBGX2:2:21110:15257:5793	hsa-mir-1267	108183482	-	AAAAAGTTCTTGACCACTGATGGAGTCCGGATATTTG	chr13	extension
NS500183:349:HT73VBGX2:2:21311:2443:12813	hsa-mir-1267	108183482	-	AAAAAGTTCTTGACCACTGATGGAGTCCGGATATTTGT	chr13	extension
NS500183:349:HT73VBGX2:2:22203:21136:17504	hsa-mir-1267	108183482	-	CAAAAGTTCTTGACCACTGATGGAGTCCGGATATTTGT	chr13	extension
NS500183:349:HT73VBGX2:2:22206:4651:9957	hsa-mir-1267	108183482	-	AACCAGTTCTTGACCACTGATGGAGTCCGGATATTTGT	chr13	extension
NS500183:349:HT73VBGX2:2:23204:4479:17200	hsa-mir-1267	108183482	-	AAAAAGTTCTCGCCCACTGATGGAGTCCGGATATTTGTCC	chr13	extension
NS500183:349:HT73VBGX2:2:23310:26364:2185	hsa-mir-1267	108183482	-	AAAAAGTTCTTGACCACTGATGGAGTCCGGATATTTGTCC	chr13	extension
NS500183:349:HT73VBGX2:3:11503:18543:8345	hsa-mir-1267	108183482	-	AAAAAGTTCTTGACCACTGATGGAGTCCGGATATTTGT	chr13	extension
NS500183:349:HT73VBGX2:3:12408:16541:18366	hsa-mir-1267	108183482	-	AAAAAGTTCTTGACCACTGATGGAGTCCGGATATTTGTCC	chr13	extension
NS500183:349:HT73VBGX2:3:12410:10430:2348	hsa-mir-1267	108183482	-	AAAAAGCTCTTGACCACTGATGGAGTCCGGATATTTGTC	chr13	extension
NS500183:349:HT73VBGX2:3:12412:3603:6435	hsa-mir-1267	108183482	-	AAAAAGTTCTTGACCACTGATGGAGTCCGGATATTTGT	chr13	extension
NS500183:349:HT73VBGX2:3:12606:14823:9559	hsa-mir-1267	108183482	-	AAAAAGTCCTTGACCACTGATGGAGTCCGGATATTTGT	chr13	extension
NS500183:349:HT73VBGX2:3:13411:3788:20294	hsa-mir-1267	108183482	-	AAAAAGTTCTTGACCACTGATGGAGTCCGGATATTTGTC	chr13	extension
NS500183:349:HT73VBGX2:3:13506:23782:14833	hsa-mir-1267	108183482	-	AAAAAGTTCTTGACCACTGATGGAGTCCGGATATTTGTCC	chr13	extension
NS500183:349:HT73VBGX2:3:13510:17247:4561	hsa-mir-1267	108183482	-	AAAAAGTTCTTGACCACTGATGGAGTCCGGATATTTGTC	chr13	extension
NS500183:349:HT73VBGX2:3:13610:1343:15925	hsa-mir-1267	108183482	-	AAAAAGTTCTTAACCACTGATGGAGTCCGGATATTTG	chr13	extension
NS500183:349:HT73VBGX2:3:21406:26848:9943	hsa-mir-1267	108183482	-	AAAAAGTTCTTGACCACTGATGGAGTCCGGATATTTGT	chr13	extension
NS500183:349:HT73VBGX2:3:21407:1300:9943	hsa-mir-1267	108183482	-	AAAAAGTTCTTGACCACTGATGGAGTCCGGATATTTGT	chr13	extension
NS500183:349:HT73VBGX2:3:21506:20967:15264	hsa-mir-1267	108183482	-	AAAAAGTTCTTGACCACTGATGGAGTCCGGATATTTGTCC	chr13	extension
NS500183:349:HT73VBGX2:3:22606:22483:11918	hsa-mir-1267	108183482	-	AAAAAGTTCTTGACCACTGATGGAGTCCGGATATTTGT	chr13	extension
NS500183:349:HT73VBGX2:3:23505:19842:15390	hsa-mir-1267	108183482	-	CAAAAGTTCTTGACCACTGATGGAGTCCGGATATTTGTCC	chr13	extension
NS500183:349:HT73VBGX2:3:23606:22779:19214	hsa-mir-1267	108183482	-	AAAAAGTTCTTGACCACTGATGGAGTCCGGATATTTGTCCT	chr13	extension
NS500183:349:HT73VBGX2:4:11410:8270:14467	hsa-mir-1267	108183482	-	AAAAAGTTCTTGACCACCGATGGAGTCCGGATATTTGTCC	chr13	extension
NS500183:349:HT73VBGX2:4:12406:11279:18946	hsa-mir-1267	108183482	-	AAAAAGTTCTTGACCACTGATGGAGTCCGGATATTTGTC	chr13	extension
NS500183:349:HT73VBGX2:4:13410:19350:3787	hsa-mir-1267	108183482	-	AAAAAGTTCTTGACCACTGATGGAGTCCGGATATTTGT	chr13	extension
NS500183:349:HT73VBGX2:4:13511:26413:9164	hsa-mir-1267	108183482	-	AAAAAGTTCTTGACCACTGATGGAGTCCGGATATTTGTCC	chr13	extension
NS500183:349:HT73VBGX2:4:22511:8893:19392	hsa-mir-1267	108183482	-	GAAAAGTTCTTGACCACTGATGGAGTCCGGATATTTGT	chr13	extension
NS500183:349:HT73VBGX2:4:23406:19933:14043	hsa-mir-1267	108183482	-	AAAAAGTTCTTGACCACTGATGGAGTCCGGATATTTGTCC	chr13	extension
NS500183:349:HT73VBGX2:1:12311:16339:12412	hsa-mir-1267	108183462	-	TAACATAGCTCTCCAGAAATAAAAAGTTCTTGACCACTGATGGAGTCCGGATATTTGTCCT	chr13	extension
NS500183:349:HT73VBGX2:4:13408:12033:7639	hsa-mir-1267	108183462	-	TAACATAGCTCTCCAGAAATAAAAAGTTCTTGACCACTGATGGAGTCCGGATATTTGTCCT	chr13	extension
NS500183:349:HT73VBGX2:4:21505:10167:10473	hsa-mir-1267	108183462	-	TAACATAGCTCTCCAGAAATAAAAAGTTCTTGACCACTGATGGAGTCCGGATATTTGTCCT	chr13	extension
NS500183:349:HT73VBGX2:1:23106:26167:3735	hsa-mir-1267	108183481	-	AAAAAAGTTCTTGACCACTGATGGAGTCCGGATATTTGTCC	chr13	extension
NS500183:349:HT73VBGX2:2:12205:19076:12816	hsa-mir-1267	108183481	-	AAAAAAGTTCTTGACCACTGATGGAGTCCGGATATTTGTCC	chr13	extension
NS500183:349:HT73VBGX2:2:23110:20338:17526	hsa-mir-1267	108183481	-	AAAAAAGTTCTTGACCACTGATGGAGTCCGGATATTTGTCC	chr13	extension
NS500183:349:HT73VBGX2:3:12407:10134:10413	hsa-mir-1267	108183481	-	AAAAAAGTTCTTGACCACTGATGGAGTCCGGATATTTGTCC	chr13	extension
NS500183:349:HT73VBGX2:3:21604:17021:2662	hsa-mir-1267	108183481	-	GAAAAAGTTCTTGACCACTGATGGAGTCCGGATATTTGTCC	chr13	extension
NS500183:349:HT73VBGX2:1:11107:22958:14491	hsa-mir-1267	108183482	-	AAAAAGTTCTTGACCACTGATGGAGTCCGGATATTTGTCCT	chr13	extension
NS500183:349:HT73VBGX2:1:11212:24810:1757	hsa-mir-1267	108183482	-	AAAAAGTTTTTGACCACTGATGGAGTCCGGATATTTGTC	chr13	extension
NS500183:349:HT73VBGX2:1:11306:21225:8376	hsa-mir-1267	108183482	-	AAAAAGTTCTTGACCACTGATGGAGTCCGGATATTTGTC	chr13	extension
NS500183:349:HT73VBGX2:1:12111:13568:7853	hsa-mir-1267	108183482	-	AAAAAGTTCTTGACCACTGATGGAGTCCGGATATTTGT	chr13	extension
NS500183:349:HT73VBGX2:1:13101:7359:17906	hsa-mir-1267	108183482	-	AAAAAGTTCTTGACCACTGATGGAGTCCGGATATTTGTC	chr13	extension
NS500183:349:HT73VBGX2:1:13102:24501:14269	hsa-mir-1267	108183482	-	AAAAAGTTCTTGACCACTGATGGAGTCCGGATATTTGTC	chr13	extension
NS500183:349:HT73VBGX2:1:13201:9247:12277	hsa-mir-1267	108183482	-	AAAAAGTTCTTGACCACTGATGGAGTCCGGATATTTGCC	chr13	extension
NS500183:349:HT73VBGX2:1:13307:24914:9633	hsa-mir-1267	108183482	-	AAAAAGTTCTTGACCACTGATGGAGTCCGGATATTTGT	chr13	extension
NS500183:349:HT73VBGX2:1:21202:13395:2367	hsa-mir-1267	108183482	-	AAAAAGTTCTTGACCACTGATGGAGTCCGGATATGTGTC	chr13	extension
NS500183:349:HT73VBGX2:1:23205:3595:19128	hsa-mir-1267	108183482	-	AAAAAGTTCTTGACCACTGATCGACTCCGGATATTTG	chr13	extension
NS500183:349:HT73VBGX2:1:23302:9103:1386	hsa-mir-1267	108183482	-	AAAAAGGTTCTTGACCACTGATGGAGTCCGGATATTT	chr13	extension
NS500183:349:HT73VBGX2:1:23305:9603:9675	hsa-mir-1267	108183482	-	AAAAAGTTCTTGACCACTGATGGAGTCCGGATATTTGTC	chr13	extension
NS500183:349:HT73VBGX2:1:23312:20825:8899	hsa-mir-1267	108183482	-	AAAAAGTTCTTGACCACTGATGGAGTCCGGATATTTGTC	chr13	extension
NS500183:349:HT73VBGX2:2:13111:26473:7907	hsa-mir-1267	108183482	-	AAAAAGTTCTTGACCACTGATGGAGTCCGGATATTTGT	chr13	extension
NS500183:349:HT73VBGX2:2:13203:22763:17128	hsa-mir-1267	108183482	-	AAAAAGTTCTAGACCACTGATGGAGTCCGGATATTTGT	chr13	extension
NS500183:349:HT73VBGX2:2:21305:11692:6333	hsa-mir-1267	108183482	-	AAAAAGTTCTTGGCCACTGATGGAGTCCGGATATTTGTCCT	chr13	extension
NS500183:349:HT73VBGX2:2:21312:17319:7387	hsa-mir-1267	108183482	-	AAAAAGTTCTTGACCACTGATGGAGTCCGGATATTTGTC	chr13	extension
NS500183:349:HT73VBGX2:2:22107:20351:2812	hsa-mir-1267	108183482	-	AAAAAGTTCTTGACCACTGATGGAGTCCGGATATTTG	chr13	extension
NS500183:349:HT73VBGX2:2:22311:18617:19601	hsa-mir-1267	108183482	-	GAAAAGTTCTTGACCACTGATGGAGTCCGGATATTTGTC	chr13	extension
NS500183:349:HT73VBGX2:2:23109:14496:9662	hsa-mir-1267	108183482	-	AAAAAGTTCTTGACCACTGATGGAGTCCGGATATTTGTC	chr13	extension
NS500183:349:HT73VBGX2:2:23201:21223:13207	hsa-mir-1267	108183482	-	GAAAAGTTCTTGACCACTGATGGAGTCCGGATATTTG	chr13	extension
NS500183:349:HT73VBGX2:2:23209:5043:8612	hsa-mir-1267	108183482	-	AAAACGTTCTTGACCACTGATCGAGTCCGGATATTTGTC	chr13	extension
NS500183:349:HT73VBGX2:2:23306:18566:4957	hsa-mir-1267	108183482	-	AACAAGTTCTTGACCACTCATGGAGTCCGGATATTTGTC	chr13	extension
NS500183:349:HT73VBGX2:3:11409:23018:10736	hsa-mir-1267	108183482	-	AAAAAGTTCTTGACCACTGATGGAGTCCGGATATTTGTC	chr13	extension
NS500183:349:HT73VBGX2:3:11502:11452:14070	hsa-mir-1267	108183482	-	AAAAAGTTCTTGACCACTGATGGAGTCCGGATATTTGTC	chr13	extension
NS500183:349:HT73VBGX2:3:11509:10131:4616	hsa-mir-1267	108183482	-	AAAAAGTTCTTGACCACTGATGGAGTCCGGATATTTGT	chr13	extension
NS500183:349:HT73VBGX2:3:11602:3392:19230	hsa-mir-1267	108183482	-	AAAAAGTTCTTGACCACTGATGGAGTCCGGATATTTGT	chr13	extension
NS500183:349:HT73VBGX2:3:13412:4720:19804	hsa-mir-1267	108183482	-	AAAAAGTTCTTGACCACTGATGGAGTCCGGATATTTGTC	chr13	extension
NS500183:349:HT73VBGX2:3:13501:3466:17382	hsa-mir-1267	108183482	-	AAAAAGTTCTTGACCACTGATGGAGTCCGGATATTTGTC	chr13	extension
NS500183:349:HT73VBGX2:3:13502:24808:1936	hsa-mir-1267	108183482	-	AAAAAGTTCTTGACCACTGATGGAGTCCGGATATTTGTCCT	chr13	extension
NS500183:349:HT73VBGX2:3:13512:13432:11597	hsa-mir-1267	108183482	-	AAAAAGTTCTTGACCACTGATGGAGTCCGGATATTTGT	chr13	extension
NS500183:349:HT73VBGX2:3:13610:5573:12131	hsa-mir-1267	108183482	-	AAAAAGTTCTTGACCACTGATGGAGTCCGGATATTTGTC	chr13	extension
NS500183:349:HT73VBGX2:3:13612:20846:9440	hsa-mir-1267	108183482	-	AAAAAGTTCTTGACCACTGATGGAGTCCGGATATTTGTC	chr13	extension
NS500183:349:HT73VBGX2:3:13612:23474:18406	hsa-mir-1267	108183482	-	AAAAAGTTCTTGACCACTGATGGAGTCCGGATATTTGTCCT	chr13	extension
NS500183:349:HT73VBGX2:3:22609:17881:13663	hsa-mir-1267	108183482	-	AAAAAGTTCTTGACCACTGATGGAGTCCGGATATTTGTC	chr13	extension
NS500183:349:HT73VBGX2:3:23512:18589:16286	hsa-mir-1267	108183482	-	AAAAGGTTCGTGACCACTGATGGAGTCCGGATATTTGT	chr13	extension
NS500183:349:HT73VBGX2:3:23604:24159:7882	hsa-mir-1267	108183482	-	AAAAAGTTCTTGACCACTGATGGAGTCCGGATATTTG	chr13	extension
NS500183:349:HT73VBGX2:3:23611:14162:16725	hsa-mir-1267	108183482	-	AAAAAGTTCTTGACCACTGCTGGAGTCCGGATATTTGTC	chr13	extension
NS500183:349:HT73VBGX2:3:23611:4822:19369	hsa-mir-1267	108183482	-	AAAAAGTTCTTGACCACTGATGGAGTCCGGATATTTGTC	chr13	extension
NS500183:349:HT73VBGX2:4:11405:18551:4595	hsa-mir-1267	108183482	-	AAAAAGTTCTTGACCACTGATGGAGTCCGGATATTTGTCCT	chr13	extension
NS500183:349:HT73VBGX2:4:11412:13520:1679	hsa-mir-1267	108183482	-	AAAAAGTTCTTGACCACTGATGGAGTCCGGATATTTGTC	chr13	extension
NS500183:349:HT73VBGX2:4:12405:20707:14746	hsa-mir-1267	108183482	-	AAAAAGTTCTTGACCACTGATGGAGTCCGGATATTTGTCCT	chr13	extension
NS500183:349:HT73VBGX2:4:12410:10495:3795	hsa-mir-1267	108183482	-	AAAAAGTTCTTGACCACTGATGGAGTCCGGATATTTGT	chr13	extension
NS500183:349:HT73VBGX2:4:12410:1988:13876	hsa-mir-1267	108183482	-	AAAAAGTTCTTGACCACTGATGGAGTCCGGATATTTGTC	chr13	extension
NS500183:349:HT73VBGX2:4:12410:17109:17407	hsa-mir-1267	108183482	-	AAAAAGTTCTTGACCACTGATGGAGTCCGGATATTTGTC	chr13	extension
NS500183:349:HT73VBGX2:4:12605:3819:10594	hsa-mir-1267	108183482	-	AAAAAGTTCTTGACCACTGATGGAGTCCGGATATTTGTCCT	chr13	extension
NS500183:349:HT73VBGX2:4:12606:22998:8742	hsa-mir-1267	108183482	-	AAAAAGTTCTTGACCACTGATGGAGTCCGGATATTTGT	chr13	extension
NS500183:349:HT73VBGX2:4:13410:5625:1437	hsa-mir-1267	108183482	-	GAAAAGTTCTTGACCACTGATGGAGTCCGGATATTTGTCCT	chr13	extension
NS500183:349:HT73VBGX2:4:13502:20568:10482	hsa-mir-1267	108183482	-	AAAAAGTTCTTGACCACTGATGGAGTCCGGATATTTGTC	chr13	extension
NS500183:349:HT73VBGX2:4:21410:12886:20320	hsa-mir-1267	108183482	-	AAAAAGTTCTTGACCACTGATGGAGTCCAGATATTTGT	chr13	extension
NS500183:349:HT73VBGX2:4:21509:1950:6943	hsa-mir-1267	108183482	-	GAAAAGTTCTTGACCACTGATGGAGTCCGGATATTTGTCCT	chr13	extension
NS500183:349:HT73VBGX2:4:21604:18207:19678	hsa-mir-1267	108183482	-	AAAAAGTTCTTGACCACTGATGGAGTCCGGATATTTG	chr13	extension
NS500183:349:HT73VBGX2:4:23404:22500:18443	hsa-mir-1267	108183482	-	AAAAAGTTCTTGACCACTGATGGAGTCCGGATATTTGTC	chr13	extension
NS500183:349:HT73VBGX2:4:23409:11338:17010	hsa-mir-1267	108183482	-	AAAAAGTTCTTGACCACTGATGGAGTCCGGATATTTG	chr13	extension
NS500183:349:HT73VBGX2:4:23602:1577:9031	hsa-mir-1267	108183482	-	AAAAAGTTCTTGACCACTGATGGAGTCCGGATATTTGT	chr13	extension
NS500183:349:HT73VBGX2:1:11310:12149:18853	hsa-mir-1267	108183453	-	CATATATTTTAACATAGCTCTCCAGAAATAAAAAGTTCTTGACCACTGATGGAGTCCGGATATTTGTCC	chr13	extension
NS500183:349:HT73VBGX2:3:12602:19484:13262	hsa-mir-1267	108183453	-	CATATATTTTAACATAGCTCTCCAGAAATAAAAAGTTCTTGACCACTGATGGAGTCCGGATATTTGTCC	chr13	extension
NS500183:349:HT73VBGX2:3:12605:7534:20048	hsa-mir-1267	108183453	-	CATATATTTTAACATAGCTCTCCAGAAATAAAAAGTTCTTGACCACTGATGGAGTCCGGATATTTGTCC	chr13	extension
NS500183:349:HT73VBGX2:1:11301:3707:11461	hsa-mir-1267	108183482	-	AAAAAGTTCTTGACCACTGATGGAGTCCGGATATTTGT	chr13	extension
NS500183:349:HT73VBGX2:1:11310:8049:7593	hsa-mir-1267	108183482	-	AAAAAGTTCTTGACCACTGATGGAGTCCGGATATTTGTCCT	chr13	extension
NS500183:349:HT73VBGX2:1:12306:11469:8069	hsa-mir-1267	108183482	-	AAAAAGTTCTTGACCACTGATGGAGTCCGGATATTTGTC	chr13	extension
NS500183:349:HT73VBGX2:1:13204:5369:6042	hsa-mir-1267	108183482	-	AAAAAGTTCTTGACCACTGATGGAGTCCGGATATTTGTCCT	chr13	extension
NS500183:349:HT73VBGX2:1:21108:21630:11010	hsa-mir-1267	108183482	-	AAAAAGTTCTTGACCACTGATGGAGTCCGGATATTTGTCCT	chr13	extension
NS500183:349:HT73VBGX2:1:21201:13932:14368	hsa-mir-1267	108183482	-	AAAAAGTTCTTGACCACTGATGGAGTCCGGATATTTGTC	chr13	extension
NS500183:349:HT73VBGX2:1:21303:11078:13599	hsa-mir-1267	108183482	-	AAAAAGTTCTTGACCACTGATGGAGTCCGGATATTTGTCCT	chr13	extension
NS500183:349:HT73VBGX2:1:22310:10821:18626	hsa-mir-1267	108183482	-	AAAAAGTTCTTGACCACTGATGGAGTCCGGATATTTGT	chr13	extension
NS500183:349:HT73VBGX2:1:23201:20631:6192	hsa-mir-1267	108183482	-	AAAAAGTTCTTGACCACTGATGGAGTCCGGATATTTGT	chr13	extension
NS500183:349:HT73VBGX2:1:23208:11840:14610	hsa-mir-1267	108183482	-	AAAAAGTTCTTGACCACTGATGGAGTCCGGATATTTGTCCT	chr13	extension
NS500183:349:HT73VBGX2:1:23211:20579:18479	hsa-mir-1267	108183482	-	AAAAAGTTCTTGACCACTGATGGAGTCCGGATATTTGTCC	chr13	extension
NS500183:349:HT73VBGX2:2:11111:13057:5387	hsa-mir-1267	108183482	-	GAAAAGTTCTTGACCACTGATGGAGTCCGGATATTTGTC	chr13	extension
NS500183:349:HT73VBGX2:2:11207:9893:17860	hsa-mir-1267	108183482	-	AAAAAGTTCTTGACAACTGATGGAGTCCGGATATTTGTCCT	chr13	extension
NS500183:349:HT73VBGX2:2:12208:6205:1559	hsa-mir-1267	108183482	-	AAAAAGTTCTTGACCACTGATGGAGTCCGGATATTTGTC	chr13	extension
NS500183:349:HT73VBGX2:2:13105:6697:9621	hsa-mir-1267	108183482	-	AAAAAGTTCTTGACCACTGATGGAGTCCGGATATTTGTCCT	chr13	extension
NS500183:349:HT73VBGX2:2:21104:24549:5398	hsa-mir-1267	108183482	-	AAAAAGTTCTTGACCACTGATGGAGTCCGGATATTTGTC	chr13	extension
NS500183:349:HT73VBGX2:2:21109:9343:1754	hsa-mir-1267	108183482	-	AAAAAGTTCTTGACCACTGATGGAGTCCGGACATTTGTC	chr13	extension
NS500183:349:HT73VBGX2:2:21204:2273:7248	hsa-mir-1267	108183482	-	AAAAAGTTCTTGACCACTGATGGAGTCCGGATATTTGTC	chr13	extension
NS500183:349:HT73VBGX2:2:22101:10261:16877	hsa-mir-1267	108183482	-	AAAAAGTTCTTGACCACCGATGGAGTCCGGATATTTGTCC	chr13	extension
NS500183:349:HT73VBGX2:2:22208:26270:10164	hsa-mir-1267	108183482	-	AAAAAGTTCTTGACCACTGATGCAGTCCGGATATTTGTCCT	chr13	extension
NS500183:349:HT73VBGX2:2:23112:19989:5138	hsa-mir-1267	108183482	-	AAAAAGTTCTTGACCACTGATGGAGTCCGGATATTTGTC	chr13	extension
NS500183:349:HT73VBGX2:3:11409:11549:14066	hsa-mir-1267	108183482	-	AAAAAGTTCTTGACCACTGATGGAGTCCGGATATTTGTC	chr13	extension
NS500183:349:HT73VBGX2:3:11509:18676:1304	hsa-mir-1267	108183482	-	AAAAAGTTCTTGACCACTGATGGAGTCCGGATATTTGT	chr13	extension
NS500183:349:HT73VBGX2:3:11512:14732:4499	hsa-mir-1267	108183482	-	AAAAAGTTCTTGACCACTGATGGAGTCCGGATATTTGT	chr13	extension
NS500183:349:HT73VBGX2:3:12402:7348:6511	hsa-mir-1267	108183482	-	AAAAAGTTCTTGACCACTGATGGAGTCCGGATATTTGTCC	chr13	extension
NS500183:349:HT73VBGX2:3:12512:20326:14270	hsa-mir-1267	108183482	-	AAAAAGTTCTTGACCACTGATGGAGTCCGGATATTTGTC	chr13	extension
NS500183:349:HT73VBGX2:3:12602:5583:14893	hsa-mir-1267	108183482	-	AAAAAGTTCTTGACCACTGATGGAGTCCGGATATTTGT	chr13	extension
NS500183:349:HT73VBGX2:3:13411:6644:17286	hsa-mir-1267	108183482	-	AAAAAGTTCTTGACCACTGATGGAGTCCGGATATTTGTCC	chr13	extension
NS500183:349:HT73VBGX2:3:21406:10410:11154	hsa-mir-1267	108183482	-	AAACAGTTCTTGACCACTGATGGAGTCCGGATATTTGTCC	chr13	extension
NS500183:349:HT73VBGX2:3:21409:12344:6771	hsa-mir-1267	108183482	-	AAAAAGTTCTTGACCACTGATGGAGTCCGGATATTTGTCC	chr13	extension
NS500183:349:HT73VBGX2:3:21603:17325:11927	hsa-mir-1267	108183482	-	AAAAAGTTCTTGACCACTGATGGAGTCCGGATATTTGTC	chr13	extension
NS500183:349:HT73VBGX2:3:22604:3823:15911	hsa-mir-1267	108183482	-	AAAAAGTTCTTGACCACTGATGGAGTCCGGATATTTGT	chr13	extension
NS500183:349:HT73VBGX2:3:22609:4920:20129	hsa-mir-1267	108183482	-	AAAAAGTTCTTGACCACTGATGGAGTCCGGATATTTGTC	chr13	extension
NS500183:349:HT73VBGX2:3:22611:17646:14129	hsa-mir-1267	108183482	-	AAAAAGTCCTTGACCACTGATGGAGTCCGGATATTTGTC	chr13	extension
NS500183:349:HT73VBGX2:3:22612:15097:18839	hsa-mir-1267	108183482	-	AAAAAGTTCTTGACCACTGATGGAGTCCGGATATTCG	chr13	extension
NS500183:349:HT73VBGX2:3:23404:10351:8666	hsa-mir-1267	108183482	-	AAAAAGTTCTTGACCACTGATGGAGTCCGGATATTTGTCC	chr13	extension
NS500183:349:HT73VBGX2:3:23502:13973:15122	hsa-mir-1267	108183482	-	AAAAAGTTCTTGACCACTGATGGAGTCCGGATATTTGTC	chr13	extension
NS500183:349:HT73VBGX2:4:11409:11282:18177	hsa-mir-1267	108183482	-	AAAAAGTTCTTGACCACTGATGGAGTCCGGATATTTGTCC	chr13	extension
NS500183:349:HT73VBGX2:4:11503:3317:15766	hsa-mir-1267	108183482	-	AAAAGGTTCTTGACCACTGATGGAGTCCGGATATTTGTCC	chr13	extension
NS500183:349:HT73VBGX2:4:12402:22788:7590	hsa-mir-1267	108183482	-	AAAAAGTTCTTGACAACTGATGGAGTCCGGATATTTGTCCT	chr13	extension
NS500183:349:HT73VBGX2:4:13409:20223:17344	hsa-mir-1267	108183482	-	AAAAAGTTCTTGACCACTGATGGAGTCCGGATATTTGT	chr13	extension
NS500183:349:HT73VBGX2:4:13605:8646:1046	hsa-mir-1267	108183482	-	AAAAAGTTCTAGACCACTGATGGAGTCCGGATATTTGT	chr13	extension
NS500183:349:HT73VBGX2:4:13609:20201:7210	hsa-mir-1267	108183482	-	AAAAAGTTCTTGACCACTGATGGAGTCCGTATATTTGTCC	chr13	extension
NS500183:349:HT73VBGX2:4:21402:4969:2742	hsa-mir-1267	108183482	-	AAAAAGTTCTTGACCACTGATGGAGGCCGGATATTTGTC	chr13	extension
NS500183:349:HT73VBGX2:4:21403:12086:14820	hsa-mir-1267	108183482	-	AAAAAGTTCTTGACCACTGATGGAGTCCGGATATTTGTCCT	chr13	extension
NS500183:349:HT73VBGX2:4:21510:3313:8962	hsa-mir-1267	108183482	-	AAAAAGTTCTTGACCACTGATGGAGTCCGGATATTTGTCCT	chr13	extension
NS500183:349:HT73VBGX2:4:22602:20851:4412	hsa-mir-1267	108183482	-	AAAAAGTTCTTGACCACTGATGGAGTCCGGATATTTGTCC	chr13	extension
NS500183:349:HT73VBGX2:4:22608:14202:19601	hsa-mir-1267	108183482	-	AAAAGGTTCTTGACCACTGATGGAGTCCGGATATTTGTC	chr13	extension
NS500183:349:HT73VBGX2:4:22609:5504:14448	hsa-mir-1267	108183482	-	AAAAAGTTCTTGACCACTGATGGAGTCCGGATATTTGTC	chr13	extension
NS500183:349:HT73VBGX2:4:23510:9154:9918	hsa-mir-1267	108183482	-	AAAAAGTTCTTGACCACTGATGGAGTCCGGATATTTGT	chr13	extension
NS500183:349:HT73VBGX2:4:23607:10669:9671	hsa-mir-1267	108183482	-	AAATAGTTCTTGACCACTGATGGAGTCCGGATATTTGT	chr13	extension
NS500183:349:HT73VBGX2:1:21212:9721:8893	hsa-mir-1267	108183483	-	AAAAGTTCTTGACCACTGATGGAGTCCGGATATTTGTC	chr13	extension
NS500183:349:HT73VBGX2:4:13503:16672:8095	hsa-mir-1267	108183483	-	AAAAGTTCTTGACCACTGATGGAGTCCGGATATTTGTC	chr13	extension
NS500183:349:HT73VBGX2:4:23605:23351:4530	hsa-mir-1269a	67142540	+	ACTGGATTGCCTAGACC	chr4	extension
NS500183:349:HT73VBGX2:2:13102:15017:9409	hsa-mir-1270-1	20510148	-	CCAGTATAACTCTGTGCCT	chr19	extension
NS500183:349:HT73VBGX2:3:11602:10262:7431	hsa-mir-1270-1	20510148	-	CCAGTATAACTCTGTGCCT	chr19	extension
NS500183:349:HT73VBGX2:3:22407:26033:12156	hsa-mir-1270-1	20510148	-	CCAGTATAACTCTGTGCCT	chr19	extension
NS500183:349:HT73VBGX2:2:13102:15017:9409	hsa-mir-1270-2	20579307	-	CCAGTATAACTCTGTGCCT	chr19	extension
NS500183:349:HT73VBGX2:3:11602:10262:7431	hsa-mir-1270-2	20579307	-	CCAGTATAACTCTGTGCCT	chr19	extension
NS500183:349:HT73VBGX2:3:22407:26033:12156	hsa-mir-1270-2	20579307	-	CCAGTATAACTCTGTGCCT	chr19	extension
NS500183:349:HT73VBGX2:3:11406:13158:4333	hsa-mir-1291	49048168	-	TGTTTCTTCCAAATGAAATAGCCATTCCCTACTGAGGTCCCAGAACAGCCAACAGACCACAGG	chr12	extension
NS500183:349:HT73VBGX2:3:12512:21644:1234	hsa-mir-1291	49048168	-	TGTTTCTTCCAAATGAAATAGCCATTCCCTACTGAGGTCCCAGAACAGCCAACAGACCACAGG	chr12	extension
NS500183:349:HT73VBGX2:1:11104:19482:12870	hsa-mir-1291	49048201	-	GAGGTCCCAGAACAGCCAACAGACCACGGG	chr12	extension
NS500183:349:HT73VBGX2:1:11202:21451:10102	hsa-mir-1291	49048201	-	GAGGTCCCAGAACAGCCAACAGACCACA	chr12	extension
NS500183:349:HT73VBGX2:1:21107:13595:7096	hsa-mir-1291	49048201	-	GAGGTCCCAGAACAGCCAACAGACCACAGG	chr12	extension
NS500183:349:HT73VBGX2:1:21107:3482:16222	hsa-mir-1291	49048201	-	GAGGTCCCAGAACAGCCAACAGACCACAGG	chr12	extension
NS500183:349:HT73VBGX2:1:22201:20416:19086	hsa-mir-1291	49048201	-	GAGGTCCCAGAACAGCCAACAGACCACAGG	chr12	extension
NS500183:349:HT73VBGX2:2:11103:20037:3163	hsa-mir-1291	49048201	-	GAGGTCCCAGAACAGCCAACAGACCACAGG	chr12	extension
NS500183:349:HT73VBGX2:2:21102:12156:13746	hsa-mir-1291	49048201	-	GAGGTCCCAGAACAGCCAACAGACCACAG	chr12	extension
NS500183:349:HT73VBGX2:2:22201:16445:10027	hsa-mir-1291	49048201	-	GAGGTCCCAGAACAGCCAACAGACCACAG	chr12	extension
NS500183:349:HT73VBGX2:3:11504:20413:6703	hsa-mir-1291	49048201	-	GAGGTCCCAGAACAGCCAACAGACCACAG	chr12	extension
NS500183:349:HT73VBGX2:3:11611:7178:5151	hsa-mir-1291	49048201	-	GAGGTCCCAGAACAGCCAACAGACCAC	chr12	extension
NS500183:349:HT73VBGX2:3:12409:22078:15201	hsa-mir-1291	49048201	-	AAGGTCCCAGAACAGCCAACAGACCACAG	chr12	extension
NS500183:349:HT73VBGX2:3:21504:20100:6412	hsa-mir-1291	49048201	-	GAGGTCCCAGAACAGCCAACAGACCAC	chr12	extension
NS500183:349:HT73VBGX2:3:23504:19624:16185	hsa-mir-1291	49048201	-	GAGGTCCCAGAACAGCCAACAGACCACAG	chr12	extension
NS500183:349:HT73VBGX2:4:11609:10144:8456	hsa-mir-1291	49048201	-	GAGGTCCCAGAACAGCCAACAGACCACAG	chr12	extension
NS500183:349:HT73VBGX2:4:21402:24646:12642	hsa-mir-1291	49048201	-	GAGGTCCCAGAACAGCCAACAGACCACAG	chr12	extension
NS500183:349:HT73VBGX2:4:21606:17081:16873	hsa-mir-1291	49048201	-	GAGGTCCCAGAACAGCCAACAGACCACAGG	chr12	extension
NS500183:349:HT73VBGX2:4:22403:23831:18953	hsa-mir-1291	49048201	-	GAGGTCCCAGAACAGCCAACAGACCAC	chr12	extension
NS500183:349:HT73VBGX2:1:12212:1683:17814	hsa-mir-1291	49048156	-	TGAGCTGTAGGTTGTTTCTTCCAAATGAAATATCCATTCCCTACTGAGGTCCCAGAACAGCCAACAGACCACAGG	chr12	extension
NS500183:349:HT73VBGX2:3:12603:21727:2908	hsa-mir-1291	49048155	-	GTGAGCTGTAGGTTGTTTCTTCCAAATGAAATAGCCATTCCCTACTGAGGTCCCAGAACAGCCGACAGACCACAG	chr12	extension
NS500183:349:HT73VBGX2:3:23508:20140:1725	hsa-mir-1291	49048182	-	GAAATAGCCATTCCCTACTGAGGTCCCAGAACAGCCAACAGACCACA	chr12	extension
NS500183:349:HT73VBGX2:4:21611:17508:14207	hsa-mir-1291	49048182	-	GAAATAGCCATTCCCTACTGAGGTCCCAGAACAGCCAACAGACCACAG	chr12	extension
NS500183:349:HT73VBGX2:1:11304:17020:7805	hsa-mir-1291	49048201	-	GAGGTCCCAGAACAGCCAACAGACCACAG	chr12	extension
NS500183:349:HT73VBGX2:1:12112:17159:17672	hsa-mir-1291	49048201	-	GAGGTCCCAGAACAGCCAACAGACCACAGG	chr12	extension
NS500183:349:HT73VBGX2:1:12208:15908:14610	hsa-mir-1291	49048201	-	GAGGTCCCAGAACAGCCAACAGACCACAG	chr12	extension
NS500183:349:HT73VBGX2:1:13111:18214:18589	hsa-mir-1291	49048201	-	GAGGTCCCAGAACAGCCAACAGACCACA	chr12	extension
NS500183:349:HT73VBGX2:1:13206:21335:6249	hsa-mir-1291	49048201	-	GAGGTCCCAGAACAGCCAACAGACCACAG	chr12	extension
NS500183:349:HT73VBGX2:1:13207:4926:2211	hsa-mir-1291	49048201	-	AAGGTCCCAGAACAGCCAACAGACCACAG	chr12	extension
NS500183:349:HT73VBGX2:1:21304:10413:15278	hsa-mir-1291	49048201	-	GAGGTCCCAGAACAGCCAACAGACCACAG	chr12	extension
NS500183:349:HT73VBGX2:1:23102:4087:14387	hsa-mir-1291	49048201	-	AAGGTCCCAGAACAGCCAACAGACCACAG	chr12	extension
NS500183:349:HT73VBGX2:1:23212:5122:2198	hsa-mir-1291	49048201	-	GAGGTCCCAGAACAGCCAACAGACCACAG	chr12	extension
NS500183:349:HT73VBGX2:1:23301:15475:6022	hsa-mir-1291	49048201	-	GAGGTCCCAGAACAGCCAACAGACCACAG	chr12	extension
NS500183:349:HT73VBGX2:2:12206:11287:18241	hsa-mir-1291	49048201	-	AAGGTCCCAGAACAGCCAACAGACCACAG	chr12	extension
NS500183:349:HT73VBGX2:2:12312:16890:8860	hsa-mir-1291	49048201	-	GAGGTCCCAGAACAGCCAACAGACCACAG	chr12	extension
NS500183:349:HT73VBGX2:2:22206:25397:14854	hsa-mir-1291	49048201	-	GAGGTCCCAGAACAGCCAACAGACCACA	chr12	extension
NS500183:349:HT73VBGX2:2:23112:17496:18422	hsa-mir-1291	49048201	-	GAGGTCCCAGAACAGCCAACAGACCACA	chr12	extension
NS500183:349:HT73VBGX2:2:23305:1567:7518	hsa-mir-1291	49048201	-	GAGGTTCCAGAACAGCCAACAGACCACAG	chr12	extension
NS500183:349:HT73VBGX2:3:11401:25770:9510	hsa-mir-1291	49048201	-	GAGGTCCCAGAACAGCCAACAGACCACAG	chr12	extension
NS500183:349:HT73VBGX2:3:11410:9208:10513	hsa-mir-1291	49048201	-	GAGGTCCCAGAACAGCCAACAGACCACA	chr12	extension
NS500183:349:HT73VBGX2:3:11604:16334:12526	hsa-mir-1291	49048201	-	TAGGTCCCAGAACAGCCAACAGACCACAG	chr12	extension
NS500183:349:HT73VBGX2:3:21404:11673:18960	hsa-mir-1291	49048201	-	GAGGTCCCAGAACAGCCAACAGACCACAG	chr12	extension
NS500183:349:HT73VBGX2:3:21405:9780:13345	hsa-mir-1291	49048201	-	GAGGTCCCAGAACAGCCAACAGACCACAG	chr12	extension
NS500183:349:HT73VBGX2:3:21410:22026:19790	hsa-mir-1291	49048201	-	GAGGTCCCAGAACAGCCAACAGACCACAG	chr12	extension
NS500183:349:HT73VBGX2:3:21505:6943:9459	hsa-mir-1291	49048201	-	GAGGTCCCAGAACAGCCAACAGACCACA	chr12	extension
NS500183:349:HT73VBGX2:3:22401:4864:18187	hsa-mir-1291	49048201	-	GAGGTCCCAGAACAGCCAACAGACCACAG	chr12	extension
NS500183:349:HT73VBGX2:3:23411:10243:9048	hsa-mir-1291	49048201	-	AAGGTCCCAGAACAGCCAACAGACCACA	chr12	extension
NS500183:349:HT73VBGX2:3:23505:21796:13688	hsa-mir-1291	49048201	-	GAGGTCCCAGAACAGCCAACAGACCACA	chr12	extension
NS500183:349:HT73VBGX2:4:11405:19861:6722	hsa-mir-1291	49048201	-	GAGGTCCCAGAACAGCCAACAGACCACAG	chr12	extension
NS500183:349:HT73VBGX2:4:11612:17563:5583	hsa-mir-1291	49048201	-	GAGGTCCCAGAACAGCCAACAGACCACA	chr12	extension
NS500183:349:HT73VBGX2:4:12408:3554:19038	hsa-mir-1291	49048201	-	GAGGTCCCAGAACAGCCAACAGACCACAG	chr12	extension
NS500183:349:HT73VBGX2:4:13406:19218:9785	hsa-mir-1291	49048201	-	GAGGTCCCAGAACAGCCAACAGACCACAG	chr12	extension
NS500183:349:HT73VBGX2:4:13609:5261:18511	hsa-mir-1291	49048201	-	GAGGTCCCAGAACAGCCAACAGACCACAG	chr12	extension
NS500183:349:HT73VBGX2:4:22404:8221:16767	hsa-mir-1291	49048201	-	GAGGTCCCAGATCAGCCAACAGACCACAGG	chr12	extension
NS500183:349:HT73VBGX2:4:22502:23222:12683	hsa-mir-1291	49048201	-	AAGGTCCCAGAACAGCCAACAGACCACA	chr12	extension
NS500183:349:HT73VBGX2:4:22601:24046:10574	hsa-mir-1291	49048201	-	GAGGTCCCAGAACAGCCAACAGACCACAG	chr12	extension
NS500183:349:HT73VBGX2:4:22611:16613:20392	hsa-mir-1291	49048201	-	GAGGTCCCAGAACAGCCNACAGACCACAG	chr12	extension
NS500183:349:HT73VBGX2:4:23409:22044:15876	hsa-mir-1291	49048201	-	GAGGTCCCAGAACAGCCAACAGGCCACA	chr12	extension
NS500183:349:HT73VBGX2:2:12108:18019:2798	hsa-mir-1291	49048202	-	AGGTCCCAGAACAGCCAACAGACCACAG	chr12	extension
NS500183:349:HT73VBGX2:2:22103:3337:4415	hsa-mir-1291	49048202	-	AGCTCCCAGAACAGCCAACAGACCACAG	chr12	extension
NS500183:349:HT73VBGX2:4:11501:11808:14306	hsa-mir-1292	2633484	+	CCAGGTGCTGTTGCACGTGCTGTTTGAGCACGCGGTCGGCTACGCGCTGCTGGCGCTGAAGGA	chr20	extension
NS500183:349:HT73VBGX2:4:11508:13504:5972	hsa-mir-1292	2633484	+	CCAGGTGCTGTTGCACGTGCTGTTTGAGCACGCGGTCGGCTACGCGCTGCTGGCGCTGAAGG	chr20	extension
NS500183:349:HT73VBGX2:2:13208:14629:12288	hsa-mir-1292	2633485	+	ATGGTGCTGTTGCACGTGCTGTTTGAGCACGCGGTCGGCTACGCGCTGCTGGCGCTGAAGGAAGTGGAGG	chr20	extension
NS500183:349:HT73VBGX2:4:13609:12105:11195	hsa-mir-1292	2633485	+	ATGGTGCTGTTGCACGTGCTGTTTGAGCACGCGGTCGGCTACGCGCTGCTGGCGCTGAAGGAAGTGGAGG	chr20	extension
NS500183:349:HT73VBGX2:3:22408:5144:16558	hsa-mir-1304	93466840	-	AGAATCACTTGAGCCCA	chr11	extension
NS500183:349:HT73VBGX2:4:12611:21964:12048	hsa-mir-1304	93466840	-	TGAATCACTTGAGCCCA	chr11	extension
NS500183:349:HT73VBGX2:1:23111:18776:2631	hsa-mir-137	98511706	-	CACCGAAGAGAGTCAGAGGACCAAGC	chr1	extension
NS500183:349:HT73VBGX2:3:11406:21151:17559	hsa-mir-137	98511706	-	CACCGAAGAGAGTCAGAGGACCAAGC	chr1	extension
NS500183:349:HT73VBGX2:1:13308:17280:9721	hsa-mir-140	69966983	+	GTGTGTCTCTCTCTGTGTCCTG	chr16	extension
NS500183:349:HT73VBGX2:2:11202:21214:6997	hsa-mir-151a	141742624	-	AGCTAGCTAGGCTACTGGCCTGGAGGTTTGGGCAACACCGA	chr8	extension
NS500183:349:HT73VBGX2:2:11309:3937:9875	hsa-mir-15a	50623222	-	AAAAAGAAATATATTTTCTTCAGAAGATCAGATCCTT	chr13	extension
NS500183:349:HT73VBGX2:2:22204:18650:18218	hsa-mir-15a	50623222	-	AAAAAGAAATATATTTTCTTCAGATGATCAGATCCTT	chr13	extension
NS500183:349:HT73VBGX2:2:23310:24990:8563	hsa-mir-15a	50623222	-	AAAAAGAAATATATTTTCTTCAGAAGATCAGATCCTT	chr13	extension
NS500183:349:HT73VBGX2:3:22609:23142:14842	hsa-mir-15a	50623222	-	AAAATGAAATATATTTTCTTCAGAAGATCAGATCCTT	chr13	extension
NS500183:349:HT73VBGX2:1:11111:8276:4661	hsa-mir-15a	50623234	-	ATTTTCTTCAGAAGATCAGATCCTT	chr13	extension
NS500183:349:HT73VBGX2:1:21212:13882:13533	hsa-mir-15a	50623234	-	ATTTTCTTCAGAAGATCAGATCCTT	chr13	extension
NS500183:349:HT73VBGX2:4:21405:25711:5584	hsa-mir-15a	50623234	-	ATTTTCTCCAGAAGATCAGATCCTT	chr13	extension
NS500183:349:HT73VBGX2:4:22604:14288:5374	hsa-mir-15a	50623234	-	ATTTTCTTCAGAAGATCAGATCCTT	chr13	extension
NS500183:349:HT73VBGX2:2:13204:3227:11125	hsa-mir-15a	50623218	-	GAATAAAAAGAAATATATTTTCTTCAGAAGATCAGATCCTT	chr13	extension
NS500183:349:HT73VBGX2:2:22304:8263:13993	hsa-mir-15a	50623218	-	GAATAAAAAGAAATATATTTTCTTCAGAAGATCAGATCCTT	chr13	extension
NS500183:349:HT73VBGX2:4:13407:18192:17142	hsa-mir-15a	50623218	-	GAATAAAAAGAAATATATTTTCTTCAGAAGATCAGATCCTT	chr13	extension
NS500183:349:HT73VBGX2:4:21606:12825:4736	hsa-mir-15a	50623218	-	GAATAAAAAGAAATATATTTTCTTCAGAAGATCAGTTCCTT	chr13	extension
NS500183:349:HT73VBGX2:2:13307:25520:17131	hsa-mir-15b	160122375	+	TTTGAGGCCTTAAAGTACTG	chr3	extension
NS500183:349:HT73VBGX2:3:11411:6384:10005	hsa-mir-15b	160122375	+	TTTGAGGCCTTAAAGTACTG	chr3	extension
NS500183:349:HT73VBGX2:2:12301:17303:8200	hsa-mir-15b	160122376	+	TTGAGGCCTTAAAGTACTG	chr3	extension
NS500183:349:HT73VBGX2:2:23111:16123:4335	hsa-mir-15b	160122376	+	TTGAGGCCTTAAAGTACTG	chr3	extension
NS500183:349:HT73VBGX2:3:11404:22652:18606	hsa-mir-15b	160122376	+	TTGAGGCCTTAAAGTACTG	chr3	extension
NS500183:349:HT73VBGX2:1:21206:26718:12315	hsa-mir-18a	92002932	+	ATTATGGTGACAGCTGCCTCGGGAAGCCAAGTTGGGCTTTAAAGTGCAGGGCCTGCTGATGTTGAGTGCTTTTT	chr13	extension
NS500183:349:HT73VBGX2:2:22203:26252:9413	hsa-mir-18a	92002932	+	ATTATGGTGACAGCTGCCTCGGGAAGCCAAGTTGGGCTTTAAAGTGCAGGGCCTGCTGATGTTGAGTGCTTTTTG	chr13	extension
NS500183:349:HT73VBGX2:3:11409:19295:10309	hsa-mir-18a	92002932	+	ATTATGGTGACAGCTGCCTCGGGAAGCCAAGTTGGGCTTTAAAGTGCAGGGCCTGCTGATGTTGAGTGCTTTTTG	chr13	extension
NS500183:349:HT73VBGX2:3:13512:3181:6200	hsa-mir-18a	92002932	+	ATTATGGTGACAGCTGCCTCGGGAAGCCAAGTTGGGCTTTAAAGTGCAGGGCCTGCTGATGTTGAGTGCTTTTTG	chr13	extension
NS500183:349:HT73VBGX2:3:21504:8964:19180	hsa-mir-18a	92002932	+	ATTATGGTGACAGCTGCCTCGGGAAGCCAAGTTGGGCTTTAAAGTGCAGGGCCTGCTGATGTTGAGTGCTTTTTG	chr13	extension
NS500183:349:HT73VBGX2:4:12504:7830:1898	hsa-mir-18a	92002932	+	ATTATGGTGACAGCTGCCTCGGGAAGCCAAGTTGGGCTTTAAAGTGCAGGGCCTGCTGATGTTGAGTGCTTTTT	chr13	extension
NS500183:349:HT73VBGX2:1:11205:22763:17275	hsa-mir-18a	92003075	+	ATAAGAAGTTATGTATTCATCCAATAATTCAAGCCAAGCAAGTATATAGGTGTTTTAATAGTTTTTGTTTGCAGT	chr13	extension
NS500183:349:HT73VBGX2:1:11302:19963:10253	hsa-mir-18a	92003075	+	ATAAGAAGTTATGTATTCATCCAATAATTCAAGCCAAGCAAGTATATAGGTGTTTTAATAGTTTTTGTTTGCAGT	chr13	extension
NS500183:349:HT73VBGX2:1:13308:24152:10414	hsa-mir-18a	92003075	+	ATAAGAAGTTATGTATTCATCCAATAATTCAAGCCAAGCAAGTATATAGGTGTTTTAATAGTTTTAGTTTGCAGT	chr13	extension
NS500183:349:HT73VBGX2:2:22108:14170:1868	hsa-mir-18a	92003075	+	ATAAGAAGTTATGTAGTCATCCAATAATTCAAGCCAAGCAAGTATATAGGTGTTTTAATAGTTTTTGTTTGCAGT	chr13	extension
NS500183:349:HT73VBGX2:2:23309:24819:14603	hsa-mir-18a	92003075	+	ATAAGAAGTTATGTATTCATCCAATAATTCAAGCCAAGCAAGTATATAGGTGTTTTAATAGTTTTTGTTTGCAGT	chr13	extension
NS500183:349:HT73VBGX2:3:11410:6667:13293	hsa-mir-18a	92003075	+	ATAAGAAGTTATGTATTCATCCAATAACTCAAGCCAAGCAAGTATATAGGTGTTTTAATAGTTTTTGTTTGCAGT	chr13	extension
NS500183:349:HT73VBGX2:3:12610:6539:10220	hsa-mir-18a	92003075	+	ATAAGAAGTTATGTATTCATCCAATAATTCAAGCCAAGCAAGTATATAGGTGTTTTAATAGTTTTTGTTTGCAGT	chr13	extension
NS500183:349:HT73VBGX2:3:22410:13256:4857	hsa-mir-18a	92003075	+	ATAAGAAGTTATGTATTCATCCAATAATTCAAGCCAAGCAAGTATATAGGTGTTTTAATAGTTTTTGTTTGCAGT	chr13	extension
NS500183:349:HT73VBGX2:3:22504:14333:7716	hsa-mir-18a	92003075	+	ATAAGAAGTTATGTATTCATCCAATAATTCAAGCCAAGCAAGTATATAGGTGTTTTAATAGTTTTTGTTTGCAGT	chr13	extension
NS500183:349:HT73VBGX2:3:22512:8160:13967	hsa-mir-18a	92003075	+	ATAAGAAGTTATGTATTCATCCAATAATTCAAGCCAAGCAAGTATATAGGTGTTTTAATAGTTTTTGTTTGCAGT	chr13	extension
NS500183:349:HT73VBGX2:3:22606:4053:15781	hsa-mir-18a	92003075	+	ATAAGAAGTTATGTATTCATCCATTAATTCAAGCCAAGCAAGTATATAGGTGTTTTAATAGTTTTTGTTTGCAGT	chr13	extension
NS500183:349:HT73VBGX2:4:11402:1789:14964	hsa-mir-18a	92003075	+	ATAAGAAGTTATGTATTCATCCAATAATTCAAGCCAAGCAAGTATATAGGTGTTTTAATAGTTTTTGTTTGCAGT	chr13	extension
NS500183:349:HT73VBGX2:4:13511:9704:2356	hsa-mir-18a	92003075	+	ATAAGAAGTTATGTATTCATCCAATAATTCAAGCCAAGCAAGTATATAGGTGTTTTAATAGTTTTTGTTTGCAG	chr13	extension
NS500183:349:HT73VBGX2:4:21402:26162:9586	hsa-mir-18a	92003075	+	ATAAGAAGTTATGTATTCATCCAATAATTCAAGCCAAGCAAGTATATAGGTGTTTTGATAGTCTTTGTTTGCAGT	chr13	extension
NS500183:349:HT73VBGX2:1:11304:10046:1373	hsa-mir-18a	92002932	+	ATTATGGTGACAGCTGCCTCGGGAAGCCAAGTTGGGCTTTAAAGTGCAGGGCCTGCTGATGTTGAGTGCTTTTTG	chr13	extension
NS500183:349:HT73VBGX2:1:22302:9449:9724	hsa-mir-18a	92002932	+	ATTATGGTGACAGCTGCCTCGGGAAGCCAAGTTGGGCTTTAAAGTGCAGGGCCTGCTGATGTTGAGTGCTTTTT	chr13	extension
NS500183:349:HT73VBGX2:1:22306:26005:8974	hsa-mir-18a	92002932	+	ATTATGGTGACAGCTGCCTCGGGAAGCCAAGTTGGGCTTTAAAGTGCAGGGCCTGCTGATGTTGAGTGCTTTTTG	chr13	extension
NS500183:349:HT73VBGX2:2:11203:6002:6692	hsa-mir-18a	92002932	+	ATTATGGTGACAGCTGCCTCGGGAAGCCAAGTTGGGCTATAAAGTGCAGGGCCTGCTGATGTTGAGTGCTTTTTG	chr13	extension
NS500183:349:HT73VBGX2:3:11405:24265:20232	hsa-mir-18a	92002932	+	ATTATGGTGACAGCTGCCTCGGGAAGCCAAGTTGGGCTTTAAAGTGCAGGGCCTGCTGATGTTGAGTGCTTTTT	chr13	extension
NS500183:349:HT73VBGX2:4:13602:14543:11537	hsa-mir-18a	92002932	+	ATTATGGTGACAGCTGCCTCGGGAAGCCAAGATGGGCTTTAAAGTGCAGGGCCTGCTGATGTTGAGTGCATTTTG	chr13	extension
NS500183:349:HT73VBGX2:4:21508:11061:18982	hsa-mir-18a	92002932	+	ATTATGGTGACAGCTGCCTCGGGAAGCCAAGTTGGGCTTTAAAGTGCAGGGACTGCTGATGTTGAGTGCTTTTTG	chr13	extension
NS500183:349:HT73VBGX2:4:22501:5944:3231	hsa-mir-18a	92002932	+	ATTATGGTGACAGCTGCCTCGGGAAGCCAAGTTGGGGTTTAAAGTGCAGGGCCTGCTGATGTTGAGTGCTATTTG	chr13	extension
NS500183:349:HT73VBGX2:3:12402:22592:5597	hsa-mir-18a	92003075	+	ATAAGAAGTTATGTATTCATCCAATAATTCAAGCCAAGCAAGTATATAGGTGTTTTAATAGTTTTTGTTTGCAGT	chr13	extension
NS500183:349:HT73VBGX2:3:22510:26122:4943	hsa-mir-18a	92003075	+	ATAAGAAGTTATGTATTCATCCAATAATTCAAGCCAAGCAAGTATATAGGTGTTTTAATAGTTTTTGTTTGCAGT	chr13	extension
NS500183:349:HT73VBGX2:4:21512:18690:12904	hsa-mir-18a	92003075	+	TTAAGAAGTTATGTATTCATCCAATAATTCAAGCCAAGCATGTATATAGGTGTTTTAATAGTTTTTGTTTGCAGT	chr13	extension
NS500183:349:HT73VBGX2:1:13104:9063:14759	hsa-mir-18a	92002932	+	ATTATGGTGACAGCTGCCTCGGGAAGCCAAGTTGGGCTTTAAAGTGCAGGGCCTGCTGATGTTGAGTGCTTTTTG	chr13	extension
NS500183:349:HT73VBGX2:1:21209:11901:14277	hsa-mir-18a	92002932	+	ATTATGGTGACAGCTGCCTCGGGAAGCCAAGTTGGGCTTTAAAGTGCAGGGCCTGCTGATGTTGAGTGCTTTTTG	chr13	extension
NS500183:349:HT73VBGX2:2:13212:23946:16958	hsa-mir-18a	92002932	+	ATTATGGTGACAGCTGCCTCGGGAATCCAAGTTGGGCTTTAAAGTGCAGGGCCTGCTGATGTTGAGTGCTTTTT	chr13	extension
NS500183:349:HT73VBGX2:2:13305:23999:18311	hsa-mir-18a	92002932	+	ATTATGGTGACAGCTGCCTCGGGAAGCCAAGTTGGGCTTTAAAGTGCAGGGCCTGCTGATGTTGAGTGCTTTTTG	chr13	extension
NS500183:349:HT73VBGX2:3:12607:9532:17770	hsa-mir-18a	92002932	+	ATTATGGTGACAGCTGCCTCGGGAAGCCAAGTTGGGCTTTAAAGTGCAGGGCCTGCTGGTGTTGAGTGCTTTTT	chr13	extension
NS500183:349:HT73VBGX2:3:13402:16390:5790	hsa-mir-18a	92002932	+	ATTATGGTGACAGCTGCCTCGGGAAGCCAAGTTGGGCTTTAAAGTGCAGGGCCTGCTGATGTTGAGTGCTTTTT	chr13	extension
NS500183:349:HT73VBGX2:3:13601:26064:10034	hsa-mir-18a	92002932	+	ATTATGGTGACAGCTGCCTCGGGAAGCCAAGTTGGGCTTTAAAGTGCAGGGCCTGCTGATGTTGAGTGCTTTTTG	chr13	extension
NS500183:349:HT73VBGX2:4:11412:20939:13713	hsa-mir-18a	92002932	+	ATTATGGTGACAGCTGCCTCGGGAAGCCAAGTTGGGCTTTAAAGTGCAGGGCCTGCTGATGTTGAGTGCTTTTTG	chr13	extension
NS500183:349:HT73VBGX2:4:11612:5800:18004	hsa-mir-18a	92002932	+	ATTATGGTGACAGCTGCCTCGGGAAGCCAAGTTGGGCTTTAAAGTGCAGGGCCTGCTGATGTAGAGTGCTTTTTG	chr13	extension
NS500183:349:HT73VBGX2:4:12507:9304:5782	hsa-mir-18a	92002932	+	ATTATGGTGACAGCTGCCTCGCGAAGCCAAGTTGGGCTTTAAGTGCAGGGCCTGCTGATGTTGAGTGCTTTTTGT	chr13	extension
NS500183:349:HT73VBGX2:4:12605:7170:19423	hsa-mir-18a	92002932	+	ATTATGGTGACGGCTGCCTCGGGAAGCCAAGTTGGGCTTTAAAGTGCAGGGCCTGCTGATGTTGAGTGCTTTTT	chr13	extension
NS500183:349:HT73VBGX2:4:21412:5807:14140	hsa-mir-18a	92002932	+	ATTATGGTGACAGCTGCCTCGGGAAGCCAAGTTGGGCTTTAAAGTGCAGGGCCTGCTGATGTTGAGTGCTTTTTG	chr13	extension
NS500183:349:HT73VBGX2:4:22410:10458:7461	hsa-mir-18a	92002932	+	ATTATGGTGACAGCTGCCTCGGGAAGCCAAGTTGGGCTTTAAAGTGCAGGGCCTGCTGATGTTGAGTGCTTTTTG	chr13	extension
NS500183:349:HT73VBGX2:1:11103:2877:9153	hsa-mir-18a	92002933	+	TTATGGTGACAGCTGCCTCGGGAAGCCAAGTTGGGCTTTAAAGTGCAGGGCCTGCTGATGTTGAGTGCTTTTTGT	chr13	extension
NS500183:349:HT73VBGX2:1:22302:5278:11063	hsa-mir-18a	92002933	+	TTATGGTGACAGCTGCCTCGGGAAGCCAAGTTGGGCTTTAAAGTGCAGGGCCTGCTGATGTTGAGTGCTTTTTGT	chr13	extension
NS500183:349:HT73VBGX2:2:21310:8772:13596	hsa-mir-18a	92002933	+	TTATGGTGACAGCAGCCTCGGGAAGCCAAGTTGGGCTTTAAAGTGCAGGGCCTGCTGATGTTGAGTGCTTTTTGT	chr13	extension
NS500183:349:HT73VBGX2:2:23209:20111:7631	hsa-mir-18a	92002933	+	TTATGGTGACAGCTGCCTCGGGAAGCCAAGTTGGGCTTTAAAGTGCAGGGCCTGCTGATGTTGAGTGCTTCTTGT	chr13	extension
NS500183:349:HT73VBGX2:1:12309:10011:7017	hsa-mir-18a	92003075	+	ATAAGAAGTTATGTATTCATCCAATAATTCAAGCCAAGCAAGTATATAGGTGTTTTAATAGTTTTTGTTTGCAGT	chr13	extension
NS500183:349:HT73VBGX2:2:13307:3753:2981	hsa-mir-18a	92003075	+	ATAAGAAGTTATGTATTCATCCAATAATTCAAGCCAAGCAAGTATATAGGTGTTTTAATAGTTTTTGTTTGCAGT	chr13	extension
NS500183:349:HT73VBGX2:2:21303:8438:9628	hsa-mir-18a	92003075	+	ATAAGAAGTTATGTATTCATCCAATAATTCAAGCCAAGCAAGTTTATAGGTGTTTTAATAGTTTTTGTTTGCAGT	chr13	extension
NS500183:349:HT73VBGX2:3:11510:10175:16478	hsa-mir-18a	92003075	+	ATAAGAAGTTATGTATTCATCCAATAATTCAAGCCAAGCAAGTATATAGGTGTTTTAATAGTTTTTGTTTGCAGT	chr13	extension
NS500183:349:HT73VBGX2:3:11511:2447:17253	hsa-mir-18a	92003075	+	ATAAGAAGTTATGTATTCATCCAATAATTCAAGCCAAGCAAGTATATAGGTGTTCTAATAGTTTTTGTTTGCAGT	chr13	extension
NS500183:349:HT73VBGX2:3:12609:13507:1464	hsa-mir-18a	92003075	+	ATAAGAAGTTATGTATTCATCCAATAATTCAAGCCAAGCAAGTATATAGGTGTTTTAATAGTTTTTGTTTGCAGT	chr13	extension
NS500183:349:HT73VBGX2:4:12511:7717:5739	hsa-mir-18a	92003075	+	ATAAGAAGTTATGTATTCATCCAATAATTCAAGCCAAGCAAGTATATAGGTGTTTTAATAGTTTTTGTTTGCAGT	chr13	extension
NS500183:349:HT73VBGX2:2:13209:11350:6991	hsa-mir-18b	133304137	-	ACACAAGAGACACATTATAAGAAGCAGCTCAAAAGCATCAACTACTTAATTATGCACAAACTACAGTTCT	chrX	extension
NS500183:349:HT73VBGX2:2:21202:7836:17440	hsa-mir-191	49058129	-	CCGCTGTCCAGCCGTTG	chr3	extension
NS500183:349:HT73VBGX2:4:12607:6721:16033	hsa-mir-191	49058129	-	CCGCTGTCCAGCCGTTG	chr3	extension
NS500183:349:HT73VBGX2:4:13511:9704:2356	hsa-mir-19a	92003075	+	ATAAGAAGTTATGTATTCATCCAATAATTCAAGCCAAGCAAGTATATAGGTGTTTTAATAGTTTTTGTTTGCAG	chr13	extension
NS500183:349:HT73VBGX2:1:13306:17112:18616	hsa-mir-19b-1	92003427	+	AAACTGTCCTGTTACTGAAC	chr13	extension
NS500183:349:HT73VBGX2:3:12605:13402:12762	hsa-mir-19b-1	92003427	+	AAACTGTCCTGTTACTGAAC	chr13	extension
NS500183:349:HT73VBGX2:3:23503:3957:10800	hsa-mir-19b-1	92003427	+	AAACTGTCCTGTTACTGAAC	chr13	extension
NS500183:349:HT73VBGX2:4:23402:17222:4475	hsa-mir-19b-1	92003427	+	AAACTGTCCTGTTACTGAAC	chr13	extension
NS500183:349:HT73VBGX2:2:21105:15236:3739	hsa-mir-20a	92003248	+	TTTTACTAATTTTGTGTACTTTTATTGTGTCGATGTAGAATCTGCCTGGTCTATCTGATGTGACAGCTTCTGTAG	chr13	extension
NS500183:349:HT73VBGX2:1:23103:16458:12176	hsa-mir-20a	92003267	+	TTTTATTGTGTCGATGTAGAATCTGCCTGGTCTATCTGATGTGACAGCTTCT	chr13	extension
NS500183:349:HT73VBGX2:3:21411:7170:6700	hsa-mir-20a	92003267	+	TTTTATTGTGTCGATGTAGAATCTGCCTGGTCTATCTGATGTGACAGCTTCT	chr13	extension
NS500183:349:HT73VBGX2:4:11501:3718:8410	hsa-mir-20a	92003267	+	TTTTATTGTGTCGATGTAGAATCTGCCTGGTCTATCTGATGTGACAGCTTCT	chr13	extension
NS500183:349:HT73VBGX2:4:13501:8182:8703	hsa-mir-20a	92003267	+	TTTTATTGTGTCGATGTAGAATCTGCCTGGTCTATCTGATGTGACAGCTTCT	chr13	extension
NS500183:349:HT73VBGX2:1:11105:17745:1809	hsa-mir-20a	92003385	+	ACTGCTAGCTGTAGAACTCCAGCTTCGGCCTGTCGCCCAATCAAACTGTCCTGTTACTGAACACTGTTCTATGGT	chr13	extension
NS500183:349:HT73VBGX2:1:11107:21713:5289	hsa-mir-20a	92003385	+	ACTGCTAGCTGTAGAACTCCAGCTTCGGCCTGTCGCCCAATCAAACTGTCCTGTTACTGAACACTGTTCTATGG	chr13	extension
NS500183:349:HT73VBGX2:1:11110:5525:1962	hsa-mir-20a	92003385	+	ACTGCTAGCTGTAGAACTCCAGCTTCGGCCTGTCGCCCAATCAAACTGTCCTGTTACTGAACACTGTTCTATGGT	chr13	extension
NS500183:349:HT73VBGX2:1:11112:25242:7121	hsa-mir-20a	92003385	+	ACTGCTAGCTGTAGAACTCCAGCTTCGGCCTGTCGCCCAATCAAACTGTCCTGTTACTGAACACTGTTCTATGGT	chr13	extension
NS500183:349:HT73VBGX2:1:11112:19842:11261	hsa-mir-20a	92003385	+	ACTGCTAGCTGTAGAACTCCAGCTTCGGCCTGTCGCCCAATCAAACTGTCCTGTTACTGAACACTGTTCTATGGT	chr13	extension
NS500183:349:HT73VBGX2:1:11112:13491:15598	hsa-mir-20a	92003385	+	ACTGCTAGCTGTAGAACTCCAGCTTCGGCCTGTCGCCCAATCAAACTGTCCTGTTACTGAACACTGTTCTATGGT	chr13	extension
NS500183:349:HT73VBGX2:1:11203:11623:11944	hsa-mir-20a	92003385	+	ACTGCTAGCTGTAGAACTCCAGCTTCGGCCTGTCGCCCAATCAAACTGTCCTGTTACTGAACACTGTTCTATGGT	chr13	extension
NS500183:349:HT73VBGX2:1:11204:9751:19220	hsa-mir-20a	92003385	+	ACTGCTAGCTGCAGAACTCCAGCTTCGGCCTGTCGCCCAATCAAACTGTCCTGTTACTGAACACTGTTCTATGGT	chr13	extension
NS500183:349:HT73VBGX2:1:11206:22913:4024	hsa-mir-20a	92003385	+	ACTGCTAGCTGTAGAACTCCAGCTTCGGCCTGTCGCCCAATCAAACTGTCCTGTTACTGAACACTGTTCTATGGT	chr13	extension
NS500183:349:HT73VBGX2:1:11210:3146:7277	hsa-mir-20a	92003385	+	ACTGCTAGCTGTAGAACTCCAGCTTCGGCCTGTCGCCCAATCAAACTGTCCTGTTACTGAACACTGTTCTATGGT	chr13	extension
NS500183:349:HT73VBGX2:1:11210:20071:16464	hsa-mir-20a	92003385	+	ACTGCTAGCTGTAGAACTCCAGCTTCGGCCTGTCGCCCAATCAAACTGTCCTGTTACTGAACACTGTTCTATGGT	chr13	extension
NS500183:349:HT73VBGX2:1:11303:11463:1425	hsa-mir-20a	92003385	+	ACTGCTAGCCGTAGAACTCCAGCTTCGGCCTGTCGCCCAATCAAACTGTCCTGTTACTGAACACTGTTCTATGCT	chr13	extension
NS500183:349:HT73VBGX2:1:11303:21950:15703	hsa-mir-20a	92003385	+	ACTGCTAGCTGTAGAACTCCAGCTTCGGCCTGTCGCCCAATCAAACTGTCCTGTTACTGAACACTGTTCTATGGT	chr13	extension
NS500183:349:HT73VBGX2:1:11307:16646:19523	hsa-mir-20a	92003385	+	ACTGCTAGCTGTAGAACTCCAGCTTCGGCCTGTCGCCCAATCAAACTGTCCTGTTACTGAACACTGTTCTATGGT	chr13	extension
NS500183:349:HT73VBGX2:1:11310:11264:2455	hsa-mir-20a	92003385	+	ACTGCTAGCTGTAGAACTCCAGCTTCGGCCTGTCGCCCAATCAAACTGTCCTGTTACTGAACGCTGTTCTATGGT	chr13	extension
NS500183:349:HT73VBGX2:1:11310:9413:15731	hsa-mir-20a	92003385	+	ACTGCTAGCTGTAGAACTCCAGCTTCGGCCTGTCGCCCAATCAAACTGTCCTGTTACTGAACACTGTTCTATGGT	chr13	extension
NS500183:349:HT73VBGX2:1:11310:23432:17901	hsa-mir-20a	92003385	+	ACTGCTAGCTGTAGAACTCCAGCTTCGGCCTGTCGCCCAATCAAACTGTCCTGTTACTGAACACTGTTCTATGGT	chr13	extension
NS500183:349:HT73VBGX2:1:11310:8270:19075	hsa-mir-20a	92003385	+	ACTGCTAGCTGTAGAACTCCAGCTTCGGCCTGTCGCCCAATCAAACTGTCCTGTTACTGAACACTGTTCTATGGT	chr13	extension
NS500183:349:HT73VBGX2:1:12102:5693:1595	hsa-mir-20a	92003385	+	ACTGCTAGCTGTAGAACTCCAGCTTCGGCCTGTCGCCCAATCAAACTGTCCTGTTACTGAACACTGTTCTATGGT	chr13	extension
NS500183:349:HT73VBGX2:1:12105:19018:8662	hsa-mir-20a	92003385	+	ACTGCTAGCTGTAGAACTCCAGCTTCGGCCTGTCGCCCAATCAAACTGTCCTGTTACTGAACACTGTTC	chr13	extension
NS500183:349:HT73VBGX2:1:12107:6465:1891	hsa-mir-20a	92003385	+	ACTGCTAGCTGTAGAACTCCAGCTTCGGCCTGTCGCCCAATCGAACTGTCCTGTTACTGAACACTGTTCTATGGT	chr13	extension
NS500183:349:HT73VBGX2:1:12109:4108:1865	hsa-mir-20a	92003385	+	ACTGCTAGCTGTAGAACTCCAGCTTCGGCCTGTCGACCAATCAAACTGTCCTGTTACTGAACACTGTTCTATGGT	chr13	extension
NS500183:349:HT73VBGX2:1:12110:6248:9247	hsa-mir-20a	92003385	+	ACTGCTAGCTGTAGAACTCCAGCTTCGGCCTGTCGCCCAATCAAACTGTCCTGTTACTGAACACTGTTCTATGGT	chr13	extension
NS500183:349:HT73VBGX2:1:12202:18789:14619	hsa-mir-20a	92003385	+	ACTGCTAGCTGTAGAACTCCAGCTTCGGCCTGTCGCCCAATCAAACTGTCCTGTTACTGAACACTGTTCTATGGT	chr13	extension
NS500183:349:HT73VBGX2:1:12211:1755:7701	hsa-mir-20a	92003385	+	ACTGCTAGCTGTAGAACTCCAGCTTCGGCCTGTCGCCCAATCAAACTGTCCTGTTACTGAACACTGTTCTATGGT	chr13	extension
NS500183:349:HT73VBGX2:1:12301:16969:14305	hsa-mir-20a	92003385	+	ACTGCTAGCTGTAGAACTCCAGCTTCGGCCTGTCGCCCAATCAAACTGTCCTGTTACTGAACACTGTTCTATGGT	chr13	extension
NS500183:349:HT73VBGX2:1:12301:22035:14767	hsa-mir-20a	92003385	+	ACTGCTAGCTGTAGAACTCCAGCTTCGGCCTGTCGCCCAATCAAACTGTCCTGTTACTGAACACTGTTCTATGGT	chr13	extension
NS500183:349:HT73VBGX2:1:12303:7007:15478	hsa-mir-20a	92003385	+	ACTGCTAGCTGTAGAACTCCAGCTTCGGCCTGTCGCCCAATCAAACTGTCCTGTTACTGAACACTGTTCTATGGT	chr13	extension
NS500183:349:HT73VBGX2:1:12304:12445:6941	hsa-mir-20a	92003385	+	ACTGCTAGCTGTAGAACTCCAGCTTCGGCCTGTCGCCCAATCAAACTGTCCTGTTACTGAACACTGTTCAATGGT	chr13	extension
NS500183:349:HT73VBGX2:1:12307:23838:9658	hsa-mir-20a	92003385	+	ACTGCTAGCTGTAGAACTCCAGCTTCGGCCTGTCGCCCAATCAAACTGCCCTGTTACTGAACACTGTTCTATGGT	chr13	extension
NS500183:349:HT73VBGX2:1:12309:1663:16842	hsa-mir-20a	92003385	+	ACTGCTAGCTGTAGAACTCCAGCTTCGGCCTGTCGCCCAATCAAACTGTCCTGTTACTGAACACTGTTCTATGGT	chr13	extension
NS500183:349:HT73VBGX2:1:12309:22809:17987	hsa-mir-20a	92003385	+	ACCGCTAGCTGTAGAACTCCAGCTTCGGCCTGTCGCCCAACCAAACTGTCCTGTTACTGAACACTGTTCTATGGT	chr13	extension
NS500183:349:HT73VBGX2:1:12310:9831:11881	hsa-mir-20a	92003385	+	ACTGCTAGCTGTAGAACTCCAGCTTCGGCCTGTCGCCCAATCAAACTGTCCTGTTACTGAACACTGTTCTATGGT	chr13	extension
NS500183:349:HT73VBGX2:1:12311:14183:13853	hsa-mir-20a	92003385	+	GCTGCTAGCTGTAGAACTCCAGCTTCGGCCTGTCGCCCAATCAAACTGTCCTGTTACTGAACACTGTTCTATGGT	chr13	extension
NS500183:349:HT73VBGX2:1:12312:21409:14023	hsa-mir-20a	92003385	+	ACTGCTAGCTGTAGAACTCCAGCTTCGGCCTGTCGCCCAATCAAACTGTCCTGTTACTGAACACTGTTCTATGGT	chr13	extension
NS500183:349:HT73VBGX2:1:13104:9331:12074	hsa-mir-20a	92003385	+	ACTGCTAGCTGTAGAACTCCAGCTTCGGCCTGTCGCCCAATCAAACTGTCCTGTTACTGAACACTGTTCTATGGT	chr13	extension
NS500183:349:HT73VBGX2:1:13106:6632:10259	hsa-mir-20a	92003385	+	ACTGCTAGCTGTAGAACTCCAGCTTCGGCCTGTCGCCCAATCAAACTGTCCTGTTACTGAACACTGTTCTATGGT	chr13	extension
NS500183:349:HT73VBGX2:1:13107:10092:10493	hsa-mir-20a	92003385	+	ACTGCTAGCTGTAGAACTCCAGCTTCGGCCTGTCGCCCAATCAAACTGTCCTGTTACTGAACACTGTTCTATGGT	chr13	extension
NS500183:349:HT73VBGX2:1:13107:14469:14382	hsa-mir-20a	92003385	+	ACTGCTAGCTGTAGAACTCCAGCTTCGGCCTGTCGCCCAATCAAACTGTCCTGTTACTGAACACTGTTCTA	chr13	extension
NS500183:349:HT73VBGX2:1:13108:9595:11023	hsa-mir-20a	92003385	+	ACTGCTAGCTGTAGAACTCCAGCTTCGGCCTGTCGCCCAATCAAACTGTCCTGTTGCTGAACACTGTTCTATGGT	chr13	extension
NS500183:349:HT73VBGX2:1:13109:15453:3751	hsa-mir-20a	92003385	+	ACTGCTAGCTGTAGAACTCCAGCTTCGGCCTGTCGCCCAATCAAACTGTCCTGTCACTGAACACTGTTCTATGGT	chr13	extension
NS500183:349:HT73VBGX2:1:13110:5534:9666	hsa-mir-20a	92003385	+	ACTGCTAGCTGTAGAACTCCCGCTTCGGCCTGTCGCCCAATCAAACTGTCCTGTTACTGCACACTGTTCTATGGT	chr13	extension
NS500183:349:HT73VBGX2:1:13112:13895:16252	hsa-mir-20a	92003385	+	ACTGCTAGCTGTAGAACTCCAGCTTCGGCCTGTCGCCCAATCAAACTGTCCTGCTACCGAACACTGTTCTATGGT	chr13	extension
NS500183:349:HT73VBGX2:1:13201:11560:6894	hsa-mir-20a	92003385	+	ACTGCTAGCTGTAGAACTCCAGCTTCGGCCTGTCGCCCAATCAAACTGTCCTGTTACTGAACACTGTTCTATGGT	chr13	extension
NS500183:349:HT73VBGX2:1:13201:22120:13542	hsa-mir-20a	92003385	+	ACTGCTAGCTGTAGAACTCCAGCTTCGGCCTGTCGCCCAATCAAACTGTCCTGTTACTGAACACTGTTCTGTGGT	chr13	extension
NS500183:349:HT73VBGX2:1:13202:24009:1448	hsa-mir-20a	92003385	+	ACTGCTAGCTGTAGAACTCCAGCTTCGGCCTGTCGCCCAATCAAACTGTCCTGTTACTGAACACTGTTCTATGGT	chr13	extension
NS500183:349:HT73VBGX2:1:13208:15842:10760	hsa-mir-20a	92003385	+	ACTGCTAGCTGTAGAACTCCAGCTTCGGCCTGTCGCCCAATCAAACTGTCCTGTTACTGAACACTGTTCTATGGT	chr13	extension
NS500183:349:HT73VBGX2:1:13210:21897:2966	hsa-mir-20a	92003385	+	ACTGCTAGCTGTAGAACTCCAGCTTCGGCCTGTCGCCCAATCAAACTGTCCTGTTACTGAACACTGTTCTATGGT	chr13	extension
NS500183:349:HT73VBGX2:1:13210:6416:8203	hsa-mir-20a	92003385	+	ACTGCTAGCTGTAGAACCCCAGCTTCGGCCTGTCGCCCAATCAAACTGTCCTGTTACTGAACACTGTTCTATGGT	chr13	extension
NS500183:349:HT73VBGX2:1:13301:8080:5404	hsa-mir-20a	92003385	+	ACTGCTAGCTGTAGAACTCCAGCTTCGGCCTGTCGCCCAATCAAACTGTCCTGTTACTGAACACTGTTCTATGGT	chr13	extension
NS500183:349:HT73VBGX2:1:13301:20701:13681	hsa-mir-20a	92003385	+	ACTGCTAGCTGTAGAACTCCAGCTTCGGCCTGTCGCCCAATCAAACTGTCCTGTTACTGAACACTGTTCTATGGT	chr13	extension
NS500183:349:HT73VBGX2:1:13303:18881:4898	hsa-mir-20a	92003385	+	ACTGCTAGCTGTAGAACTCCAGCTTCGGCCTGTCGCCCAATCAAACTGTCCTGTTACTGAACACTGTTCTATGGT	chr13	extension
NS500183:349:HT73VBGX2:1:13303:2458:9777	hsa-mir-20a	92003385	+	ACTGCTAGCTGTAGAACTCCAGCTTCGGCCTGTCGCCCAATCAAACTGTCCAGTTACTGAACACTGTTCTATGGT	chr13	extension
NS500183:349:HT73VBGX2:1:13303:10984:11395	hsa-mir-20a	92003385	+	ACTGCTAGCTGTAGAACTCCAGCTTCGGCCTGTCGCCCAATCAAACTGTCCTGTTACTGAACACTGTTCTATGGT	chr13	extension
NS500183:349:HT73VBGX2:1:13303:11263:16712	hsa-mir-20a	92003385	+	ACTGCTAGCTGTAGAACTCCAGCTTCGGCCTGTCGCCCAATCAAACTGTCCTGTTACTGAACACTGTTCTATGGT	chr13	extension
NS500183:349:HT73VBGX2:1:13305:12044:7724	hsa-mir-20a	92003385	+	ACTGCTAGCTGTAGAACTCCAGCTTCGGCCTGTCGCCCAATCAAACTGTCCTGTTACTGAACACTGTTCTATGGT	chr13	extension
NS500183:349:HT73VBGX2:1:13305:18951:16201	hsa-mir-20a	92003385	+	ACTGCTAGCTGTAGAACTCCAGCTTCGGCCTGTCGCCCAATCAAACTGTCCTGTTACTGAACACTGTTCTATGGT	chr13	extension
NS500183:349:HT73VBGX2:1:13306:14440:13286	hsa-mir-20a	92003385	+	ACTGCTAGCTGTAGAACTCCAGCTTCGGCCTGCCGCCCAATCAAACTGTCCTGTTACTGAACACTGTTCTATGGT	chr13	extension
NS500183:349:HT73VBGX2:1:13308:13594:3263	hsa-mir-20a	92003385	+	ACTGCTAGCTGTAGAACTCCAGCTTCGGCCTGTCGCCCAACCAAACTGTCCTGTTACTGAACACTGTTCTATGGT	chr13	extension
NS500183:349:HT73VBGX2:1:13308:3892:7326	hsa-mir-20a	92003385	+	ACTGCTAGCTGTAGAACTCCAGCTTCGGCCTGTCGCCCAATCAAACTGCCCTGTTACTGAACACTGTTCTATGGT	chr13	extension
NS500183:349:HT73VBGX2:1:13308:6370:12032	hsa-mir-20a	92003385	+	ACTGCTAGCTGTAGAACTCCAGCTTCGGCCTGTCGCCCAATCAAACTGTCCTGTTACTGAACACTGTTCTATGGT	chr13	extension
NS500183:349:HT73VBGX2:1:13310:8638:2328	hsa-mir-20a	92003385	+	ACTGCTAGCTGTAGAACTCCAGCTTCGGCCTGTCGCCCAATCAAACTGTCCTGTTACTGAACACTGTTCTATGGT	chr13	extension
NS500183:349:HT73VBGX2:1:21101:22488:5971	hsa-mir-20a	92003385	+	ACTGCTAGCTGTAGAACTCCAGCTTCGGCCTGTCGCCCAATCAAACTGTCCTGTTACTGAACACTGTTCTATGGT	chr13	extension
NS500183:349:HT73VBGX2:1:21102:2307:5267	hsa-mir-20a	92003385	+	ACTGCTAGCTGTAGAACTCCAGCTTCGGCCTGTCGCCCAATCAAACTGTCCTGTTACTGAACACTGTTCTATGGT	chr13	extension
NS500183:349:HT73VBGX2:1:21102:5393:17743	hsa-mir-20a	92003385	+	ACTGCTAGCTGTAGAACTCCAGCTTCGGCCTGTCGCCCAATCAAACTGTCCTGTTACTGAACACTGTTCTATGGT	chr13	extension
NS500183:349:HT73VBGX2:1:21103:20944:5231	hsa-mir-20a	92003385	+	ACTGCTAGCTGTAGAACTCCAGCTTCGGCCTGTCGCCCAATCAAACTGTCCTGTTACTGAACACTGTTCTATGGT	chr13	extension
NS500183:349:HT73VBGX2:1:21106:17640:16890	hsa-mir-20a	92003385	+	ACTGCTAGCTGTAGAACTCCAGCTTCGGCCTGTCGCCCAATCAAACTGTCCTGTTACTGAACACTGTTCTA	chr13	extension
NS500183:349:HT73VBGX2:1:21109:3520:2680	hsa-mir-20a	92003385	+	ACTGCTAGCTGTAGAACTCCAGCTTCGGCCTGTCGCCAAATCAAACTGTCCTGCTACTGAACACTGTTCTATGGT	chr13	extension
NS500183:349:HT73VBGX2:1:21110:9287:5448	hsa-mir-20a	92003385	+	ACTGCTAGCTGTAGAACTCCAGCTTCGGCCTGTCGCCCAATCAAACTGTCCTGTTACTGAACACTGTTCTATGGT	chr13	extension
NS500183:349:HT73VBGX2:1:21111:16416:12357	hsa-mir-20a	92003385	+	ACTGCTAGCTGTAGAACTCCAGCTTCGGCCTGTCGCCCAATCAAACTGTCCTGTTACTGAACACTGTTCTATGGT	chr13	extension
NS500183:349:HT73VBGX2:1:21112:17773:6754	hsa-mir-20a	92003385	+	ACTGCTAGCTGTAGAACTCCAGCTTCGGCCTGTCGCCCAATCAAACTGTCCTGTTACTGAACACTGATCTATCGT	chr13	extension
NS500183:349:HT73VBGX2:1:21112:14607:18692	hsa-mir-20a	92003385	+	ACTGCTAGCTGTAGAACTCCAGCTTCGGCCTGTCGCCCAATCAAACTGTCCTGTTACTGAACACTGTTCTATGGT	chr13	extension
NS500183:349:HT73VBGX2:1:21203:6563:11181	hsa-mir-20a	92003385	+	ACTGCTAGCTGTAGAACTCCAGCTTCGGCCTGTCGCCCAATCAAACTGTCCTGTTACTGAACACTGTTCTATGGT	chr13	extension
NS500183:349:HT73VBGX2:1:21204:11423:12458	hsa-mir-20a	92003385	+	ACTGCTAGCTGTAGAACTCCAGCTTCGGCCTGTCGCCCAATCAAACTGTCCTGTTACTGAACACTGTTCTATGG	chr13	extension
NS500183:349:HT73VBGX2:1:21209:17963:19825	hsa-mir-20a	92003385	+	ACTGCTAGCTGTAGAACTCCAGCTTCGGCCTGTCGCCCAATCAAACTGTCCTGTTACTGAACACTGTTCTATGGT	chr13	extension
NS500183:349:HT73VBGX2:1:21210:10478:17564	hsa-mir-20a	92003385	+	ACTGCTAGCTGTAGAACTCCAGCTTCGGCCTGTCGCCCAATCAAACTGTCCTGTTACTGAACACTGTTCTATGGT	chr13	extension
NS500183:349:HT73VBGX2:1:21211:2139:19555	hsa-mir-20a	92003385	+	ACTGCTAGCTGTAGAACTCCAGCTTCGGCCTGTCGCCCAATCGAACTGTCCTGTTACTGAACACTGTTCTATGGT	chr13	extension
NS500183:349:HT73VBGX2:1:21211:11804:19622	hsa-mir-20a	92003385	+	ACTGCTAGCTGTAGAACTCCAGCTTCGGCCTGTCGCCCAATCAAACTGTCCTGTTACTGAACACTGTTCTATGGT	chr13	extension
NS500183:349:HT73VBGX2:1:21304:7241:9461	hsa-mir-20a	92003385	+	ACTGCTAGCTGTAGAACTCCCGCTTCGGCCTGTCGCCCAATCAAACTGTCCTGTTACTGAACACTGTTCTATGGT	chr13	extension
NS500183:349:HT73VBGX2:1:21304:23401:18940	hsa-mir-20a	92003385	+	ACTGCTAGCTGTAGAACTCCAGCTTCGGCCTGTCGCCCAATCAAACTGTCCTGTTACTGAACACTGTTCTATGGT	chr13	extension
NS500183:349:HT73VBGX2:1:21305:12870:5398	hsa-mir-20a	92003385	+	ACTGCTAGCTGTAGAACTCCAGCTTCGGCCTGTCGCCCAATCAAACTGTCCTGTTACTGAACACTGTTCTATGGT	chr13	extension
NS500183:349:HT73VBGX2:1:21306:12779:13198	hsa-mir-20a	92003385	+	ACTGCTAGCTGTAGAACTCCAGCTTCGGCCTGTCGCCCAATCAAACTGTCCTGTTACTGAACACTGTTCTATGGT	chr13	extension
NS500183:349:HT73VBGX2:1:21308:8687:18242	hsa-mir-20a	92003385	+	ACTGCTAGCTGTAGAACTCCAGCTTCGGCCTGTCGCCCAATCAAACTGTCCTGTTACTGAACACTGTTCTATGGT	chr13	extension
NS500183:349:HT73VBGX2:1:21309:8771:4986	hsa-mir-20a	92003385	+	ACTGCTAGCTGTGGAACTCCAGCTTCGGCCTGTCGCCCAATCAAACTGTCCTGTTACTGAACACTGTTCTATGGT	chr13	extension
NS500183:349:HT73VBGX2:1:21309:9128:11154	hsa-mir-20a	92003385	+	ACTGCTAGCTGTAGAACTCCAGCTTCGGCCTGTCGCCCAATCAAACTGTCCTGTTACTGAACACTGTTCTATGGT	chr13	extension
NS500183:349:HT73VBGX2:1:21310:24196:6908	hsa-mir-20a	92003385	+	ACTGCTAGCTGTAGAACTCCAGCTTCGGCCTGTCGCCCAATCAAACTGTCCTGTTACTGAACACTGTTCTATGG	chr13	extension
NS500183:349:HT73VBGX2:1:21311:10043:10058	hsa-mir-20a	92003385	+	ACTGCTAGCTGTAGAACTCCAGCTTCGGCCTGTCGCCCAATCAAACTGTCCTGTTACTGAACACTGTTCTATGGT	chr13	extension
NS500183:349:HT73VBGX2:1:21312:25550:4431	hsa-mir-20a	92003385	+	AATGCTAGCTGTAGAACTCCAGCTTCGGCCTGTCGCCCAATCAAACTGTCCTGTTACTGAACACTGTTCTATGGT	chr13	extension
NS500183:349:HT73VBGX2:1:22101:9262:5285	hsa-mir-20a	92003385	+	ACTGCTAGCTGTAGAACTCCAGCTTCGGCCTGTCGCCCAATCAAACTGTCCTGTTACTGAACACTGTTCTATGGT	chr13	extension
NS500183:349:HT73VBGX2:1:22101:10889:7652	hsa-mir-20a	92003385	+	ACTGCTAGCTGTAGAACTCCAGCTTCGGCCTGTCGCCCAATCAAACTGTCCTGTTACTGAACACTGTTCTATGGT	chr13	extension
NS500183:349:HT73VBGX2:1:22103:9269:2144	hsa-mir-20a	92003385	+	ACTGCTAGCTGTAGAACTCCAGCTTCGGCCTGTCGCCCAATCAAACTGTCCTGTTACAGAACACTGTTCTATGGT	chr13	extension
NS500183:349:HT73VBGX2:1:22103:7018:2918	hsa-mir-20a	92003385	+	ACTGCTAGCTGTAGAACTCCAGCTTCGGCCTGTCGCCCAATCAAACTGTCCTGTTACTGAACACTGTTCTATGGT	chr13	extension
NS500183:349:HT73VBGX2:1:22105:2407:10459	hsa-mir-20a	92003385	+	ACTGCTAGCTGTAGAACTCCAGCTTCGGCCTGTCGCCCAATCAAACTGTCCTGTTACTGAACACTGTTCTATGGT	chr13	extension
NS500183:349:HT73VBGX2:1:22201:17654:8823	hsa-mir-20a	92003385	+	ACTGCTAGCTGTAGAACTCCAGCTTCGGCCTGTCGCCCAATCAAACTGTCCTGTTACTGAACACTGTTCTATGGT	chr13	extension
NS500183:349:HT73VBGX2:1:22202:16846:5898	hsa-mir-20a	92003385	+	ACTGCTAGCTGTAGAACTCCAGCTTCGGCCTGTCGCCCAATCAAACTGTCCTGTTACTGAACACTGTTCTATGGT	chr13	extension
NS500183:349:HT73VBGX2:1:22209:8649:13926	hsa-mir-20a	92003385	+	ACTGCTAGCTGTAGAACTCCAGCTTCGGCCTGTCGCCCAATCAAACCGTCATGTTACTGAACACTGTTCTATGGT	chr13	extension
NS500183:349:HT73VBGX2:1:22209:17408:18979	hsa-mir-20a	92003385	+	ACTGCTAGCTGTAGAACTCCAGCTTCGGCCTGTCGCCCAATCAAACTGTCCTGTTACTGAACACTGTTCTATGGT	chr13	extension
NS500183:349:HT73VBGX2:1:22210:1798:3342	hsa-mir-20a	92003385	+	ACTGCTAGCTGTAGAACTCCAGCTTCGGCCTGTCGCCCAATCAAACTGTCCTGTTACTGAACACTGTTCTATGGT	chr13	extension
NS500183:349:HT73VBGX2:1:22306:7188:4723	hsa-mir-20a	92003385	+	ACTGCTAGCTGTAGAACTCCAGCTTCGGCCTGTCGCCCAATCAAACTGTCCTGCTACCGAACACTGTTCTATGGT	chr13	extension
NS500183:349:HT73VBGX2:1:22306:8850:16353	hsa-mir-20a	92003385	+	ACTGCTAGCTGTAGAACTCCAGCTTCGGCCTGTCGCCCAATCAAACTGTCCTGTTACTGAACACTGTTCTATGGT	chr13	extension
NS500183:349:HT73VBGX2:1:22307:5377:12892	hsa-mir-20a	92003385	+	ACTGCTAGCTGTAGAACTCCAGCTTCGGCCTGTCGCCCAATCAAACTGTCCTGTTACTGAACACTGTTCCATGGT	chr13	extension
NS500183:349:HT73VBGX2:1:22308:7059:16580	hsa-mir-20a	92003385	+	ACTGCTAGCTGTAGAACTCCAGCTTCGGCCTGTCACCCAATCAAACTGTCCTGTTACTGAACACTGTTCTATGGT	chr13	extension
NS500183:349:HT73VBGX2:1:22309:15785:12391	hsa-mir-20a	92003385	+	ACTGCTAGCTGTAGAACTCCAGCTTCGGCCTGTCGCCCAATCAAACTGTCCTGTTACTGAACACTGTTCTATGGT	chr13	extension
NS500183:349:HT73VBGX2:1:23102:11616:1117	hsa-mir-20a	92003385	+	ACTGCTAGCTGTAGAACTCCAGCTTCGGCCTGTCGCCCAATCAAACTGTCCTGTTACTGAACACTGTTCTATGGT	chr13	extension
NS500183:349:HT73VBGX2:1:23105:11470:6068	hsa-mir-20a	92003385	+	ACTGCTAGCTGTAGAACTCCAGCTTCGGCCTGTCGCCCAATCAAACTGTCCTGTTACTGAACACTGTTCTATGGT	chr13	extension
NS500183:349:HT73VBGX2:1:23105:18587:11972	hsa-mir-20a	92003385	+	ACTGCTAGCTGTAGAACTCCAGCTTCGGCCTGTCGCCCAATCAAACTGTCCTGTTACTGAACACTGTTCTATGGT	chr13	extension
NS500183:349:HT73VBGX2:1:23107:26408:16823	hsa-mir-20a	92003385	+	ACTGCTAGCTGTAGAACTCCAGCTTCGGCCTGTCGCCCAATCAAACTGTCCTGTTACTGAACCCTGTTCTATGG	chr13	extension
NS500183:349:HT73VBGX2:1:23108:11600:4939	hsa-mir-20a	92003385	+	ACTGCTAGCTGTAGGACTCCAGCTTCGGCCTGTCGCCCAATCAAACTGTCCTGTTACTGAACACTGTTCTATGGT	chr13	extension
NS500183:349:HT73VBGX2:1:23108:4810:17282	hsa-mir-20a	92003385	+	ACTGCTAGCTGTAGAACTCCAGCTTCGGCCTGTCGCCCAATCAAACTGTCCTGTTACTGAATACTGTTCTATGGT	chr13	extension
NS500183:349:HT73VBGX2:1:23110:20155:4789	hsa-mir-20a	92003385	+	ACTGCTAGCTGTAGAACTCCAGCTTCGGCCTGTCGCCCAATCAAACTGTCCTGTTACTGAACACTGTTCTATGGT	chr13	extension
NS500183:349:HT73VBGX2:1:23110:16444:15624	hsa-mir-20a	92003385	+	ACTGCTAGCTGTAGAACTCCAGCTTCGGCCTGTCGCCCAATCAAACTGTCCTGTTACTGAACACTGTTCTATGGT	chr13	extension
NS500183:349:HT73VBGX2:1:23112:13863:7141	hsa-mir-20a	92003385	+	ACTGCTAGCTGTAGAACTCCAGCTTCGGCCTGTCGCCCAATCAAACTGTCCTGTTACTGAACACTGTTCTATGG	chr13	extension
NS500183:349:HT73VBGX2:1:23112:19789:15837	hsa-mir-20a	92003385	+	ACTGCTAGCTGTAGAACTCCAGCTTCGGCCTGTCGCCCAATCAAACTGTCCTGTTACTGAACACTGTTCTATGGT	chr13	extension
NS500183:349:HT73VBGX2:1:23201:14243:15149	hsa-mir-20a	92003385	+	ACTGCTAGCTGTAGAACTCCAGCTTCGGCCTGTCGCCCAATCAAAATGTCCTGTTACTGAACACTGTTCTATGG	chr13	extension
NS500183:349:HT73VBGX2:1:23204:24451:6202	hsa-mir-20a	92003385	+	ACTGCTAGCTGTAGAACTCCAGCTTCGGCCTGTCGCCCAATCAAACTGTCCTGTTACTGAACACTGTTCTATGGT	chr13	extension
NS500183:349:HT73VBGX2:1:23205:15590:7656	hsa-mir-20a	92003385	+	ACTGCTAGCTGTAGAACTCCAGCTTCGGCCTGTCGCCCAATCAAACTGTCCTGTTACTGAACACTGTTCTATG	chr13	extension
NS500183:349:HT73VBGX2:1:23205:5972:15162	hsa-mir-20a	92003385	+	ACTGCTAGCTGTAGAACTCCAGCTTCGGCCTGTCGCCCAATCAAACTGTCCTGTTACTGAACACTGTTCTATGGT	chr13	extension
NS500183:349:HT73VBGX2:1:23207:13390:5552	hsa-mir-20a	92003385	+	ACTGCTAGCTGTAGAACTCCAGCTTCGGCCTGTCGCCCAATCAAACTGTCCTGTTACTGAACACTGTTCTATGGT	chr13	extension
NS500183:349:HT73VBGX2:1:23207:3828:5890	hsa-mir-20a	92003385	+	ACTGCTAGCTGTAGAACTCCAGCTTCGGCCTGTCGCCCAATCAAACTGTCCTGTTACTGAACACTGTACTATGGT	chr13	extension
NS500183:349:HT73VBGX2:1:23210:19541:8572	hsa-mir-20a	92003385	+	ACTGCTAGCTGTAGAACTCCAGCTTCGGCCTGTCGCCCAATCAAACTGTCCTGTTACTGAACACTGTTCTATGGT	chr13	extension
NS500183:349:HT73VBGX2:1:23210:16974:19534	hsa-mir-20a	92003385	+	ACTGCTAGCTGTAGAACTCCAGCTTCGGCCTGTCGCCCAATCAAACTGTCCTGTTACTGAACACTGTTCTATGGT	chr13	extension
NS500183:349:HT73VBGX2:1:23301:13983:8548	hsa-mir-20a	92003385	+	ACTGCTAGCTGTAGAACTCCAGCTTCGGCCTGTCGCCCAATCAAACTGTCCTGTTACTGAACACTGTTCTATGGT	chr13	extension
NS500183:349:HT73VBGX2:1:23303:22474:10673	hsa-mir-20a	92003385	+	ACTGCTAGCTGTAGAACTCCAGCTTCGGCCTGTCGCCCAATCAAACTGTCCTGTTACTGAACACTGTTCTATGGT	chr13	extension
NS500183:349:HT73VBGX2:1:23304:15643:9847	hsa-mir-20a	92003385	+	ACTGCTAGCTGTAGAACTCCAGCTTCGGCCTGTCGCCCAATCAAACTGTCCTGTTACTGAACACTGTTCTATGGT	chr13	extension
NS500183:349:HT73VBGX2:1:23304:6595:11076	hsa-mir-20a	92003385	+	ACTGCTAGCTGTAGAACTCCAGCTTCGGCCTGTCGCCCAATCAGACTGTCCTGTTACTGAACACTGTTCTATGG	chr13	extension
NS500183:349:HT73VBGX2:1:23307:17805:15950	hsa-mir-20a	92003385	+	ACTGCTAGCTGTAGAACTCCAGCTTCGGCCTGTCGCCCAATCAAACTGTCCTGTTACTGAACACTGTTCTATGGT	chr13	extension
NS500183:349:HT73VBGX2:1:23311:17123:18726	hsa-mir-20a	92003385	+	ACTGCTAGCTGTAGAACTCCAGCTTCGGCCTGTCGCCCAATCAAACTGTCCTGTTACTGAACACTGTTCTAAGGT	chr13	extension
NS500183:349:HT73VBGX2:2:11102:24977:12110	hsa-mir-20a	92003385	+	ACTGCTAGCTGTAGAACTCCAGCTTCGGCCTGTCGCCCAATCAAACTGTCCTGTTACTGAACACTGTTCTATGGT	chr13	extension
NS500183:349:HT73VBGX2:2:11103:15737:5745	hsa-mir-20a	92003385	+	ACTGCTAGCTGTAGAACTCCAGCTTCGGCCTGTCGCCCAATCAAACTGTCCTGTTACTGAACACTGTTCTATGGT	chr13	extension
NS500183:349:HT73VBGX2:2:11103:5416:6330	hsa-mir-20a	92003385	+	ACTGCTAGCTGTAGAACTCCAGCTTCGGCCTGTCGCCCAATCAAACTGTCCTGTTACTGAACACTGTTCTATGGT	chr13	extension
NS500183:349:HT73VBGX2:2:11104:3884:8325	hsa-mir-20a	92003385	+	ACTGCTAGCTGTAGAACTCCAGCTTCGGCCTGTCGCCCAATCAAACTGTCCTGTTACTGAACACTGTTCTATGGT	chr13	extension
NS500183:349:HT73VBGX2:2:11105:2940:7943	hsa-mir-20a	92003385	+	ACTGCTAGCTGTAGAACTCCAGCTTCGGCCTGTCGCCCAATCAAACTGTCCTGTTACTGAACACTGTTCTATGGT	chr13	extension
NS500183:349:HT73VBGX2:2:11109:8740:5353	hsa-mir-20a	92003385	+	ACTGCTAGCTGTAGAACTCCAGCTTCGGCCTGTCGCCCAATCAAACTGTCCTGTTACTGAACACTGTTCTATGGT	chr13	extension
NS500183:349:HT73VBGX2:2:11109:11061:17118	hsa-mir-20a	92003385	+	ACTGCTAGCTGTAGAACTCCAGCTTCGGCCTGTCGCCCAATCAAACCGTCCTGTTACTGAACACTGTTCTATGGT	chr13	extension
NS500183:349:HT73VBGX2:2:11112:19879:2425	hsa-mir-20a	92003385	+	ACTGCTAGCTGTATAACTCCAGCTTCGGCCTGTCGCCCAATCAAACTGTCCTGTTACTGAACACTGTTCTATGGT	chr13	extension
NS500183:349:HT73VBGX2:2:11112:6059:12575	hsa-mir-20a	92003385	+	ACTGCTAGCTGTAGAACTCCAGCTTCGGCCTGTCGCCCAATCAAACTGTCCTGTTACTGAACACTGTTCTATTGT	chr13	extension
NS500183:349:HT73VBGX2:2:11202:19080:18783	hsa-mir-20a	92003385	+	ACTGCTAGCTGTAGAACTCCAGCTTCGGCCTGTCGCCCAATCAAACTGTCCTGTTACTGAACACTGTTCTATGGT	chr13	extension
NS500183:349:HT73VBGX2:2:11207:4677:9367	hsa-mir-20a	92003385	+	ACTGCTAGCTGTAGAACTCCAGCTTCGGCCTGTCGCCCAATCAAACTGTCCTGTTACTGAACACTCTTCTATGGT	chr13	extension
NS500183:349:HT73VBGX2:2:11208:24093:18052	hsa-mir-20a	92003385	+	ACTGCTAGCTGTAGAACTCCAGCTTCGGCCTGTCGCCCAATCAAACTGTCCTGTTACTGAACACTGTTCTATGGT	chr13	extension
NS500183:349:HT73VBGX2:2:11210:7749:9770	hsa-mir-20a	92003385	+	ACTGCTAGCTGTAGAACTCCAGCTTCGGCCTGTCGCCCAATCAAACTGTCCTGTTACTGAACACTGTCCTATGGT	chr13	extension
NS500183:349:HT73VBGX2:2:11210:7423:12393	hsa-mir-20a	92003385	+	ACTGCTAGCTGTAGAACTCCAGCTTCGGCCTGTCGCCCAATCAAACTGTCCTGTTACTGAACACTGTTCTATGGT	chr13	extension
NS500183:349:HT73VBGX2:2:11211:22461:17281	hsa-mir-20a	92003385	+	ACTGCTAGCTGTAGAACTCCAGCTTCGGCCTGTCGCCCAATCAAACTGTCCTGTTACTGAACACTGTTCTATGGT	chr13	extension
NS500183:349:HT73VBGX2:2:11212:14436:4968	hsa-mir-20a	92003385	+	ACTGCTAGCTGTAGAACTCCAGCTTCGGCCCGTCGCCCAATCAAACTGTCCTGTTACTGAACACTGTTCTATGG	chr13	extension
NS500183:349:HT73VBGX2:2:11212:2096:16445	hsa-mir-20a	92003385	+	ACTGCTAGCTGTAGAACTCCAGCTTCGGCCTGTCGCCCAATCAAACTGTCCTGTTACTGAACACTGTTCTATGG	chr13	extension
NS500183:349:HT73VBGX2:2:11303:26542:16751	hsa-mir-20a	92003385	+	ACTGCTAGCTGTAGAACTCCAGCTTCGGCCTGTCGCCCAATCAAACTGTCCTGTTACTGAACACTGTTCTATGGT	chr13	extension
NS500183:349:HT73VBGX2:2:11304:7456:9449	hsa-mir-20a	92003385	+	ACTGCTAGCTGTAGAACTCCAGCTTCGGCCTGTCGCCCAATCAAACTGCCCTGTTGCTGAACACTGTTCTATGGT	chr13	extension
NS500183:349:HT73VBGX2:2:11305:17929:10781	hsa-mir-20a	92003385	+	ACTGCTAGCTGTAGAACTCCAGCTTCGGCCTGTCGCCCAATCAAACTGTCCTGTTACTGAACACTGTTCTATGGT	chr13	extension
NS500183:349:HT73VBGX2:2:11305:3288:12228	hsa-mir-20a	92003385	+	ACTGCTAGCTGTAGAACTCCAGCTTCGGCCTGTCGCCCAATCAAACTGTCCTGTTACTGAACACTGTTCTATGGT	chr13	extension
NS500183:349:HT73VBGX2:2:11306:14328:7559	hsa-mir-20a	92003385	+	ACTGCTAGCTGTAGAACTCCAGCTTCGGCCTGTCGCCCAATCAAACTGTCCTGTTACTGAACACTGTTCTATGGT	chr13	extension
NS500183:349:HT73VBGX2:2:11308:22777:6975	hsa-mir-20a	92003385	+	ACTGCTAGCTGTAGAACTCCAGCTTCGGCCTGTCGCCCAATCAAACTGTCCTGTTACTGAACACTGTTCTATGG	chr13	extension
NS500183:349:HT73VBGX2:2:11309:16736:19770	hsa-mir-20a	92003385	+	ACTGCTAGCTGTAGAACTCCAGCTTCGGCCTGTCGCCCAATCAAACTGTCCTGTTACTGAACACTGTTCTATGGT	chr13	extension
NS500183:349:HT73VBGX2:2:11310:14079:14200	hsa-mir-20a	92003385	+	ACTGCTAGCTGTAGAACTCCAGCTTCGGCCTGTCGCCCAATCAAACTGTCCTGTTACTGAACACTGTTCTATGGT	chr13	extension
NS500183:349:HT73VBGX2:2:11311:17424:11730	hsa-mir-20a	92003385	+	ACTGCTAGCTGTAGAACTCCAGCTTCGGCCTGTCGCCCAATCAAACTGTCCTGTTACTGAACACTGTTCTATGGT	chr13	extension
NS500183:349:HT73VBGX2:2:12101:6809:2429	hsa-mir-20a	92003385	+	ACTGCTAGCTGTAGAACTCCAGCTTCGGCCTGTCGCCCAATCAAACTGTCCTGTTACTGAACACTGTTCTATGGT	chr13	extension
NS500183:349:HT73VBGX2:2:12101:11646:8288	hsa-mir-20a	92003385	+	ACTGCTAGCTGTAGAACTCCAGCTTCAGCCTGTCGCCCAATCAAACTGTCCTGTTACTGAACACTGTTCTATGGT	chr13	extension
NS500183:349:HT73VBGX2:2:12106:14058:8486	hsa-mir-20a	92003385	+	ACTGCTAGCTGTAGGACTCCAGCTTCGGCCTGTCGCCCAATCAAACTGTCCTGTTACTGAACACTGTTCTATGGT	chr13	extension
NS500183:349:HT73VBGX2:2:12107:25971:4838	hsa-mir-20a	92003385	+	ACTGCTAGCTGTAGAACTCCAGCTTCGGCCTGTCGCCCAATCAAACTGTCCTGTTACTGAACACTGTTCTATGGT	chr13	extension
NS500183:349:HT73VBGX2:2:12111:15140:10581	hsa-mir-20a	92003385	+	ACTGCTAGCTGTAAAACTCCAGCTTCGGCCTGTCGCCCAATCAAACTGTCCTGTTACTGAACACTGTTCTATGGT	chr13	extension
NS500183:349:HT73VBGX2:2:12111:20251:11414	hsa-mir-20a	92003385	+	ACTGATAGCTGTAGAACTCCAGCTTCGGCCTGTCGCCCAATCAAACTGTCCTGTTACCGAACACTGTTCTATGGT	chr13	extension
NS500183:349:HT73VBGX2:2:12112:8648:9422	hsa-mir-20a	92003385	+	ACTGCTAGCTGTAGAACTCCAGCTTCGGCCTGTCGCCCAATCAAACTGTCCTGTTACTGAACACTGTTCTATGGT	chr13	extension
NS500183:349:HT73VBGX2:2:12112:2283:10555	hsa-mir-20a	92003385	+	ACTGCTAGCTGTAGAACTCCAGCTTCGGCCTGTCGCCCAATCAAACTGTCCTGTTACTGAACACTGTTCTATGGT	chr13	extension
NS500183:349:HT73VBGX2:2:12112:20651:10928	hsa-mir-20a	92003385	+	ACTGCTAGCTGTAGAACTCCAGCTTCGGCCTGTCGCCCAATCAAACTGTCCTGTTACTGAACACTGTTCTATGGT	chr13	extension
NS500183:349:HT73VBGX2:2:12202:14793:12182	hsa-mir-20a	92003385	+	ACTGCTAGCTGTAGAACTCCAGCTTCGGCCTGTCGCCCAATCAAACTGTCCTGTTACTGAACACTGTTCTATGGT	chr13	extension
NS500183:349:HT73VBGX2:2:12203:13260:15689	hsa-mir-20a	92003385	+	ACTGCTAGCTGTAGAACTCCAGCTTCGGCCTGTCGCCCAATCAAACTGTCCTGTTACTGAACATTGTTCTATGGT	chr13	extension
NS500183:349:HT73VBGX2:2:12205:2264:5250	hsa-mir-20a	92003385	+	ACTGCTAGCTGTAGAACTCCAGCTTCGGCCTGTCGCCCAATCAAACTGTCCTGTTACTGAACACTGTTCTATGGT	chr13	extension
NS500183:349:HT73VBGX2:2:12205:9970:20119	hsa-mir-20a	92003385	+	ACTGCTAGCTGTAGAACTCCAGCTTCGGCCTGTCGCCCAATCAAACTGTCCTGTTACTGAACACTGTTCTATGGT	chr13	extension
NS500183:349:HT73VBGX2:2:12208:20739:10698	hsa-mir-20a	92003385	+	ACTGCTAGCTGTAGAACTCCAGCTTCGGCCTGTCGCCCAATCAAACTGTCCTGTTACTGAACACTGTTCTATGGT	chr13	extension
NS500183:349:HT73VBGX2:2:12208:7971:17737	hsa-mir-20a	92003385	+	ACTGCTAGCTGTAGAACTCCAGCTTCGGCCTGTCGCCCAATCAAACTGTCCTGTTACTGAACACTGTTCTATGGT	chr13	extension
NS500183:349:HT73VBGX2:2:12211:24069:8354	hsa-mir-20a	92003385	+	ACTGCTAGCTGTAGAACTCCAGCTTCGGCCTGTCGCCCAATCAAACTGTCCTGTTACTGAACACTGTTCTATGGT	chr13	extension
NS500183:349:HT73VBGX2:2:12303:19219:3180	hsa-mir-20a	92003385	+	ACTGCTAGCTGTAGAACTCCAGCTTCGGCCTGTCGCCCAATCAAACTGTCCTGTTACTGAACACTGTTCTATGGT	chr13	extension
NS500183:349:HT73VBGX2:2:12306:26336:13519	hsa-mir-20a	92003385	+	ACTGCTAGCTGTAGAACTCCAGCTTCGGCCTGTCGCCCAATCAAACTGACCTGTTACTGAACACAGTTCTATGG	chr13	extension
NS500183:349:HT73VBGX2:2:12307:12759:2340	hsa-mir-20a	92003385	+	ACTGCTAGCTGTAGAACTCCAGCTTCGGCCTGTCGCCCAATCAAACTGTCCTGTTACTGAACACTGTTCTATGGT	chr13	extension
NS500183:349:HT73VBGX2:2:12307:3071:2517	hsa-mir-20a	92003385	+	ACTGCTAGCTGTAGAACTCCAGCTTCGGCCTGTCGCCCAATCAAACTGTCCTGTTACTGAACACTGTTCTATGGT	chr13	extension
NS500183:349:HT73VBGX2:2:12307:6170:6295	hsa-mir-20a	92003385	+	ACTGCTAGCTGTAGAACTCCAGCTTCGGCCTGTCGCCCAATCAAACTGTCCTGTTACTGAACACTGTTCTATGGT	chr13	extension
NS500183:349:HT73VBGX2:2:12307:6131:15142	hsa-mir-20a	92003385	+	ACTGCTAGCTGTAGAACTCCAGCTTCGGCCTGTCGCCCAATCAAACTGTCCTGTTACTGAACACTGTTCTATGGT	chr13	extension
NS500183:349:HT73VBGX2:2:12311:18144:15864	hsa-mir-20a	92003385	+	ACTGCTAGCTGTAGAACTCCAGCTTCGGCCTGTCGCCCAATCAAACTGTCCTGTTACTGAACACTGTTCTATGGT	chr13	extension
NS500183:349:HT73VBGX2:2:13101:5732:13392	hsa-mir-20a	92003385	+	ACTGCTAGCTGTAGAACTCCAGCTTCGGCCTGTCGCCCAATCAAACTGTCCTGTTACTGAACACTGTTCTATGGT	chr13	extension
NS500183:349:HT73VBGX2:2:13104:11960:3310	hsa-mir-20a	92003385	+	ACTGCTAGCTGTAGAACTCCAGCTTCGGCCTGTCGCCCAATCAAACTGTCCTGTTACTGAACACTGTTCTATGGT	chr13	extension
NS500183:349:HT73VBGX2:2:13104:6775:20171	hsa-mir-20a	92003385	+	ACTGCTAGCTGTAGAACGCCAGCTTCGGCCTGTCGCCCAATCAAACTGTCCTGTTACTGAACACTGTTCTGTGGT	chr13	extension
NS500183:349:HT73VBGX2:2:13105:25094:9739	hsa-mir-20a	92003385	+	ACTGCTAGCTGTAGAACTCCAGCTTCGGCCTGTCGCCCAATCAAACTGTCCTGTTACTGAACACTGTTCTATGGT	chr13	extension
NS500183:349:HT73VBGX2:2:13105:20533:17276	hsa-mir-20a	92003385	+	ACTGCTAGCTGTAGAACTCCAGCTTCGGCCTGTCGCCCAATCAAACTGTCCTGTTACTGAACACTGTTCTATGGT	chr13	extension
NS500183:349:HT73VBGX2:2:13107:10667:15385	hsa-mir-20a	92003385	+	ACTGCTAGCTGTAGAACTCCAGCTTCGGCCTGTCGCCCAATCAAACTGTCCTGTTACTGAACACTGTTCTATGGT	chr13	extension
NS500183:349:HT73VBGX2:2:13111:9363:19138	hsa-mir-20a	92003385	+	ACTGCTAGCTGTAGAACTCCAGCTTCGGCCTGTCGCCCAATCAAACTGTCCTGTTACTGAACACTGTTCTATGGT	chr13	extension
NS500183:349:HT73VBGX2:2:13112:23981:5546	hsa-mir-20a	92003385	+	ACTGCTAGCTGTAGAACTCCAGCTTCGGCCTGTCGCCCAATCAAACTGTCCTGTTACTGAACACTGTTCTATGGT	chr13	extension
NS500183:349:HT73VBGX2:2:13201:9935:2507	hsa-mir-20a	92003385	+	ACTGCTAGCTGTAGAACTCCAGCTTCGGCCTGTCGCCCAATCAAACTGTCCTGTTACTGAACACTGTTCTATGG	chr13	extension
NS500183:349:HT73VBGX2:2:13202:5403:3357	hsa-mir-20a	92003385	+	ACTGCTAGCTGTAGAACTCCAGCTTCGGCCTGTCGCCCAATCAAACTGTCCTGTTACTGAACACTGTTCTATGGT	chr13	extension
NS500183:349:HT73VBGX2:2:13207:22750:10342	hsa-mir-20a	92003385	+	ACTGCTAGCTGTAGAACTCCAGCTTCGGCCTGTCGCCCAATCAAACTGTCCTGTTACTGAACACTGTTCTATGGT	chr13	extension
NS500183:349:HT73VBGX2:2:13207:15136:14697	hsa-mir-20a	92003385	+	ACTGCTAGCTGTAGAACTCCAGCTTCGGCCTGTCGCCCAATCAAACTGTCCTGTTACTGAACACTGTTCTATGGT	chr13	extension
NS500183:349:HT73VBGX2:2:13207:18543:20065	hsa-mir-20a	92003385	+	ACTGCTAGCTGTAGAACTCCAGCTTCGGCCTGTCACCCAATCAAACTGTCCTGTTACTGAACACTGTTCTATGGT	chr13	extension
NS500183:349:HT73VBGX2:2:13209:23972:9754	hsa-mir-20a	92003385	+	ACTGCTAGCTGTAGAACTCCAGCTTCGGCCTGTCGCCCAATCAAACTGTCCTGTTACTGAACACTGTTCTATGGT	chr13	extension
NS500183:349:HT73VBGX2:2:13210:24700:9172	hsa-mir-20a	92003385	+	ACTGCTAGCTGTAGAACTCCAGCTTCGGCCTGTCGCCCAATCAAACTGTCCTGTTACTGAACACTGTTCTATGGT	chr13	extension
NS500183:349:HT73VBGX2:2:13211:18567:16219	hsa-mir-20a	92003385	+	ACTGCTAGCTGTAGAACTCCAGCTTCGGCCTGTCGCCCAATCAAACTGTCCTGTTACTGAACACTGTTCTATGGT	chr13	extension
NS500183:349:HT73VBGX2:2:13212:16816:7063	hsa-mir-20a	92003385	+	ACTGCTAGCTGTAGAACTCCAGCTTCGGCCTGTCGTCCAATCAAACTGTCCTGTTACTGAGCACTGTTCTATGGT	chr13	extension
NS500183:349:HT73VBGX2:2:13304:7711:19562	hsa-mir-20a	92003385	+	ACTGCTAGCTGTAGAACTCCAGCTTCGGCCTGTCGCCAAATCAAACTGTCCTGTTACTGAACACTGATCTATGG	chr13	extension
NS500183:349:HT73VBGX2:2:13306:20593:5521	hsa-mir-20a	92003385	+	ACTGCTAGCTGTAGAACTCCAGCTTCGGCCTGTCGCCCAATCAAACTGTCCTGTTACTGAACACTGTTCTATGGT	chr13	extension
NS500183:349:HT73VBGX2:2:13307:7197:10308	hsa-mir-20a	92003385	+	ACTGCTAGCTGTAGAACTCCAGCTTCGGCCTGTCGCCCAATCAAACTGTCCTGTTACTGAACACTGTTCTATGGT	chr13	extension
NS500183:349:HT73VBGX2:2:13308:12563:13544	hsa-mir-20a	92003385	+	ACTGCTAGCTGTAGAACTCCAGCTTCGGCCTGTCGCCCAATCAAACTGTCCTGTTACTGAACACTGTTCTATGGT	chr13	extension
NS500183:349:HT73VBGX2:2:13310:18747:5184	hsa-mir-20a	92003385	+	ACTGCTAGCTGTAGAACTCCAGCTTCGGCCTGTCGCCCAATCAAACTGTCCTGTTACTGAACACTGTTCTATGGT	chr13	extension
NS500183:349:HT73VBGX2:2:13310:2785:13570	hsa-mir-20a	92003385	+	ACTGCTAGCTGTAGAACTCCAGCTTCGGCCTGTCGCCCAATCAAACTGTCCTGTTACTGAACACTGTTCTATGGT	chr13	extension
NS500183:349:HT73VBGX2:2:13312:5988:15452	hsa-mir-20a	92003385	+	ACTGCTAGCTGTAGAACTCCAGCTTCGGCCTGTCGCCCAATCAAACTGTCCTGTTACTGAACACTGTTCTATGGT	chr13	extension
NS500183:349:HT73VBGX2:2:21101:10200:11597	hsa-mir-20a	92003385	+	ACTGCTAGCTGTAGAACTCCAGCTTCGGCCTGTCGCCCAATCAAACTGTCCTGTTACTGAACACTGTTCTATGG	chr13	extension
NS500183:349:HT73VBGX2:2:21101:14487:12241	hsa-mir-20a	92003385	+	ACTGCTAGCTGTAGAACTCCAGCTTCGGCCTGTCGCCCAATCAAACTGTCCTGTTACTGAACACTGTTCTATGGT	chr13	extension
NS500183:349:HT73VBGX2:2:21103:15114:14152	hsa-mir-20a	92003385	+	ACTGCTAGCTGTAGAACTCCAGCTTCGGCCTGTCGCCCAATCAAACTGTCCTGTTACTGAACACTGTTCTATGGT	chr13	extension
NS500183:349:HT73VBGX2:2:21104:7402:6275	hsa-mir-20a	92003385	+	ACTGCTAGCTGTAGAACTCCAGCTTCGGCCTGTCGCCCAATCAAACTGTCCTGTTACTGAACACTGTTCTATGGT	chr13	extension
NS500183:349:HT73VBGX2:2:21108:5701:2275	hsa-mir-20a	92003385	+	ACTGCTAGCTGTAGAACTCCAGCTTCGGCCTGTCGCCCAATCAAACTGTCCTGTTACTGAACACTGTTCTATGG	chr13	extension
NS500183:349:HT73VBGX2:2:21108:20433:2441	hsa-mir-20a	92003385	+	ACTGCTAGCTGTAGAACTCCAGCTTCGGCCTGTCGCCCAAACAAACTGTCCTGTTACTGAACACTGTTATATGGT	chr13	extension
NS500183:349:HT73VBGX2:2:21108:23660:4553	hsa-mir-20a	92003385	+	ACTGCTAGCTGTAGAACTCCAGCTTCGGCCTGTCGCCCAATCAAACTGTCCTGTTACTGAACACTGTTCTATGGT	chr13	extension
NS500183:349:HT73VBGX2:2:21109:11998:18772	hsa-mir-20a	92003385	+	ACTGCTAGCTGTAGAACTCCAGCTTCGGCCTGTCGCCCAATCAAACTGTCCTGTTACTGAACACTGTTCTATGGT	chr13	extension
NS500183:349:HT73VBGX2:2:21111:22680:20086	hsa-mir-20a	92003385	+	ACTACTAGCTGTAGAACTCCAGCTTCGGCCTGTCGCCCAATCAAACTGTCCTGTTACTGAACACTGTTCTATGGT	chr13	extension
NS500183:349:HT73VBGX2:2:21112:19086:18541	hsa-mir-20a	92003385	+	ACTGCTAGCTGTAGAACTCCAGCTTCGGCCTGTCGCCCAATCAAACTGTCCTGTTACTGAACACTGTTCTATGGT	chr13	extension
NS500183:349:HT73VBGX2:2:21201:12028:2907	hsa-mir-20a	92003385	+	ACTGCTAGCTGTAGAACTCCAGCTTCGGCCTGTCGCCCAATCAAACTGTCCTGTTACTGAACACTGTTCTATGGT	chr13	extension
NS500183:349:HT73VBGX2:2:21203:19154:2757	hsa-mir-20a	92003385	+	ACTGCTAGCTGTAGAACTCCAGCTTCGGCCTGTCGCCCAATCAAACTGTCCTGTTACTGAACACTGTTCTATGGT	chr13	extension
NS500183:349:HT73VBGX2:2:21203:13049:3420	hsa-mir-20a	92003385	+	ACTGCTAGCTGTAGAACTCCAGCTTCGGCCTGTCGCCCAATCAAACTGTCCTGTTACTGAACACTGTTCTATGGT	chr13	extension
NS500183:349:HT73VBGX2:2:21203:8249:5700	hsa-mir-20a	92003385	+	ACTGCTAGCTGTAGAACTCCAGCTTCGGCCTGTCGCCCAATCAAACTGTCCTGTTACTGAACACTGTTCTATGGT	chr13	extension
NS500183:349:HT73VBGX2:2:21204:4457:16226	hsa-mir-20a	92003385	+	ACTGCTAGCTGTAGAACTCCAGCTTCGGCCTGTCGCCCAATCAAACTGTCCTGTTACTGAACACTGTTCTATGGT	chr13	extension
NS500183:349:HT73VBGX2:2:21209:20329:3341	hsa-mir-20a	92003385	+	ACTGCTAGCTGTAGAACTCCAGCTTCGGCCTGTCGCCCAATCAAACTGTCCTGTTACTGAACACTGTTCTATGGT	chr13	extension
NS500183:349:HT73VBGX2:2:21209:16232:18698	hsa-mir-20a	92003385	+	ACTGCTAGCTGTAGAACTCCAGCTTCGGCCTGTCGCCCAATCAAACTGTCCTGTTACTGAACACTGTTCTATGGT	chr13	extension
NS500183:349:HT73VBGX2:2:21210:8698:5164	hsa-mir-20a	92003385	+	ACTGCTAGCTGTAGAACTCCAGCTTCGGCCTGTCGCCCAATCAAACTGTCCTATTACTGAACACTGTTCTATGGT	chr13	extension
NS500183:349:HT73VBGX2:2:21211:22107:11077	hsa-mir-20a	92003385	+	ACTGCTAGCTGTAGAACTCCAGCTTCGGCCTGTCGCCCAATCAAACTGTCCTGTTACTGAACACTGTTCTATGGT	chr13	extension
NS500183:349:HT73VBGX2:2:21303:5867:8921	hsa-mir-20a	92003385	+	ACTGCTAGCTGTAGAGCTCCAGCTTCGGCCTGTCGCCCAATCAAACTGTCCTGTTACTGAACACTGTTCTATGGT	chr13	extension
NS500183:349:HT73VBGX2:2:21307:20197:5554	hsa-mir-20a	92003385	+	GCTGCTAGCTGTAGAACTCCAGCTTCGGCCTGTCGCCCAATCAAACTGTCCTGTTACTGAACACTGTTCTATGGT	chr13	extension
NS500183:349:HT73VBGX2:2:21307:23353:15280	hsa-mir-20a	92003385	+	ACTGCTAGCTGTAGAACTCCAGCTTCGGCCTGTCGCCCAATCAAACTGTCCTGCTACCGAACACTGTTCTATGGT	chr13	extension
NS500183:349:HT73VBGX2:2:21307:3328:17766	hsa-mir-20a	92003385	+	ACTGCTAGCTGTAGAACTCCAGCTTCGGCCTGTCGCCCAATCAAACTGTCCTGTTACTGAACACTGTTCTATGGT	chr13	extension
NS500183:349:HT73VBGX2:2:21309:6410:1841	hsa-mir-20a	92003385	+	ACTGCTAGCTGTAGAACTCCAGCTTCGGCCTGTCGCCCAATCAAACTGTCCTGTTACTGAACACTGTTCTATGG	chr13	extension
NS500183:349:HT73VBGX2:2:21311:22989:13086	hsa-mir-20a	92003385	+	ACTGCTAGCTGTAGAACTCCAGCTTCGGCCTGTCGCCCAATCAAACTGTCCTGTTACTGAACACTGTTCTATGGT	chr13	extension
NS500183:349:HT73VBGX2:2:21312:17574:2048	hsa-mir-20a	92003385	+	ACTGCTAGCTGTAGAACTCCAGCTTCGGCCTGTCGCCCAATCAAACTGTCCTGTTACTGAACACTGTTCTATGGT	chr13	extension
NS500183:349:HT73VBGX2:2:21312:17353:14600	hsa-mir-20a	92003385	+	ACTGCTAGCTGTAGAACTCCAGCTTCGGCCTGTCGCCCAATCAAGCTGTCCTGTTACTGAACACTGTTCTATGGT	chr13	extension
NS500183:349:HT73VBGX2:2:22101:5539:10850	hsa-mir-20a	92003385	+	ACTGCTAGCTGTAGAACTCCAGCTTCGGCCTGTCGCCCAATCAAACTGTCCTGTTACTGAACACTGTTCTATGGT	chr13	extension
NS500183:349:HT73VBGX2:2:22102:19339:3358	hsa-mir-20a	92003385	+	ACTGCTAGCTGTAGAACTCCAGCTTCGGCCTGTCGCCCAATCAAACTGTCCTGTTACTGAACACTGTTCTATGGT	chr13	extension
NS500183:349:HT73VBGX2:2:22102:5801:12484	hsa-mir-20a	92003385	+	ACTGCTAGCTGTAGAACTCCAGCTTCGGCCTGTCGCCCAATCAAACTGTCCTGTTACTGAACACTGTTCTATGGT	chr13	extension
NS500183:349:HT73VBGX2:2:22102:9763:14508	hsa-mir-20a	92003385	+	ACTGCAAGCTGTAGAACTCCAGCTTCGGCCTGTCGCCCAATCAAACTGTCCTGTTACTGAACACTGTTCTATGGT	chr13	extension
NS500183:349:HT73VBGX2:2:22104:8212:2365	hsa-mir-20a	92003385	+	ACTGCTAGCTGTAGAACTCCAGCTTCGGCCTGTCGCCCAATCAAACTGTCCTGTTACTGAACACTGTTCTATGGT	chr13	extension
NS500183:349:HT73VBGX2:2:22107:11850:6005	hsa-mir-20a	92003385	+	ACTGCTAGCTGTAGAACTCCAGCTTCGGCCTGTCGCCCAATCAAACTGTCCTGTTACTGAACACTGTTCTATGGT	chr13	extension
NS500183:349:HT73VBGX2:2:22108:16326:7083	hsa-mir-20a	92003385	+	ACTGCTAGCTGTAGAACTCCAGCTTCGGCCTGTCGCCCAATCAAACTGTCCTGTTACTGAACACTGTTCTATGGT	chr13	extension
NS500183:349:HT73VBGX2:2:22110:2380:4336	hsa-mir-20a	92003385	+	ACTGCTAGCTGTAGAACTCCAGCTTCGGCCTGTCGCCCAATCAAACTGTCCTGTTGCTGAACACTGTTCTATGGT	chr13	extension
NS500183:349:HT73VBGX2:2:22111:1896:3733	hsa-mir-20a	92003385	+	ACTGCTAGCTGTAGAACTCCAGCTTCGGCCTGTCGCCCAATCAAACTGTCCTGTTACTGAACCCTGTTCTATAGT	chr13	extension
NS500183:349:HT73VBGX2:2:22111:24973:6684	hsa-mir-20a	92003385	+	ACTGCTAGCTGTAGAACTCCAGCTTCGGCCTGTCGCCCAATCAAACTGTCCTGTTACTGAACACTGTTCTATGGT	chr13	extension
NS500183:349:HT73VBGX2:2:22202:13491:10371	hsa-mir-20a	92003385	+	ACTGCTAGCTGTAGAACTCCAGCTTCGGCCTGTCGCCCAATCAAACTGTCCTGTTACTGAACACTGTTCTATGGT	chr13	extension
NS500183:349:HT73VBGX2:2:22204:5775:9393	hsa-mir-20a	92003385	+	ACTGCTAGCTGTAGAACTCCAGCTTCGGCCTGTCGCCCAATCAAACTGTCCTGTTACTGAACACTGTTCTA	chr13	extension
NS500183:349:HT73VBGX2:2:22205:23396:4471	hsa-mir-20a	92003385	+	ACTGCTAGCTGTAGAACTCCAGCTTCGGCCTGTCGCCCAATCAAACTGTACTGTTACTGAACACTGTTCTATGGT	chr13	extension
NS500183:349:HT73VBGX2:2:22208:19597:18572	hsa-mir-20a	92003385	+	ACTGCTAGCTGTAGAACTCCAGCTTCGGCCTGTCGCCCAATCAAACTCTCCTGTTACTGAACACTGTTCTATGGT	chr13	extension
NS500183:349:HT73VBGX2:2:22209:17244:11095	hsa-mir-20a	92003385	+	ACTGCTAGCTGTAGAACTCCAGCTTCGGCCTGTCGCCCAATCAAACTGTCCTGTTACTGAACACTGTTCTATGGT	chr13	extension
NS500183:349:HT73VBGX2:2:22211:7166:11462	hsa-mir-20a	92003385	+	ACTGCTAGCTGTAGAACTCCAGCTTCGGCCTGTCGCCCAATCAAACTGTCCTGTTACTGAACACTGTTCTATGGT	chr13	extension
NS500183:349:HT73VBGX2:2:22301:5738:14771	hsa-mir-20a	92003385	+	ACTGCTAGCTGTAGAACTCCCGCTTCGGCCTGTCGCCCAATCAAACTGTCCTGTTACTGAACACTGTTCTATGGT	chr13	extension
NS500183:349:HT73VBGX2:2:22304:6124:2309	hsa-mir-20a	92003385	+	ACTGCTAGCTGTAGAACTCCAGCTTCGGCCTGTCGCCCAATCAAACTGTCCTGGTACTGAACACTGTTCTATGGT	chr13	extension
NS500183:349:HT73VBGX2:2:22307:18563:12464	hsa-mir-20a	92003385	+	ACTGCTAGCTGTAGAACTCCAGCTTCGGCCTGTCGCCCAATCAAACTGCCCTGTTACTGAACACTGTTCTATGGT	chr13	extension
NS500183:349:HT73VBGX2:2:22310:4528:11971	hsa-mir-20a	92003385	+	ACTGCTAGCTGTAGAACTCCAGCTTCGGCCTGTCGCCCAATCAAACTGTCCTGTTACTGAACACTGTTCTATGGT	chr13	extension
NS500183:349:HT73VBGX2:2:23101:23991:15156	hsa-mir-20a	92003385	+	ACTGCTAGCTGTAGAACTCCAGCTTCGGCCTGTCGCCCAATCAAACTGTCCTGTTACTGAACACTGTTCTATGGT	chr13	extension
NS500183:349:HT73VBGX2:2:23102:13797:15744	hsa-mir-20a	92003385	+	ACTGCTAGCTGTAGAACTCCAGCTTCGGCCTGTCGCCCAATCAAACTGTCCTGTTACTGAACACTGTTCTATGGT	chr13	extension
NS500183:349:HT73VBGX2:2:23103:23325:2063	hsa-mir-20a	92003385	+	ACTGCTAGCTGTAGAACTCCAGCTTCGGCCTGTCGCCCAATCAAACTGTCCTGTTACTGAACACGGTTCTATGG	chr13	extension
NS500183:349:HT73VBGX2:2:23105:24505:5769	hsa-mir-20a	92003385	+	ACTGCTAGCTGTAGAACTCCAGCTTCGGCCTGTCGCCCAATCAAACTGTCCTGTTACTGAACACTGTTCTATGGT	chr13	extension
NS500183:349:HT73VBGX2:2:23109:12341:15281	hsa-mir-20a	92003385	+	ACTGCTAGCTGTAGAACTCCAGCTTCGGCCTGTCGCCCAATCAAACTGTCCTGTTACTGAACACTGTTCTATGGT	chr13	extension
NS500183:349:HT73VBGX2:2:23112:11291:5379	hsa-mir-20a	92003385	+	ACTGCTAGCTGTAGAACTCCAGCTTCGGCCTGTCGCCCAATCAAACTGTCCTGTTACTGAACACTGTTCTATGGT	chr13	extension
NS500183:349:HT73VBGX2:2:23201:7062:5293	hsa-mir-20a	92003385	+	ACTGCTAGCAGTAGAACTCCAGCTTCGGCCTGTCGCCCAATCAAACTGTCCTGTTACTGAACACTGTACTATGGT	chr13	extension
NS500183:349:HT73VBGX2:2:23202:17872:14670	hsa-mir-20a	92003385	+	ACTGCTAGCTGTAGAACTCCAGCTTCGGCCTGTCGCCCAATCAAACTGTCCTGTTACTGAACACTGTTCTATGGT	chr13	extension
NS500183:349:HT73VBGX2:2:23206:18065:4639	hsa-mir-20a	92003385	+	ACTGCTAGCTGTAGAACTCCAGCTTCGGCCTGTCGCCCAATCAAACTGTCCTGTTACTGAACACTGTTCTATGGT	chr13	extension
NS500183:349:HT73VBGX2:2:23207:23431:19894	hsa-mir-20a	92003385	+	ACTGCTAGCTGTAGAACTCCAGCTTCGGCCTGTCGCCCAATCAAACTGTCCTGTTACTGAACACTGTTCTATGGT	chr13	extension
NS500183:349:HT73VBGX2:2:23208:14861:5244	hsa-mir-20a	92003385	+	ACTGCTAGCTGTAGAACTCCAGCTTCGGCCTGTCGCCCAATCAAACTGTCCTGTTACTGAACACTGTTCTATGGT	chr13	extension
NS500183:349:HT73VBGX2:2:23211:11218:20236	hsa-mir-20a	92003385	+	ACTGCTAGCTGTAGAACTCCAGCTTCGGCCTGTCGCCCAATCAAACTGTCCTGTTACTGAACACTGTTCTATGG	chr13	extension
NS500183:349:HT73VBGX2:2:23306:24734:7430	hsa-mir-20a	92003385	+	ACTGCTAGCTGTAGAACACCAGCTTCGGCCTGTCGCCCACTCAAACTGTCCTGTTACTGAACACTGTTCTATGGT	chr13	extension
NS500183:349:HT73VBGX2:2:23306:21120:11467	hsa-mir-20a	92003385	+	ACTGCTAGCTGTAGAACTCCAGCTTCGGCCTGTCGCCCAATCAAACTGTCCTGTTACTGAACACTGTTCTATGG	chr13	extension
NS500183:349:HT73VBGX2:2:23307:10621:6641	hsa-mir-20a	92003385	+	ACTGCTAGCTGTAGAACTCCAGCTTCGGCCTGTCGCCCAATCAAACTGTCCTGTTACTGAACACTGTTCTATGGT	chr13	extension
NS500183:349:HT73VBGX2:2:23310:12957:16794	hsa-mir-20a	92003385	+	ACTGCTAGCTGTAGAACTCCAGCTTCGGCCTGTCGCCCAATCAAACTGTCCTGTTACTGAACACTGTTCTATGGT	chr13	extension
NS500183:349:HT73VBGX2:2:23310:18928:18034	hsa-mir-20a	92003385	+	ACTGCTAGCTGTAGAACTCCAGCTTCGGCCTGTCGCCCAATCAAACTGTCCTGTTACTGAACACTGTTCTATGGT	chr13	extension
NS500183:349:HT73VBGX2:3:11402:9382:16407	hsa-mir-20a	92003385	+	ACTGCTAGCTGTAGAACTCCAGCTTCGGCCTGTCGCCCAATCAAACTGTCCTGTTACTGAACACTGTTCTATGGT	chr13	extension
NS500183:349:HT73VBGX2:3:11403:25365:14299	hsa-mir-20a	92003385	+	ACTGCTAGCTGTAGAACTCCAGCTTCGGCCTGTCGCCCAATCAAACTGTCCTGTTACTGGACACTGTTCTATGGT	chr13	extension
NS500183:349:HT73VBGX2:3:11404:4376:4758	hsa-mir-20a	92003385	+	ACTGCTAGCTGTAGAACGCCAGCTTCGGCCTGTCGCCCAATCAAACTGTCCTGTTACTGGACACTGTTCTATGGT	chr13	extension
NS500183:349:HT73VBGX2:3:11404:9912:17957	hsa-mir-20a	92003385	+	ACTGCTAGCTGTAGAACTCCAGCTTCGGCCTGTCGCCCAATCAAACTGTCCTGTTACTGAACACTGTTCTATGGT	chr13	extension
NS500183:349:HT73VBGX2:3:11405:23010:1315	hsa-mir-20a	92003385	+	ACTGCTAGCTGTAGAACTCCAGCTTCGGCCTGTCGCCCAATCAAACTGTCCTGTTACTGAACACTGTTCTATGGT	chr13	extension
NS500183:349:HT73VBGX2:3:11407:4454:14718	hsa-mir-20a	92003385	+	ACTGCTAGCTGTAGAACTCCAGCTTCGGCCTGTCGCCCAATCAAACTGTCCTGTTACTGAACACTGTTCTATGGT	chr13	extension
NS500183:349:HT73VBGX2:3:11411:25935:3790	hsa-mir-20a	92003385	+	ACTGTTAGCTGTAGAACTCCAGCTTCGGCCTGTCGCCCAATCAAACTGTCCTGTTACTGAACACTGTTCTATGG	chr13	extension
NS500183:349:HT73VBGX2:3:11411:1821:4849	hsa-mir-20a	92003385	+	ACTGCTAGCTGTAGAACTCCAGCTTCGGCCTGTCGCCCAATCAAACTGTCCTGTTACTGAACACTGTTCTATGGT	chr13	extension
NS500183:349:HT73VBGX2:3:11412:6612:19522	hsa-mir-20a	92003385	+	ACTGCTAGCTGTAGAACTCCAGCTTCGGCCTGTCGCCCAATCAAACTGTCCTGTTACTGAACACTGTTCTATGGT	chr13	extension
NS500183:349:HT73VBGX2:3:11501:10318:14205	hsa-mir-20a	92003385	+	ACTGCTAGCTGTAGAACTCCAGCTTCGGCCTGTCGCCCAATCAAACTGTCCTGTTACTGAACACTGTTCTATGGT	chr13	extension
NS500183:349:HT73VBGX2:3:11502:15741:18680	hsa-mir-20a	92003385	+	ACTGCTAGCTGTAGAACTCCAGCTTCGGCCTGTCGCCCAATCAAACTGTCCTGTTACTGAACACTGTTCTATGGT	chr13	extension
NS500183:349:HT73VBGX2:3:11504:10626:1545	hsa-mir-20a	92003385	+	ACTGCTAGCTGTAGAACTCCAGCTTCGGCCTGTCGCCCAATCAAACTGTCCTGTTACTGAACACTGTTCTATGG	chr13	extension
NS500183:349:HT73VBGX2:3:11504:23660:6745	hsa-mir-20a	92003385	+	ACTGCTAGCTGTAGAACTCCAGCTTCGGCCTGTCGCCCAATCAAACTGTCCTGTTACTGAACACTGTTCTATGGT	chr13	extension
NS500183:349:HT73VBGX2:3:11505:19783:2055	hsa-mir-20a	92003385	+	ACTGCTAGCTGTAGAACTCCAGCTTCGGCCTGTCGCCCAATCAAACTGTCCTGTTACTGAACACTGTTCTATGGT	chr13	extension
NS500183:349:HT73VBGX2:3:11505:3952:4960	hsa-mir-20a	92003385	+	ACTGCTAGCTGTAGAACTCCAGCTTCGGCCTGTCGCCCAATCAAACTGTCCTGTTACTGAACACTGTTCTATGGT	chr13	extension
NS500183:349:HT73VBGX2:3:11505:20677:13236	hsa-mir-20a	92003385	+	ACTGCTAGCTGTAGAACTCCAGCTTCGGCCTGTCGCCCAATCAAACTGTCCTGTTACTGAACACTGTTCTATGGT	chr13	extension
NS500183:349:HT73VBGX2:3:11506:5640:14341	hsa-mir-20a	92003385	+	ACTGCTAGCTGTAGAACTCCAGCTTCGGCCTGTCGCCCAATCAAACTGTCCTATTACTGAACACTGTTCTATGGT	chr13	extension
NS500183:349:HT73VBGX2:3:11507:22308:3828	hsa-mir-20a	92003385	+	ACTGCTAGCTGTAGAACTCCAGCTTCGGCCTGTCGCCCAATCAAACTGTCCTGTTACTGAACACTGTTCTATGGT	chr13	extension
NS500183:349:HT73VBGX2:3:11507:24942:9453	hsa-mir-20a	92003385	+	ACTGCTAGCTGTAGAACTCCAGCTTCGGCCTGTCGCCCAATCAAACTGTCCTGTTACTGAACACTGTTCTATGGT	chr13	extension
NS500183:349:HT73VBGX2:3:11509:25837:10478	hsa-mir-20a	92003385	+	ACTGCTAGCTGTAGAACTCCAGCTTCGGCCTGTCGCCCAATCAAACTGTCCTGTTACTGAACACTGTTCTATGGT	chr13	extension
NS500183:349:HT73VBGX2:3:11509:3572:16763	hsa-mir-20a	92003385	+	ACTGCTAGCTGTAGAACTCCAGCTTCGGCCTGTCGCCCAATCAAACTGTCCTGTTACTGAACACTGTTCTATGGT	chr13	extension
NS500183:349:HT73VBGX2:3:11602:20542:9711	hsa-mir-20a	92003385	+	ACTGCTAGCTGTAGAACTCCAGCTTCGGCCTGTCGCCCAATCAAACTGTCCTGTTACTGAACACTGTTCTATGGT	chr13	extension
NS500183:349:HT73VBGX2:3:11604:22228:15675	hsa-mir-20a	92003385	+	ACTGCTAGCTGTAGAACTCCAGCTTCGGCCTGTCGCCCAATCAAACTGTCCTGTTACTGAACACTGTTCTATGGT	chr13	extension
NS500183:349:HT73VBGX2:3:11605:3904:3138	hsa-mir-20a	92003385	+	ACTGCTAGCTGTAGAACTCCAGCTTCGGCCTGTCGCCCAATCAAACTGTCCTGTTACTGAACACTGTTCTATGGT	chr13	extension
NS500183:349:HT73VBGX2:3:11607:15918:19009	hsa-mir-20a	92003385	+	ACTGCTAGCTGTAGAACTCCAGCTTCGGCCTGTCGCCCAATCAAACTGTCCTGTTACTGAACACTGTTCTATGGT	chr13	extension
NS500183:349:HT73VBGX2:3:11608:18895:2008	hsa-mir-20a	92003385	+	ACTGCTAGCTGTAGAACTCCAGCTTCGGCCTGTCGCCCAATCAAACTGTCCTGTTACTGAACACTGTTCTATGGT	chr13	extension
NS500183:349:HT73VBGX2:3:11608:26657:16487	hsa-mir-20a	92003385	+	ACTGCTAGCTGTAGAACTCCAGCTTCGGCCTGTCGCCCAATCAAACTGTCCTGTTACTGAACACTGTTCTATGGT	chr13	extension
NS500183:349:HT73VBGX2:3:11609:1177:16480	hsa-mir-20a	92003385	+	ACTGCTAGCTGTAGAACTCCAGCTTCGGCCTGTCGCCCAATCAAACTGTCCTGTTACTGAACACTGTTCTATGGT	chr13	extension
NS500183:349:HT73VBGX2:3:11610:19731:20349	hsa-mir-20a	92003385	+	ACTGCTAGCTGTAGAACTCCAGCTTCGGCCTGTCGCCCAATCAAACTGTCCTGTTACTGAACACTGTTCTATGGT	chr13	extension
NS500183:349:HT73VBGX2:3:11611:8921:2459	hsa-mir-20a	92003385	+	ACTGCTAGCTGTAGAACTCCAGCTTCGGCCTGTCGCCCAATCAAACTGTCCTGTTACTGAACACTGTTCTATGGT	chr13	extension
NS500183:349:HT73VBGX2:3:11612:14028:2935	hsa-mir-20a	92003385	+	ACTGCTAGCTGTAGAACTCCAGCTTCGGCCTGTCGCCCAATCAAACTGTCCTGTTACTGAACACTGTTCTATGGT	chr13	extension
NS500183:349:HT73VBGX2:3:11612:19589:8768	hsa-mir-20a	92003385	+	ACTGCTAGCTGTAGAACTCCCGCTTCGGCCCGTCGCCCAATCAAACTGTCCTGTTACTGAACACTGTTCTATGGT	chr13	extension
NS500183:349:HT73VBGX2:3:11612:4696:17167	hsa-mir-20a	92003385	+	ACTGCTAGCTGTAGAACTCCAGCTTCGGCCTGTCGCCCAATCAAACTGTCCTGTTACTGAACACTGTTCTATGGT	chr13	extension
NS500183:349:HT73VBGX2:3:12401:3697:2930	hsa-mir-20a	92003385	+	ACTGCTAGCTGTAGAACTCCAGCTTCGGCCTGTCGCCCAATCAAACTGTCCTGTTACTGAACACTGTTCTATGGT	chr13	extension
NS500183:349:HT73VBGX2:3:12407:21771:18939	hsa-mir-20a	92003385	+	ACTGCTAGCTGTAGAACTCCAGCTTCGGCCTGTCGCCCAATCAAACTGTCCTGTTACTGAACACTGTTCTATGGT	chr13	extension
NS500183:349:HT73VBGX2:3:12408:1318:12098	hsa-mir-20a	92003385	+	ACTGCTAGCTGTAGAACTCCAGCTTCGGCCTGTCGCCCAATCAAACTGTCCTGTTACTGAACACTGTTCTATGGT	chr13	extension
NS500183:349:HT73VBGX2:3:12409:19494:10551	hsa-mir-20a	92003385	+	ACTGCTAGCTGTAGAACTCCAGCTTCGGCCTGTCGCCCAATCAAACTGTCCTGTTACTGAACACTGTTCTATGGT	chr13	extension
NS500183:349:HT73VBGX2:3:12410:23593:2569	hsa-mir-20a	92003385	+	ACTGCTAGCTGTAGAACTCCAGCTTCGGCCTGTCGCCCAATCAAACTGTCCTGTTACTGAACACTGTTCTATGGT	chr13	extension
NS500183:349:HT73VBGX2:3:12411:25394:12976	hsa-mir-20a	92003385	+	ACTGCTAGCTGTAGAACTCCAGCTTCGGCCTGTCGCCCAATCAAACTGTCCTGTTACTGAACACTGTTCTACGGT	chr13	extension
NS500183:349:HT73VBGX2:3:12412:7922:2962	hsa-mir-20a	92003385	+	ACTGCTAGCTGTAGGACTCCAGCTTCGGCCTGTCGCCCAATCAAACTGTCCTGTTACTGAACACTGTTCTATGGT	chr13	extension
NS500183:349:HT73VBGX2:3:12502:23163:19470	hsa-mir-20a	92003385	+	ACTGCTAGCTGTAGAACTCCAGCTTCGGCCTGTCGCCCAATCAAACTGTCCTGTTACTGAACACTGTTCTATGG	chr13	extension
NS500183:349:HT73VBGX2:3:12504:1794:7259	hsa-mir-20a	92003385	+	ACTGCTAGCTGTAGAACTCCAGCTTCGGCCTGTCGCCCAATCAAACTGTCCTGTTACTGAACACTGTTCTATGGT	chr13	extension
NS500183:349:HT73VBGX2:3:12504:19231:19481	hsa-mir-20a	92003385	+	ACTGCTAGCTGTAGAACTCCAGCTTCGGCCTGTCGCCCAATCAAACTGTCCTGTTACTGAACACTGTTCTATGGT	chr13	extension
NS500183:349:HT73VBGX2:3:12506:6609:8158	hsa-mir-20a	92003385	+	ACTGCTAGCTGTAGAACTCCAGCTTCGGCCTGTCGCCCAATCAAACTGTCCTGTTACTGAACACTGTTCTATGGT	chr13	extension
NS500183:349:HT73VBGX2:3:12506:12718:9563	hsa-mir-20a	92003385	+	ACTGCTAGCTGTAGAACTCCAGCTTCGGCCTGTCGCCCAATCAAACTGTCCTGTTACTGAACACTGTTCTATGGT	chr13	extension
NS500183:349:HT73VBGX2:3:12506:2588:19645	hsa-mir-20a	92003385	+	ACTGCTAGCTGTAGAACTCCAGCTTCGGCCTGTCGCCCAATCAAACTGTCCTGTTACTGAACACTGTTCTATGGT	chr13	extension
NS500183:349:HT73VBGX2:3:12512:12111:16877	hsa-mir-20a	92003385	+	ACTGCTAGCTGTAGAACTCCAGCTTCGGCCTGTCGCCCAATCAAACTGTCCTGTTACTGAACACTGTTCTATGGT	chr13	extension
NS500183:349:HT73VBGX2:3:12512:2651:19800	hsa-mir-20a	92003385	+	ACTGCTAGCTGTAGAACTCCAGCTTCGGCCTGTCACCCAATCAAACTGTCCTGTTACTGAACACTGTTCTATGGT	chr13	extension
NS500183:349:HT73VBGX2:3:12601:16636:4971	hsa-mir-20a	92003385	+	ACTGCTAGCTGTAGAACTCCAGCTTCGGCCTGTCGCCCAATCAAACTGTCCTGTTACTGAACACTGTTCTATGGT	chr13	extension
NS500183:349:HT73VBGX2:3:12603:12354:17212	hsa-mir-20a	92003385	+	ACTGCTAGCTGTAGAACTCCAGCTTCGGCCTGTCGCCCAATCAAACTGCCCTGTTACTGAACACTGTTCTATGGT	chr13	extension
NS500183:349:HT73VBGX2:3:12606:14208:19879	hsa-mir-20a	92003385	+	ACTGCTAGCTGTAGAACTCCAGCTTCGGCCTGTCGCCCAATCAAACTGTCCTGTTACTGAACACTGTTCTATGGT	chr13	extension
NS500183:349:HT73VBGX2:3:12607:17064:9645	hsa-mir-20a	92003385	+	ACTGCTAGCTGTAGAACTCCAGCTTCGGCCTGTCGCCCAATCAAACTGTCCTGTTACTGAACACTGTTCTATGGT	chr13	extension
NS500183:349:HT73VBGX2:3:12609:15876:8008	hsa-mir-20a	92003385	+	ACTGCTAGCTGTAGAACTCCAGCTTCGGCCTGTCGCCCAATCAAACTGTCCTGTTACTGAACACTGTTCTATGG	chr13	extension
NS500183:349:HT73VBGX2:3:12609:24317:14585	hsa-mir-20a	92003385	+	ACTGCTAGCTGTAGAACTCCAGCTTCGGCCTGTCGCCCAATCAAACTGTCCTGTTACTGAACACTGTTCTATGGT	chr13	extension
NS500183:349:HT73VBGX2:3:12610:13213:14085	hsa-mir-20a	92003385	+	ACTGCTAGCTGTAGAACTCCAGCTTCGGCCTGTCGCCCAATCAAACTGTCCTGTTACTGAACACTGTTCTATGGT	chr13	extension
NS500183:349:HT73VBGX2:3:12612:8873:3296	hsa-mir-20a	92003385	+	ACTGCTAGCTGTAGAACTCCAGCTTCGGCCTGTCGCCCAATCAAACTGTCCTGTTACTGAACACTGTTCTATGG	chr13	extension
NS500183:349:HT73VBGX2:3:12612:3468:19613	hsa-mir-20a	92003385	+	ACTGCTAGCTGTAGAACTCCAGCTTCGGCCTGTCGCCCAATCAAACTGTCCTGTTACTGAACACTGTTCTATGGT	chr13	extension
NS500183:349:HT73VBGX2:3:13401:1550:7590	hsa-mir-20a	92003385	+	ACTGCTAGCTGTAGAACTCCAGCTTCGGCCTGTCGCCCAATCAAACTGTCCTGTTACTGAACACTGTTCTATGGT	chr13	extension
NS500183:349:HT73VBGX2:3:13403:5558:19253	hsa-mir-20a	92003385	+	ACTGCTAGCTGTAGAACTCCAGCTTCGGCCTGTCGCCCAATCAAACTGTCCTGTTACTGAACACTGTTCTATGGT	chr13	extension
NS500183:349:HT73VBGX2:3:13404:13917:8306	hsa-mir-20a	92003385	+	ACTGCTAGCTGTAGAACTCCAGCTTCGGCCTGTCGCCCAATCAAACTGTCCTGTTACTGAACACTGTTCTATGG	chr13	extension
NS500183:349:HT73VBGX2:3:13406:18209:5854	hsa-mir-20a	92003385	+	ACTGCTAGCTGTAGAACTCCAGCTTCGGCCTGTCGCCCAATCAAACTGTCCTGTTACTGAACACTGTTCTATGGT	chr13	extension
NS500183:349:HT73VBGX2:3:13406:15154:11579	hsa-mir-20a	92003385	+	ACTGCTAGCTGTAGAACTCCAGCTTCGGCCTGTCGCCCAATCAAACTGTCCTGTTACTGAACACTGTTCTATGGT	chr13	extension
NS500183:349:HT73VBGX2:3:13410:5872:20371	hsa-mir-20a	92003385	+	ACTGCTAGCTGTAGAACTCCAGCTTCGGCCTGTCGCCCAATCAAACTGTCCTGTTACTGAACACTGTTCTATGG	chr13	extension
NS500183:349:HT73VBGX2:3:13411:19807:14250	hsa-mir-20a	92003385	+	ACTGCTAGCTGTAGAACTCCAGCTTCGGCCTGTCGCCCAATCAAACTGTCCTGTTACTGAACACTGTTCTATGGT	chr13	extension
NS500183:349:HT73VBGX2:3:13412:11203:1213	hsa-mir-20a	92003385	+	ACTGCTAGCTGTAGAACTCCAGCTTCGGCCTGTCGCCCAATCAAACTGTCCTGTTACTGAACACTGTTCTATGGT	chr13	extension
NS500183:349:HT73VBGX2:3:13412:12814:1752	hsa-mir-20a	92003385	+	ACTGCTAGCTGTAGAACTCCAGCTTCGGCCTGTCGCCCAATCAAACTGTCCTGATACTGAACACTGTTCTATGGT	chr13	extension
NS500183:349:HT73VBGX2:3:13501:18051:13881	hsa-mir-20a	92003385	+	ACTGCTAGCTGTAGAACTCCAGCTTCGGCCTGTCGCCCAATCAAACTGTCCTGTTACTGAACACTGTTCTATGGT	chr13	extension
NS500183:349:HT73VBGX2:3:13503:17581:5505	hsa-mir-20a	92003385	+	ACTGCTAGCTGTAGAACTCCAGCTTCGGCCTGTCGCCCAATCAAACTGTCCTGTTACTGAACACTGTTCTATGGT	chr13	extension
NS500183:349:HT73VBGX2:3:13508:24558:14285	hsa-mir-20a	92003385	+	ACTGCTAGCTGTAGAACTCCAGCTTCGGCCTGTCGCCCAATCAAACTGTCCTGTTACTGAACACTGTTCTATGGT	chr13	extension
NS500183:349:HT73VBGX2:3:13512:19874:16029	hsa-mir-20a	92003385	+	ACTGCTAGCTGTAGAACTCCAGCTTCGGCCTGTCGCCCAATCAAACTGTCCTGTTACTGAACACTGTTCTATGGT	chr13	extension
NS500183:349:HT73VBGX2:3:13602:7732:15500	hsa-mir-20a	92003385	+	ACTGCTAGCTGTAGAACTCCAGCTTCGGCCTGTCGCCCAATCAAACTGTCCTGTTACTGAACACTGTTCTATGGT	chr13	extension
NS500183:349:HT73VBGX2:3:13605:2336:14300	hsa-mir-20a	92003385	+	ACTGCTAGCTGTAGAACTCCAGCCTCGGCCTGTCGCCCAATCAAACTGTCCTGTTACTGAACACTGTTCTATGGT	chr13	extension
NS500183:349:HT73VBGX2:3:13605:8026:14420	hsa-mir-20a	92003385	+	ACTGCTAGCTGTAGAACTCCAGCTTCGGCCTGTCGCCCAATCAAACTGTCCTGTTACTGAACACTGTTCTATGGT	chr13	extension
NS500183:349:HT73VBGX2:3:13606:7810:18385	hsa-mir-20a	92003385	+	ACTGCTAGCTGTAGAACTCCAGCTTCGGCCTGTCGCCCAATCAAACTGTCCTGTTACTGAACACTGTTCTATGGT	chr13	extension
NS500183:349:HT73VBGX2:3:13611:17864:4691	hsa-mir-20a	92003385	+	ACTGCTAGCTGTAGAACTCCAGCTTCGGCCTGTCGCCCAATCAAACTGTCCTGTTACTGAACACTGTTCTATGGT	chr13	extension
NS500183:349:HT73VBGX2:3:13612:15908:5177	hsa-mir-20a	92003385	+	ACTGCTAGCTGTAGAACTCCAGCTTCGGCCTGTCGCCCAATCAAACTGTCCTGTTACTGAACACTGTTCTATGGT	chr13	extension
NS500183:349:HT73VBGX2:3:21404:10785:18805	hsa-mir-20a	92003385	+	ACTGCTAGCTGTAGAACTCCAGCTTCGGCCTGTCGCCCAATCAAACTGTCCTGTTACTGAACACTGTTCTATGGT	chr13	extension
NS500183:349:HT73VBGX2:3:21406:7430:20265	hsa-mir-20a	92003385	+	ACTGCTAGCTGTAGAACTCCAGCTTCGGCCTGTCGCCCAATCAAACTGTCCTGTTACTGAACACTGTTCTATGGT	chr13	extension
NS500183:349:HT73VBGX2:3:21407:21104:1592	hsa-mir-20a	92003385	+	ACTGCTAGCTGTAGAACTCCAGCTTCGGCCTGTCGCCCAATCAAACTGTCCTGTTACTGAACACTGTTCTATGGT	chr13	extension
NS500183:349:HT73VBGX2:3:21410:15039:2641	hsa-mir-20a	92003385	+	ACTGCTAGCTGTAGAACCCCAGCTTCGGCCTGTCGCCCAATCAAACTGTCCTGTTACTGAACACTGTTCTATGGT	chr13	extension
NS500183:349:HT73VBGX2:3:21410:17330:4916	hsa-mir-20a	92003385	+	ACTGCTAGCTGTAGAACTCCAGCTTCGGCCTGTCGCCCAATCAAACTGTCCTGTTACTGAACACAGTTCTATGGT	chr13	extension
NS500183:349:HT73VBGX2:3:21410:6072:11260	hsa-mir-20a	92003385	+	ACTGCTAGCTGTAGAACTCCAGCTTCGGCCTGTCGCCCAATCAAACTGTCCTGTTACTGAACACTGTTCTATGGT	chr13	extension
NS500183:349:HT73VBGX2:3:21410:8190:14614	hsa-mir-20a	92003385	+	ACTGCTAGCTGTAGAACTCCAGCTTCGGCCTGTCGCCCAATCAAACTGTCCTGTTACTGAACACTGTTCTATGGT	chr13	extension
NS500183:349:HT73VBGX2:3:21410:14056:15346	hsa-mir-20a	92003385	+	ACTGCTAGCTGTAGAACTCCAGCTTCGGCCTGTCGCCCAATCAAACTGTCCTGTTACTGAACACTGTTCTATGGT	chr13	extension
NS500183:349:HT73VBGX2:3:21501:19765:1350	hsa-mir-20a	92003385	+	ACTGCTAGCTGTAGAACTCCAGCTTCGGCCTGTCGCCCAATCAAACTGTCCTGTTACTGAACACTGTTCTATG	chr13	extension
NS500183:349:HT73VBGX2:3:21505:12497:14685	hsa-mir-20a	92003385	+	ACTGCTCGCTGTAGAACTCCAGCTTCGGCCTGTCGCCCAATCAAACTGTCCTGTTACTGAACACTGTTCTATGG	chr13	extension
NS500183:349:HT73VBGX2:3:21508:3707:16680	hsa-mir-20a	92003385	+	ACTGCTAGCTGTAGAACTCCAGCTTCGGCCTGACGCCCAATCAAACTGTCCTGTAACTGAACACTGTTCTATGGT	chr13	extension
NS500183:349:HT73VBGX2:3:21508:25392:19367	hsa-mir-20a	92003385	+	ACTGCTTGCTGTAGAACTCCAGCTTCGGCCTGTCGCCCAATCAAACTGCCCTGTTACTGAACACTGTTCTATGGT	chr13	extension
NS500183:349:HT73VBGX2:3:21509:7590:2817	hsa-mir-20a	92003385	+	ACTGCTAGCTGTAGAACTCCAGCTTCGGCCTGTCGCCCAATCAAACTGTCCTGTTACTGAACACTGTTCTATGGT	chr13	extension
NS500183:349:HT73VBGX2:3:21510:3839:2247	hsa-mir-20a	92003385	+	ACTGCTAGCTGTAGAACTCCAGCTTCGGCCTGTCGCCCAATCAAACTGTCCTGTTACTGAACACTGTTCTATGGT	chr13	extension
NS500183:349:HT73VBGX2:3:21511:6977:2543	hsa-mir-20a	92003385	+	ACTGCTAGCTGTAGAATTCCAGCTTCGGCCTGTCGCCCAATCAAACTGTCCTGTTACTGAACACTGTTCTATGGT	chr13	extension
NS500183:349:HT73VBGX2:3:21601:8123:10097	hsa-mir-20a	92003385	+	ACTGCTAGCTGTAGAACTCCAGCTTCGGCCTGTCGCCCAATCAAACTGTCCTGTTACTGAACACTGTTCTATGGT	chr13	extension
NS500183:349:HT73VBGX2:3:21601:5843:14077	hsa-mir-20a	92003385	+	ACTGCTAGCTGTAGAACTCCAGCTTCGGCCTGTCGCCCAATCAAACTGTCCTGTTACTGAACACTGTTCTATGGT	chr13	extension
NS500183:349:HT73VBGX2:3:21601:2576:17361	hsa-mir-20a	92003385	+	ACTGCTAGCTGTAGAACTCCGGCTTCGGCCTGTCGCCCAATCAAACTGTCCTGTTACTGAACACTGTTCTATGGT	chr13	extension
NS500183:349:HT73VBGX2:3:21603:9188:8234	hsa-mir-20a	92003385	+	ACTGCTAGCTGTAGAACTCCAGCTTCGGCCTGTCGCCCAATCAAACTGTCCTGTTACTGAACACTGTTCTATGGT	chr13	extension
NS500183:349:HT73VBGX2:3:21603:13219:19078	hsa-mir-20a	92003385	+	ACTGCTAGCTGTAGAACTCCAGCTTCGGCCTGTCGCCCAATCAAACTGTTCTGTTACTGAACACTGTTCTATGGT	chr13	extension
NS500183:349:HT73VBGX2:3:21604:14393:3482	hsa-mir-20a	92003385	+	ACTGCTAGCTGTAGAACTCCAGCTTCGGCCTGTCGCCCAATCAAACTGCCCTGTTACTGAACACTGTTCTATGGT	chr13	extension
NS500183:349:HT73VBGX2:3:21604:8697:5571	hsa-mir-20a	92003385	+	ACTGCTAGCTGTAGAACTCCAGCTTCGGCCTGTCGCCCAATCAAACTGTCCTGTTACTGAACACTGTTCTATGGT	chr13	extension
NS500183:349:HT73VBGX2:3:21604:23385:19819	hsa-mir-20a	92003385	+	ACTGCTAGCTGTAGAACTCCAGCTTCGGCCTGTCGCCCAATCAAACTGTCCTGTTACTGAACACTGTTCTATGGT	chr13	extension
NS500183:349:HT73VBGX2:3:21605:24684:7747	hsa-mir-20a	92003385	+	ACTGCTAGCTGTAGAACTCCAGCTTCGGCCTGTCGCCCAATCAAACTGTCCTGTTACTGAACACTGTTCTATGGT	chr13	extension
NS500183:349:HT73VBGX2:3:21607:2259:14757	hsa-mir-20a	92003385	+	ACTGCTAGCTGTAGAACTCCAGCTTCGGCCTGTCGCCCAATCAAACTGTCCTGTTACTGAACACTGTTCTATGGT	chr13	extension
NS500183:349:HT73VBGX2:3:21608:11337:5850	hsa-mir-20a	92003385	+	ACTGCTAGCTGTAGAACTCCAGCTTCGGCCTGTCGCCCAATCAAACTGTCCTGTTACTGAACACTGTTCTATGGT	chr13	extension
NS500183:349:HT73VBGX2:3:21608:7379:7879	hsa-mir-20a	92003385	+	ACTGCTAGCTGTAGAACTCCAGCTTCGGCCTGTCGCCCAGTCAAACTGTCCTGTTACTGAACACTGTTCTATGGT	chr13	extension
NS500183:349:HT73VBGX2:3:21610:7461:6991	hsa-mir-20a	92003385	+	ACTGCTAGCTGTAGAACTCCAGCTTCGGCCTGTTGCCCAATCAAACTGTCCTGTTACTGAACACTGTTCTATGGT	chr13	extension
NS500183:349:HT73VBGX2:3:21610:6905:10031	hsa-mir-20a	92003385	+	ACTGCTAGCTGTAGAACTCCAGCTTCGGCCTGTCGCCCAATCAAACTGTCCTGTTACTGAACACTGTTCTATGGT	chr13	extension
NS500183:349:HT73VBGX2:3:21611:24528:9337	hsa-mir-20a	92003385	+	ACTGCTAGCTGTAGAACTCCAGCTTCGGCCTGTCGCCCAATCAAACTGTCCTGTTACTGAACACTGTTCTATGGT	chr13	extension
NS500183:349:HT73VBGX2:3:21611:10991:11933	hsa-mir-20a	92003385	+	ACTGCTAGCTGTAGAACTCCAGCTTCGGCCTGTCGCCCAATCAAACTGTCCTGTTACTGAACACTGTTCTATGGT	chr13	extension
NS500183:349:HT73VBGX2:3:22401:5319:20047	hsa-mir-20a	92003385	+	ACTGCTAGCTGTAGAACTCCAGCTTCGGCCTGTCGCCCAATCAAACTGTCCTGTTACTGAACACTGTCCTATGGT	chr13	extension
NS500183:349:HT73VBGX2:3:22404:7954:8412	hsa-mir-20a	92003385	+	ACTGCTAGCTGTAGAACTCCAGCTTCGGCCTGTCGCCCAATCAAACTGTCCTGTTACTGAACACTGTTCTATGGT	chr13	extension
NS500183:349:HT73VBGX2:3:22405:9541:19698	hsa-mir-20a	92003385	+	ACTGCTAGCTGTAGAACTCCAGCTTCGGCCTGTCGCCCAATCAAACTGTCCTGTTACTGAACACTGTTCTATGGT	chr13	extension
NS500183:349:HT73VBGX2:3:22407:16109:14146	hsa-mir-20a	92003385	+	ACTGCTGGCTGTAGAACTCCAGCTTCGGCCTGTCGCCCAATCAAACTGTCCTGTTACTGAACACTGTTCTATGGT	chr13	extension
NS500183:349:HT73VBGX2:3:22407:6965:16143	hsa-mir-20a	92003385	+	ACTGCTAGCTGTAGAACTCCAGCTTCGGCCTGTCGCCCAATCAAACTGTTCTGTTACTGAACACTGTTCTATGGT	chr13	extension
NS500183:349:HT73VBGX2:3:22410:3722:13855	hsa-mir-20a	92003385	+	ACTGCTAGCTGTAGAACTCCAGCTTCGGCCTGTCGCCCAATCAAACTGTCCTGTTACTGAACACTGTTCTATGGT	chr13	extension
NS500183:349:HT73VBGX2:3:22411:15848:7627	hsa-mir-20a	92003385	+	ACTGCTAGCTGTAGAACTCCAGCTTCGGCCTGTCGCCCAATCAAACTGTCCTGTTACTGAACACTGTTCTATGGT	chr13	extension
NS500183:349:HT73VBGX2:3:22412:23873:2884	hsa-mir-20a	92003385	+	ACTGCTAGCTGTAGAACTCCAGCTTCGGCCTGTCGCCCAATCAAACTGCCCTGTTACTGAACACTGTTCTATGGT	chr13	extension
NS500183:349:HT73VBGX2:3:22412:13522:13326	hsa-mir-20a	92003385	+	ACTGCTAGCTGTAGAACTCCAGCTTCGGCCTGTCGCCCAATCAAACTGTCCTGTTACTGAACACTGTTCTATGGT	chr13	extension
NS500183:349:HT73VBGX2:3:22502:7063:10785	hsa-mir-20a	92003385	+	ACTGCTAGCTGTAGAACTCCAGCTTCGGCCTGTCGCCCAATCAAACTGTCCTGTTACTGAACACTGTTCTATGGT	chr13	extension
NS500183:349:HT73VBGX2:3:22503:12842:11423	hsa-mir-20a	92003385	+	ACTGCTAGCTGTAGAACTCCAGCTTCGGCCTGTCGCCCAATCAAACTGTCCTGTTACTGAACACTGTTCTATGGT	chr13	extension
NS500183:349:HT73VBGX2:3:22505:20961:14889	hsa-mir-20a	92003385	+	ACTGCTAGCTGTAGAACTCCAGCTTCGGCCTGTCGCCCAATCAAACTGTCCTGTTACTGAACACTGTTCTATGG	chr13	extension
NS500183:349:HT73VBGX2:3:22506:19549:13419	hsa-mir-20a	92003385	+	ACTGCTAGCTGTAGAACTCCAGCTTCGGCCTGTCGCCCAATCAAACTGTCCTGTTACTGAACACTGTTCTATGGT	chr13	extension
NS500183:349:HT73VBGX2:3:22507:5101:15398	hsa-mir-20a	92003385	+	ACTGCTAGCTGTAGAACTCCAGCTTCGGCCTGTCGCCCAATCAAACTGTCCTGTTACTGGACACTGTTCTATGGT	chr13	extension
NS500183:349:HT73VBGX2:3:22507:12709:16631	hsa-mir-20a	92003385	+	ACTGCTAGCTGTAGAACTCCAGCTTCGGCCTGTCGCCCAATCAAACTGTCCTGTTACTGAACACTGTTCTATGGT	chr13	extension
NS500183:349:HT73VBGX2:3:22509:10993:19725	hsa-mir-20a	92003385	+	ACTGCTAGCTGTAGAACTCCAGCCTCGGCCTGTCGCCCAATCAAACTGTCCTGTTACTGAACACTGTTCTATGGT	chr13	extension
NS500183:349:HT73VBGX2:3:22512:1360:6101	hsa-mir-20a	92003385	+	ACTGCTAGCTGTAGAACTCCAGCTTCGGCCTGTCGCCCAATCAAACTGTCCTGTTACTGAACACTGTTCTATGGT	chr13	extension
NS500183:349:HT73VBGX2:3:22604:17668:5125	hsa-mir-20a	92003385	+	ACTGCTAGCTGTAGAACTCCAGCTTCGGCCTGTCGCCCAATCAAACTGTCCTGTTACTGAACACTGTTCTATGGT	chr13	extension
NS500183:349:HT73VBGX2:3:22607:12578:5398	hsa-mir-20a	92003385	+	ACTGCTAGCTGTAGAACTCCAGCTTCGGCCTGTCGCCCAATCAAACTGTCCTGTTACTGAACACTGTTCTATGGT	chr13	extension
NS500183:349:HT73VBGX2:3:22608:1700:14405	hsa-mir-20a	92003385	+	ACTGCTAGCTGTAGAACTCCAGCTTCGGCCTGTCGCCCAATCAAACTGTCCTGTTACTGAACACTGTTCTATGGT	chr13	extension
NS500183:349:HT73VBGX2:3:22609:24290:18128	hsa-mir-20a	92003385	+	ACTGCTAGCTGTAGAACTCCAGCTTCGGCCTGTCGCCCAATCAAACTGTCCTGTTACTGAACACTGTTCTATGGT	chr13	extension
NS500183:349:HT73VBGX2:3:22610:2173:11197	hsa-mir-20a	92003385	+	ACTGCTAGCTGTAGAACTCCAGCTTCGGCCTGTCGCCCAATCAAACTGTCCTGTTACTGAACACTGTTCTATGGT	chr13	extension
NS500183:349:HT73VBGX2:3:22612:16145:17193	hsa-mir-20a	92003385	+	ACTGCTAGCTGTAGAACTCCAGCTTCGGCCTGTCGCCCAATCAAACTGTCCTGTTACTGAACACTGTTCTATAGT	chr13	extension
NS500183:349:HT73VBGX2:3:23401:21105:5840	hsa-mir-20a	92003385	+	ACTGCTAGCTGTAGAACTCCAGCTTCGGCCTGTCGCCCAAACAAACTGTCCTGTTACTGAACACTGTTCTGTGGT	chr13	extension
NS500183:349:HT73VBGX2:3:23401:3644:17602	hsa-mir-20a	92003385	+	ACTGCTAGCTGTAGAACTCCAGCTTCGGCCTGTCGCCCAATCAAACTGTCCTGTTACTGAACACTGTTCTATGGT	chr13	extension
NS500183:349:HT73VBGX2:3:23404:10923:12730	hsa-mir-20a	92003385	+	ACTGCTAGCTGTAGAACTCCAGCTTCGGCCTGTCGCCCAATCAAACTGTCCTGTTACTGAACACTGTTCTATGGT	chr13	extension
NS500183:349:HT73VBGX2:3:23405:26696:11898	hsa-mir-20a	92003385	+	ACTGCTAGCTGTAGAACTCCAGCTTCGGCCTGTCGCCCAATCAAACTGTCCTGTTACTGAACACTGTTCTATGGT	chr13	extension
NS500183:349:HT73VBGX2:3:23406:6213:9757	hsa-mir-20a	92003385	+	ACTGCTAGCTGTAGAACTCCAGCTTCGGCCTGTCGCCAAATCAAACTGTCCTGTTACTGAACACTGTTCTATGGT	chr13	extension
NS500183:349:HT73VBGX2:3:23406:1109:11873	hsa-mir-20a	92003385	+	ACTGCTAGCTGTAGAACTCCAGCTTCGGCCTGTCGCCCAATCAAACTGTCCTGTTACTGAACACTGTTCTAAGGT	chr13	extension
NS500183:349:HT73VBGX2:3:23407:4807:9046	hsa-mir-20a	92003385	+	ACTGCTAGCTGTAGGACTCCAGCTTCGGCCTGTCGCCCAATCAAACTGTCCTGTTACTGGACACTGTTCTATGGT	chr13	extension
NS500183:349:HT73VBGX2:3:23411:11938:1794	hsa-mir-20a	92003385	+	ACTGCTAGCTGTAGAACTCCAGCTTCGGCCTGTCGCCCAATCAAACTGTCCTGTTACTGAACACTGTTCTATGGT	chr13	extension
NS500183:349:HT73VBGX2:3:23411:24989:13723	hsa-mir-20a	92003385	+	ACTGCTAGCTGTAGAACTCCAGCTTCGGCCTGTCGCCCAATCAAACTGTCCTGTTACTGCACACTGTTCTATGGT	chr13	extension
NS500183:349:HT73VBGX2:3:23503:16810:7471	hsa-mir-20a	92003385	+	ACTGCTAGCTGTAGAACTCCAGCTTCGGCCTGTCGCCCAATCAAACTGTCCTGTTACTGAACACTGTTCTATGGT	chr13	extension
NS500183:349:HT73VBGX2:3:23504:3109:9702	hsa-mir-20a	92003385	+	ACTGCTAGCTGTAGAACTCCAGCTTCGGCCTGTCGCCCAATCAAACTGTCCTGTTACTGAACACTGTTCTATGGT	chr13	extension
NS500183:349:HT73VBGX2:3:23505:15532:2792	hsa-mir-20a	92003385	+	TCTGCTAGCTGTAGAACTCCAGCTTCGGCCTGTCGCCCAATCAAACTGTCCTGTTACTGCACACTGTTCTATGGT	chr13	extension
NS500183:349:HT73VBGX2:3:23506:18055:15467	hsa-mir-20a	92003385	+	ACTGCTAGCTGTAGAACTCCAGCTTCGGCCTGTCGCCCAATCAAACTGTCCTGTTACTGAACACTGTTCTATGGT	chr13	extension
NS500183:349:HT73VBGX2:3:23506:13790:16723	hsa-mir-20a	92003385	+	ACTGCTAGCTGTAGAACTCCAGCTTCGGCCTGTCGCCCAATCAAACTGTCCTGTTACTGAACACTGTTCTATGGT	chr13	extension
NS500183:349:HT73VBGX2:3:23507:7580:13812	hsa-mir-20a	92003385	+	ACTGCTAGCTGTAGAACTCCAGCTTTGGCCTGTCGCCCAATCAAACTGTCCTGTTACTGAACACTGTTCTATGG	chr13	extension
NS500183:349:HT73VBGX2:3:23509:12181:5505	hsa-mir-20a	92003385	+	ACTGCTAGCTGTAGAACTCCAGCTTCGGCCTGTCGCCCAATCAAACTGTCCTGTTACTGAACACTGTTCTATGGT	chr13	extension
NS500183:349:HT73VBGX2:3:23509:20185:6521	hsa-mir-20a	92003385	+	ACTGCTAGCTGTAGAACTCCAGCTTCGGCCTGTCGCCCGATCAAACTGTCCTGTTACTGAACACTGTTCTATGGT	chr13	extension
NS500183:349:HT73VBGX2:3:23509:26761:8471	hsa-mir-20a	92003385	+	ACTGCTAGCTGTAGAACTCCAGCTTCGGCCTGTCGCCCAATCAAACTGTCCTGTTACTGAACACTGTTCTATGGT	chr13	extension
NS500183:349:HT73VBGX2:3:23509:1685:15996	hsa-mir-20a	92003385	+	ACTGCTAGCTGTAGAACTCCAGCTTCGGCCTGTCGCCCAATCAAACTGTCCTGTTACTGAACACTGTTATATG	chr13	extension
NS500183:349:HT73VBGX2:3:23510:12376:3263	hsa-mir-20a	92003385	+	ACTGCTAGCTGTAGAACTCCAGCTTCGGCCTGTCGCCCAATCAAACTGTCCTGTTACTGAACACTGTTCTATGGT	chr13	extension
NS500183:349:HT73VBGX2:3:23510:1273:8456	hsa-mir-20a	92003385	+	ACTGCTAGCTGTAGAACTCCAGCTTCGGCCTGTCGCCCAATCAAACTGTCCTGTTACTGAACACTGTTCTATGGT	chr13	extension
NS500183:349:HT73VBGX2:3:23605:12463:6070	hsa-mir-20a	92003385	+	ACTGCTAGCTGTAGAACTCCAGCTTCGGCCTGTCGCCCAATCAAACTGTCCTGTTACTGAACACTGTTCTATGGT	chr13	extension
NS500183:349:HT73VBGX2:3:23605:15465:6399	hsa-mir-20a	92003385	+	ACTGCTAGCTGTAGAACTCCAGCTTCGGCCTGTCGCCCAATCAAACTGTCCTGTTACTGAACACTGTTCTATGGT	chr13	extension
NS500183:349:HT73VBGX2:3:23605:3303:13989	hsa-mir-20a	92003385	+	ACTGCTAGCTGTAGAACTCCAGCTTCGGCCTGTCGCCCAATCAAACTGTCCTGTTACTGAACACTGTTCTATGGT	chr13	extension
NS500183:349:HT73VBGX2:3:23605:11472:19049	hsa-mir-20a	92003385	+	ACTGCTAGCTGTAGAACTCCAGCCTCGGCCTGTCGCCCAATCAAACTGTCCTGTTACTGAACACTGTTCTATGGT	chr13	extension
NS500183:349:HT73VBGX2:3:23607:2127:5804	hsa-mir-20a	92003385	+	ACTGCTAGCTGTAGAACTCCAGCTTCGGCCTGTCGCCCAATCAAACTGTCCTGTTACTGAACACTGTTCTATGGT	chr13	extension
NS500183:349:HT73VBGX2:3:23610:8079:19307	hsa-mir-20a	92003385	+	ACTGCTAGCTGTAGAACTCCAGCTTCGGCCTGTCGCCCAATCAAACTGTCCTGTTACTGAACACTGTTCTATGGT	chr13	extension
NS500183:349:HT73VBGX2:3:23611:10912:4324	hsa-mir-20a	92003385	+	ACTGCTAGCTGTAGAACTCCAGCTTCGGCCTGTCGCCCAATCAAACTGTCCTGTTACTGAACACTGTTCTATGGT	chr13	extension
NS500183:349:HT73VBGX2:3:23612:8653:11224	hsa-mir-20a	92003385	+	ACTGCTAGCTGTAGAACTCCAGCTTCGGCCTGTCGCCCAATCAAACTGTCCTGTAACTGAACACTGTTCTATGGT	chr13	extension
NS500183:349:HT73VBGX2:4:11401:13965:9385	hsa-mir-20a	92003385	+	ACTGCTAGCTGTAGAACTCCAGCTTCGGCCTGTCGCCCAATCAAACTGTCCTGATACTGAACACTGTTCTATGGT	chr13	extension
NS500183:349:HT73VBGX2:4:11401:15223:12718	hsa-mir-20a	92003385	+	ACTGCTAGCTGTAGAACTCCAGCTTCGGCCTGTCGCCCAATCAAACTGTCCTGTTACTGAACACTGTTCTATGG	chr13	extension
NS500183:349:HT73VBGX2:4:11402:3776:10925	hsa-mir-20a	92003385	+	ACTGCTAGCTGTAGAACTCCAGCTTCGGCCTGTCGCCCAATCAAACTGTCCTGTTACTGAACACTGTTCTATGGT	chr13	extension
NS500183:349:HT73VBGX2:4:11403:13380:8502	hsa-mir-20a	92003385	+	ACTGCTAGCTGTAGAACTCCAGCTTCGGCCTGTCGCCCAATCAAACTGTCCTGTTACTGAACACTGTTCTATGGT	chr13	extension
NS500183:349:HT73VBGX2:4:11404:21047:8222	hsa-mir-20a	92003385	+	ACTGCTAGCTGTAGAACTCCAGCTTCGGCCTGTCGCCCAATCAAACTGTCCTGTTACTGAACACTGTTCTATGGT	chr13	extension
NS500183:349:HT73VBGX2:4:11405:22794:4246	hsa-mir-20a	92003385	+	ACTGCTAGCTGTAGAACTCCAGCTTCGGCCTGTCGCCCAATCAAACTGTCCTGTTACTGAACACTGTTCTATGGT	chr13	extension
NS500183:349:HT73VBGX2:4:11405:23567:7092	hsa-mir-20a	92003385	+	ACTGCTAGCTGTAGAACTCCAGCTTCGGCCTGTCGCCCAATCAAACTGTCCTGTTACTGAACACTGTTCTATGGT	chr13	extension
NS500183:349:HT73VBGX2:4:11409:10416:1075	hsa-mir-20a	92003385	+	ACTGCTAGCTGTAGAACTCCAGCTTCGGCCTGTCGCCCAATCAAACTGTCCTGTTACTGAACACTGTTCTATGGT	chr13	extension
NS500183:349:HT73VBGX2:4:11410:5479:3974	hsa-mir-20a	92003385	+	ACTGCTAGCTGTAGAACTCCAGCTTCGGCCTGTCGCCCAATCAAACTGTCCTGTTACTGAACACTGTTCTATGGT	chr13	extension
NS500183:349:HT73VBGX2:4:11410:23914:10400	hsa-mir-20a	92003385	+	ACTGCTAGCTGTAGAACTCCAGCTTCGGCCTGTCGCCCAATCAAACTGTCCTGTTACTGAACACTGTTCTATGGT	chr13	extension
NS500183:349:HT73VBGX2:4:11411:17356:2325	hsa-mir-20a	92003385	+	ACTGCTAGCTGTAGAACTCCAGCTTCGGCCTGTCGCCCAATCAAACTGTCCTGTTACTGAACACTGTTCTATGGT	chr13	extension
NS500183:349:HT73VBGX2:4:11411:26638:7760	hsa-mir-20a	92003385	+	ACTGCTAGCTGTAGAACTCCAGCTTCGGCCTGTCGCCCAATCAAACTGTCCTGTTACTGAACACTGTTCTATGGT	chr13	extension
NS500183:349:HT73VBGX2:4:11411:5927:10239	hsa-mir-20a	92003385	+	ACTGCTAGCTGTAGAACTCCAGCTTCGGCCCGTCGCCCAATCAAACTGTCCTGTTACTGAACACTGTTCTATGGT	chr13	extension
NS500183:349:HT73VBGX2:4:11411:23487:16632	hsa-mir-20a	92003385	+	ACTGCTAGCTGTAGAACTCCAGCTTCGGCCTGTCGCCCAATCAAACTGTCCTGTTACTGAACACTGTTCTATGGT	chr13	extension
NS500183:349:HT73VBGX2:4:11503:7436:6357	hsa-mir-20a	92003385	+	ACTGCTAGCTGTAGAACTCCAGCTTCGGCCTGTCGCCCAATCAAACTGTCCTGTTACTGAACACTGTTCTATGGT	chr13	extension
NS500183:349:HT73VBGX2:4:11505:14465:10691	hsa-mir-20a	92003385	+	ACTGCTAGCTGTAGAACTCCAGCTTCGGCCTGTCGCCCAATCAAACTGTCCTGTTACTGAACACTGTTCTATGGT	chr13	extension
NS500183:349:HT73VBGX2:4:11506:12479:3368	hsa-mir-20a	92003385	+	ACTGCCAGCTGTAGAACTCCAGCTTCGGCCTGTCGCCCAATCAAACTGTCCTGTTACTGAACACTGTTCTATGG	chr13	extension
NS500183:349:HT73VBGX2:4:11506:21989:10830	hsa-mir-20a	92003385	+	ACTGCTAGCTGTAGAACTCCAGCTTCGGCCTGTCGCCCAATCAAACTGTCCTGTTACTGAACACTGTTCTATGGT	chr13	extension
NS500183:349:HT73VBGX2:4:11507:6619:18119	hsa-mir-20a	92003385	+	ACTGCTAGCTGTAGAACTCCAGCTTCGGCCTGTCGCCCAATCAAACTGTCCTGTTACTGAACACTGTTCTATGGT	chr13	extension
NS500183:349:HT73VBGX2:4:11508:25520:10578	hsa-mir-20a	92003385	+	ACTGCTAGCTGTAGAACTCCAGCTTCGGCCTGTCGCCCAATCAAACTGTCCTGTTACTGAACACTGTTCTATGGT	chr13	extension
NS500183:349:HT73VBGX2:4:11510:4356:1328	hsa-mir-20a	92003385	+	ACTGCTAGCTGTAGAACTCCAGCTTCGGCCTGTCGCCCAATCAAACTGTCCTGTTACTGAACACTGTTCTATGGT	chr13	extension
NS500183:349:HT73VBGX2:4:11510:23037:1405	hsa-mir-20a	92003385	+	ACTGCTAGCTGTAGAACTCCAGCTTCGGCCTGTCGCCCAATCAAACTGTCCTGTTACTGAACACTGTTCTATGGT	chr13	extension
NS500183:349:HT73VBGX2:4:11601:25447:14589	hsa-mir-20a	92003385	+	ACTGCTAGCTGTAGAACTCCAGCTTCGGCCTGTCGCCCAATCAAACTGTCCTGTTACTGAACACTGTTCTATGGT	chr13	extension
NS500183:349:HT73VBGX2:4:11602:16204:18159	hsa-mir-20a	92003385	+	ACTGCTAGCTGTAGAACTCCAGCTTCGGCCTGTCGCCCAATCAAACTGTCCTGTTACTGAACACTGTTCTATGGT	chr13	extension
NS500183:349:HT73VBGX2:4:11604:20817:17339	hsa-mir-20a	92003385	+	ACTGCTAGCTGTAGAACTCCAGCTTCGGCCTGTCGCCCAATCAAACTGTCCTGTTACTGAACACTGTTCTATGGT	chr13	extension
NS500183:349:HT73VBGX2:4:11606:6625:7547	hsa-mir-20a	92003385	+	ACTGCTAGCTGTAGAACTCCAGCTTCGGCCTGTCGCCCAATCAAACTGTCCTGTTACTGAACACTGTTCTATGGT	chr13	extension
NS500183:349:HT73VBGX2:4:11607:5108:7850	hsa-mir-20a	92003385	+	ACTGCTAGCTGTAGAACTCCAGCTTCGGCCTGTCGCCCAATCAAACTGTCCTGTTACTGAACACTGTTCTATGGT	chr13	extension
NS500183:349:HT73VBGX2:4:11607:24253:11844	hsa-mir-20a	92003385	+	ACTGCTAGCTGTAGAACTCCAGCTTCGGCCTGTCGCCCAATCAAACTGTCCTGTTACTGAACACTGTTCTATGGT	chr13	extension
NS500183:349:HT73VBGX2:4:11608:14613:10605	hsa-mir-20a	92003385	+	ACTGCTAGCTGTAGAACTCCAGCTTCGGCCTGTCGCCCAATCAAACTGTCCTGTTACTGAACACTGTTCTATGGT	chr13	extension
NS500183:349:HT73VBGX2:4:11609:17565:4589	hsa-mir-20a	92003385	+	ACTGCTAGCTGTAGAACTCCAGCTTCGGCCTGTCGCCCAATCAAACTGTCCTGTTACTGAACACTGTTCTATGGT	chr13	extension
NS500183:349:HT73VBGX2:4:11612:5699:3464	hsa-mir-20a	92003385	+	ACTGCTAGCTGTAGAACTCCAGCTTCGGCCTGTCGCCCAATCAAACTGTCCTGTTACTGAACACTGTTCTATGGT	chr13	extension
NS500183:349:HT73VBGX2:4:12401:25235:13376	hsa-mir-20a	92003385	+	ACTGCTAGCTGTAGAACTCCAGCTTCGGCCTGTCGCCCAATCAAACTGTCCTGTTACTGAACACTGTTCTATGGT	chr13	extension
NS500183:349:HT73VBGX2:4:12403:8479:1455	hsa-mir-20a	92003385	+	ACTGCTAGCTGTAGAACTCCAGCTTCGGCCTGTCGCCCAATCAAACTGTCCTGTTACTGAACACTGTTCTATGGT	chr13	extension
NS500183:349:HT73VBGX2:4:12403:10589:7805	hsa-mir-20a	92003385	+	ACTGCTAGCTGTAGAACTCCAGCTTCGGCCTGTCGCCCAATCAAACTGTCCTGTTACTGAACACTGTTCTATGGT	chr13	extension
NS500183:349:HT73VBGX2:4:12404:26578:7439	hsa-mir-20a	92003385	+	ACTGCTAGCTGTAGAACTCCAGCTTCGGCCTGTCGCCCAATCAAACTGTCCTGTTACTGAACACTGTTCTATGGT	chr13	extension
NS500183:349:HT73VBGX2:4:12404:5735:9308	hsa-mir-20a	92003385	+	ACTGCTAGCTGTAGAACTCCAGCTTTGGCCTGTCGCCCAATCAAACTGTCCTGTTACTGAACACTGTTCTATGGT	chr13	extension
NS500183:349:HT73VBGX2:4:12405:1089:7441	hsa-mir-20a	92003385	+	ACTGCTAGCTGTAGAACTCCAGCTTCGGCCTGTCGCCCAATCAAACTGTCCTGTTACTGAACACTGTTCTATGGT	chr13	extension
NS500183:349:HT73VBGX2:4:12407:20070:4841	hsa-mir-20a	92003385	+	ACTGCTAGCTGTAGAACTCCAGCTTCGGCCTGTCGCCCAATCAAACTGTCCTGTTACTGAACACTGTTCTATGGT	chr13	extension
NS500183:349:HT73VBGX2:4:12408:14486:3672	hsa-mir-20a	92003385	+	ACTGCTAGCTGTAGAACTCCAGCTTCGGCCTGTCGCCCAATCAAACTGTCCTGTTACTGAACACTGTTCTATGGT	chr13	extension
NS500183:349:HT73VBGX2:4:12410:4862:6330	hsa-mir-20a	92003385	+	ACTGCTAGCTGTAGAACTCCAGCTTCGGCCTGTCGCCCAATCAAACTGTCCTGTTACTGAACACTGTTCTATGGT	chr13	extension
NS500183:349:HT73VBGX2:4:12502:15572:17577	hsa-mir-20a	92003385	+	ACTGCTAGCTGTAGAACTCCAGCTTCGGCCTGTCGCCCAATCAAACTGTCCTGTTACTGAACACTGTTCTATGGT	chr13	extension
NS500183:349:HT73VBGX2:4:12503:23133:4180	hsa-mir-20a	92003385	+	ACTGCTAGCTGTAGAACTCCAGCTTCGGCCTGTCGCCCAATCAAACTGTCCTGTTACTGAACACTGTTCTATGGT	chr13	extension
NS500183:349:HT73VBGX2:4:12503:13048:5348	hsa-mir-20a	92003385	+	ACTGCTAGCTATAGAACTCCAGCTTCGGCCTGTCGCCCAATCAAACTGTCCTGTTACTGAACACTGTTCTATGGT	chr13	extension
NS500183:349:HT73VBGX2:4:12507:23973:7773	hsa-mir-20a	92003385	+	ACTGCTAGCTGTAGAACTCCAGCTTCGGCCTGTCGCCCAATCAAACTGTCCTGTTACTGAACACTGTTCTATGGT	chr13	extension
NS500183:349:HT73VBGX2:4:12508:18630:4710	hsa-mir-20a	92003385	+	ACTGCTAGCTGTAGAACTCCAGCTTCGGCCTGTCGCCCAATCAAACTGTCCTGTTACTGAACACTGTTCTATGGT	chr13	extension
NS500183:349:HT73VBGX2:4:12510:6521:16427	hsa-mir-20a	92003385	+	ACTGCTAGCTGTAGAACTCCAGCTTCGGCCTGTCGCCAATCAAACTGTCCTGTTACTGAACACTGTTCTATGGTC	chr13	extension
NS500183:349:HT73VBGX2:4:12512:9511:1177	hsa-mir-20a	92003385	+	ACTGCTAGCTGTAGAACTCCAGCTTCGGCCTGTCGCCCAATCAAACTGTCCTGTTACTGAACACTGTTCTATGGT	chr13	extension
NS500183:349:HT73VBGX2:4:12601:26749:9531	hsa-mir-20a	92003385	+	ACTGCTAGCTGTAGAACTCCAGCTTCGGCCTGTCGCCCAATCAAACTGTCCTGTTACTGCACACTGTTCTATGGT	chr13	extension
NS500183:349:HT73VBGX2:4:12602:1256:9515	hsa-mir-20a	92003385	+	ACTGCTAGCTGTAGAACTCCAGCTTCGGCCTGTCGCCCAATCAAACTGTCCTGATACTGAACACTGTTCTATGCT	chr13	extension
NS500183:349:HT73VBGX2:4:12602:20519:16438	hsa-mir-20a	92003385	+	ACTGCTAGCTGTAGAACTCCAGCTTCGGCCTGTCGCCCAATCAAACTGTCCTGTTACTGAACACTGTTCTATGGT	chr13	extension
NS500183:349:HT73VBGX2:4:12606:9196:10672	hsa-mir-20a	92003385	+	ACTGCTAGCTGTAGAACTCCAGCTTCGGCCTGTCGCCCAATCAAACTGGCCTGTTACTGAACACTGTTCTATGGT	chr13	extension
NS500183:349:HT73VBGX2:4:12607:22800:16071	hsa-mir-20a	92003385	+	ACTGCTAGCTGTAGAACTCCAGCTTCGGCCTGTCGCCCAATCAAACTGTCCTGTTACTGAACACTGTTCTATGGT	chr13	extension
NS500183:349:HT73VBGX2:4:12608:17691:19690	hsa-mir-20a	92003385	+	ACTGCTAGCTGTAGAACTCCAGCTTCGGCCTGTCGCCCAATCAAACTGTCCTGTTACTGAACACTGTTCTATGGT	chr13	extension
NS500183:349:HT73VBGX2:4:12609:22580:2796	hsa-mir-20a	92003385	+	ACTGCTAGCTGTAGAACTCCAGCTTCGGCCTGTCGCCCAATCAAACTGTCCTGTTACTGAACACTGCTCTATGGT	chr13	extension
NS500183:349:HT73VBGX2:4:12609:17656:4516	hsa-mir-20a	92003385	+	ACTGCTAGCTGTAGAACTCCAGCTTCGGCCTGTCGCCCAATCAAACTGTCCTGTTACTGAACACTGTTCTATGGT	chr13	extension
NS500183:349:HT73VBGX2:4:12612:18424:10121	hsa-mir-20a	92003385	+	ACTGCTAGCTGTAGAACTCCAGCTTCGGCCTGTCGCCCAATCAAACTGTCCTGTTACTGAACACTGTTCTATGGT	chr13	extension
NS500183:349:HT73VBGX2:4:12612:10885:12602	hsa-mir-20a	92003385	+	ACTGCTAGCTGTAGAACTCCAGCTTCGGCCTGTCGCCCAATCAAACTGTCCTGTTACTGAACACTGTTCTATGGT	chr13	extension
NS500183:349:HT73VBGX2:4:13404:22984:5900	hsa-mir-20a	92003385	+	ACTGCTAGCTGTAGAACTCCAGCTTCGGCCTGTCGCCCAATCAAACTGTCCTGTTACTGAACACTGTTCTATGGT	chr13	extension
NS500183:349:HT73VBGX2:4:13407:7550:19364	hsa-mir-20a	92003385	+	ACTGCTAGCTGTAGAACTCCAGCTTCGGCCTGTCGCCCAATCAAACTGTCCTGTTACTGAACACTGTTCTATGGT	chr13	extension
NS500183:349:HT73VBGX2:4:13409:9397:8498	hsa-mir-20a	92003385	+	ACTGCTAGCTGTAGAACTCCAGCTTCGGCCTGTCGCCCAATCAAACTGTCCTGTTACTGAACACTGTTCTATGGT	chr13	extension
NS500183:349:HT73VBGX2:4:13409:18104:12198	hsa-mir-20a	92003385	+	ACTGCTAGCTGTAGAACTCCAGCTTCGGCCTCTCGCCCAATCAAACTGTCCTGTTACTGAACACTGTTCTATGGT	chr13	extension
NS500183:349:HT73VBGX2:4:13409:3562:13683	hsa-mir-20a	92003385	+	ACTGCTAGCTGTAGAACTCCAGCTTCGGCCTGTCGCCCAATCAAACTGTCCTGTTACTGAACACTGTTCTATGGT	chr13	extension
NS500183:349:HT73VBGX2:4:13410:22396:16957	hsa-mir-20a	92003385	+	ACTGCTAGCTGTAGGACTCCAGCTTCGGCCTGTCGCCCAATCAAACTGTCCTGTTACTGAACACTGTTCTATGGT	chr13	extension
NS500183:349:HT73VBGX2:4:13411:17224:1942	hsa-mir-20a	92003385	+	ACTGCTAGCTGTAGAACTCCAGCTTCGGCCTGTCGCCCAATCAAACTGTCCTATTACTGAACACTGTTCTATGGT	chr13	extension
NS500183:349:HT73VBGX2:4:13411:26540:19990	hsa-mir-20a	92003385	+	ACTGCTAGCTGTAGAACTCCAGCTTCGGCCTGTCGCCCAATCAAACTGTCCTGTTACTGAACACTGTTCTATGGT	chr13	extension
NS500183:349:HT73VBGX2:4:13502:9787:8096	hsa-mir-20a	92003385	+	ACTGCTAGCTGTAGAACTCCAGCTTCGGCCTGTCGCCCAATCAAACTGTCCTGTTACTGAACACTGTTCTATGGT	chr13	extension
NS500183:349:HT73VBGX2:4:13504:2568:2043	hsa-mir-20a	92003385	+	ACTGCTAGCTGTAGAACTCCAGCTTCGGCCTGTCGCCCAATCAAACTGTCCTGTTACTGAACACTGTTCTATGG	chr13	extension
NS500183:349:HT73VBGX2:4:13505:9676:3280	hsa-mir-20a	92003385	+	ACTGCTAGCTGTAGAACTCCAGCTTCGGCCTGTCGCCCAATCAAACTGTCCTGTTACTGAACACTGTTCTATGGT	chr13	extension
NS500183:349:HT73VBGX2:4:13505:20773:12891	hsa-mir-20a	92003385	+	ACTGCTAGCTGTAGAACTCCAGCTTCGGCCTGTCGCCCAATCAAACTGTCCTGTTACTGAACACTGTTCTATGGT	chr13	extension
NS500183:349:HT73VBGX2:4:13509:1997:11635	hsa-mir-20a	92003385	+	ACTGCTAGCTGTAGAACTCCAGCTTCGGCCTGTCGCCCAATCAAACTGTCCTGTTACTGATCACTGTTCTATGGT	chr13	extension
NS500183:349:HT73VBGX2:4:13510:14236:15041	hsa-mir-20a	92003385	+	ACTGCTAGCTGTAGAACTCCAGCTTCGGCCTGTCGCCCAATCAAACTGTCCTGTTACTGAACACTGTTCTATGGT	chr13	extension
NS500183:349:HT73VBGX2:4:13512:11638:9514	hsa-mir-20a	92003385	+	ACTGCTAGCTGTAGAACTCCAGCTTCGGCCTGTCGCCCAATCAAACTGTCCTGTTACTGAACACTGTTCTATGGT	chr13	extension
NS500183:349:HT73VBGX2:4:13602:10982:1359	hsa-mir-20a	92003385	+	ACTGCTAGCTGTAGAACACCAGCTTCGGCCTGTCGCCCAATCAAACTGTCCTGTTACTGAACACTGTTCTATGGT	chr13	extension
NS500183:349:HT73VBGX2:4:13602:18001:17581	hsa-mir-20a	92003385	+	ACTGCTAGCTGTAGAACTCCAGCTTCGGCCTGTCGCCCAATCAAACTGTCCTGTTACTGAACACTGTTCTATGGT	chr13	extension
NS500183:349:HT73VBGX2:4:13605:23472:10185	hsa-mir-20a	92003385	+	ACTGCTAGCTGTAGAACTCCAGCTTCGGCCTGTCGCCCAATCAAACTGTCCTGTTACTGAACACTGTTCTATGGT	chr13	extension
NS500183:349:HT73VBGX2:4:13605:2836:11866	hsa-mir-20a	92003385	+	ACTGCTAGCTGTAGAACTCCAGCTTCGGCCTGTCGCCCAATCAAACTGTCCTGTTACTGAACACTGTTCTATGGT	chr13	extension
NS500183:349:HT73VBGX2:4:13607:22527:2729	hsa-mir-20a	92003385	+	ACTGCTAGCTGTAGAACTCCAGCTTCGGCCTGTCGCCCAATCAAACTGTCCTGTTACTGAACACTGTTCTATGGT	chr13	extension
NS500183:349:HT73VBGX2:4:13608:17743:11812	hsa-mir-20a	92003385	+	ACTGCTAGCTGTAGAACTCCAGCTTCGGCCTGTCGCCCAATCAAACTGTCCTGTTACTGAACACTGTTCTATGGT	chr13	extension
NS500183:349:HT73VBGX2:4:13609:7654:19058	hsa-mir-20a	92003385	+	ACTGCTAGCTGTAGAACTCCAGCTTCGGCCTGTCGCCCAATCAAACTGTCCTGTTACTGAACACTGTTCTATGGT	chr13	extension
NS500183:349:HT73VBGX2:4:13611:12091:4614	hsa-mir-20a	92003385	+	ACTGCTAGCTGTAGAACTCCAGCTTCGGCCTGTCGCCCAATCAAACTGTCCTGTTACTGAACGCTGTTCTATGGT	chr13	extension
NS500183:349:HT73VBGX2:4:13612:23164:17619	hsa-mir-20a	92003385	+	ACTGCTAGCTGTAGAACTCCAGCTTCGGCCTGTCGCCCAATCAAACTGTCCTGTTACTGAACTCTGTTCTATGGT	chr13	extension
NS500183:349:HT73VBGX2:4:21404:22964:2534	hsa-mir-20a	92003385	+	ACTGCTAGCTGTAGAACTCCAGCTTCGGCCTGTCGCCCAATCAAACTGTCCTGTTACAGAACACTGTTCTATGG	chr13	extension
NS500183:349:HT73VBGX2:4:21406:11473:2893	hsa-mir-20a	92003385	+	ACTGCTAGCTGTAGAACTCCAGCTTCGGCCTGTCGCCCAATCAAACTGTCCTGTTACTGAACACTGTTCTATGGT	chr13	extension
NS500183:349:HT73VBGX2:4:21408:25590:16992	hsa-mir-20a	92003385	+	ACTGCTAGCTGTAGAACTCCAGCTTCGGCCTGTGGCCCAATCAAACTGTCCTGTTACTGAACACTGTTCTATGGT	chr13	extension
NS500183:349:HT73VBGX2:4:21408:12278:17312	hsa-mir-20a	92003385	+	ACTGCTAGCTGTAGAACTCCAGCTTCGGCCTGTCGCCCAATCAAACTGTCCTGTTACTGAACACTGTTCTATGGT	chr13	extension
NS500183:349:HT73VBGX2:4:21411:25721:10589	hsa-mir-20a	92003385	+	ACTGCTAGCTGTAGAACTCCAGCTCCGGCCTGTCGCCCAATCAAACTGTCCTGTTACTGAACACTGTTCTATGGT	chr13	extension
NS500183:349:HT73VBGX2:4:21506:14813:20157	hsa-mir-20a	92003385	+	ACTGCTAGCTGTAGCACTCCAGCTTCGGCCTGTCGCCCAATCAAACTGTCCTGTTACTGAACACTGTTCTATGGT	chr13	extension
NS500183:349:HT73VBGX2:4:21507:14081:2237	hsa-mir-20a	92003385	+	ACTGCTAGCTGTAGAACTCCAGCTTCGGCCTGTCGCACAATCAAACTGTCCTGTTACTGAACACTGTTCTATGGT	chr13	extension
NS500183:349:HT73VBGX2:4:21510:19101:10834	hsa-mir-20a	92003385	+	ACTGCTAGCTGTAGAACTCCAGCTTCGGCCTGTCGACCAATCAAACTGTCCTGTTACTGAACACTGTTCTATGGT	chr13	extension
NS500183:349:HT73VBGX2:4:21510:17385:16284	hsa-mir-20a	92003385	+	ACTGCTAGCTGTAGAACTCCAGCTTCGGCCTGTCGCCCAATCAAACTGTCCTGTTACTGAACACTGTTCTATGGT	chr13	extension
NS500183:349:HT73VBGX2:4:21512:17014:7694	hsa-mir-20a	92003385	+	ACTGCTAGCTGTAGAACTCCAGCTTCGGCCTGTCGCCCAATCAAACTGTCCTGTTACTGAACACTGTTCTATGGT	chr13	extension
NS500183:349:HT73VBGX2:4:21601:16743:4268	hsa-mir-20a	92003385	+	ACTGCTAGCTGTAGAACTCCAGCTTCGGCCCGTCGCCCAATCAAACTGTCCTGTTACTGAACACTGTTCTATGGT	chr13	extension
NS500183:349:HT73VBGX2:4:21604:13891:2944	hsa-mir-20a	92003385	+	ACTGCTAGCTGTAGAACTCCAGCTTCGGCCTGTCGCCCAATCAAACTGTCCTGTTACTGAACACTGTTCTATGGT	chr13	extension
NS500183:349:HT73VBGX2:4:21604:21808:10145	hsa-mir-20a	92003385	+	ACTGCTAGCTGTAGAACTCCAGCTTCGGCCTGTCGCCCAATCAAACTGTCCTGTTACTGAACACTGTTCTATGGT	chr13	extension
NS500183:349:HT73VBGX2:4:21606:26660:11651	hsa-mir-20a	92003385	+	ACTGCTAGCTGTAGAACTCCAGCTTCGGCCTGTCGCCCAATCAAACTGTCCTGTTACTGAACACTGTTCTATGGT	chr13	extension
NS500183:349:HT73VBGX2:4:21607:5389:8474	hsa-mir-20a	92003385	+	ACTGCTAGCTGTAGAACTCCAGCTTCGGCCTGTCGCCCAATCAAACTGTCCTGTTACTGAACACTGTTCTATGG	chr13	extension
NS500183:349:HT73VBGX2:4:21607:1116:11637	hsa-mir-20a	92003385	+	ACTGCTAGCTGTAGAACTCCAGCTTCGGCCTGTCGCCCAATCAAACTGTCCTGTTACTGAACACTGTTCTATGGT	chr13	extension
NS500183:349:HT73VBGX2:4:21607:5079:17865	hsa-mir-20a	92003385	+	ACTGCTAGCTGTAGAACTCCAGCTTCGGCCTGTCGCCCAATCAAACTGTCCTGTTACTGAACACTGTTCTATGGT	chr13	extension
NS500183:349:HT73VBGX2:4:21608:12134:6284	hsa-mir-20a	92003385	+	ACTGCTAGCTGTAGAACTCCAGCTTCGGCCTGTCGCCCAATCAAACTGTCCTGTTACTGAACACTGTTCTATGGT	chr13	extension
NS500183:349:HT73VBGX2:4:21610:21897:10352	hsa-mir-20a	92003385	+	ACTGCTAGCTGTAGAACTCCAGCTTCGGCCTGTCGCCCAATCAAACTGTCCTGTTACTGAACACTGTTCTATGGT	chr13	extension
NS500183:349:HT73VBGX2:4:21611:26101:2455	hsa-mir-20a	92003385	+	ACTGCTAGCTGTAGAACTCCAGCTTCGGCCTGTCGCCCAATCAAACTGTCCTGTTACTGAACACTGTTCTATGGT	chr13	extension
NS500183:349:HT73VBGX2:4:21611:17361:15247	hsa-mir-20a	92003385	+	ACTGCTAGCTGTAGAACTCCAGCTTCGGCCTGTCGCCCAATCAAACTGTCCTGTTACTGAACACTGTTCTATGGT	chr13	extension
NS500183:349:HT73VBGX2:4:22402:20907:1664	hsa-mir-20a	92003385	+	ACTGCTAGCTGTAGAACTCCAGCTTCGGCCTGTCGCCCAATCAAACTGTCCTGTTACTGAACACTGTTCTATGGT	chr13	extension
NS500183:349:HT73VBGX2:4:22404:5767:14080	hsa-mir-20a	92003385	+	ACTGCTAGCTGTAGAACTCCAGCTTCGGCCTGTCGCCCAATCAAACTGTCCTGTTACTGAACACTGTTCTATGGT	chr13	extension
NS500183:349:HT73VBGX2:4:22405:16351:10183	hsa-mir-20a	92003385	+	ACTGCTAGCTGTAGAACTCCAGCTTCGGCCTGTCGCCCAATCAAACTGTCCTGTTACTGAACACAGTTCTATGGT	chr13	extension
NS500183:349:HT73VBGX2:4:22406:8252:6350	hsa-mir-20a	92003385	+	ACTGCTAGCTGTAGAACTCCAGCTTCGGCCTGTCGCCCAATCAAACTGTCCTGTTACTGAACACTGTTCTATGGT	chr13	extension
NS500183:349:HT73VBGX2:4:22407:19307:11268	hsa-mir-20a	92003385	+	ACTGCTAGCTGTAGAACTCCAGCTTCGGCCTGTCGCCCAATCAAACTGTCCTGTTACTGAACACTGTTCTATGGT	chr13	extension
NS500183:349:HT73VBGX2:4:22408:3682:16898	hsa-mir-20a	92003385	+	ACTGCTAGCTGTAGAACTCCAGCTTCGGCCTGTCGCCCAATCAAACTGTCCTGTTACTGAACACTGTTCTATGGT	chr13	extension
NS500183:349:HT73VBGX2:4:22409:20223:10570	hsa-mir-20a	92003385	+	ACTGCTAGCTGTAGAACTCCAGCTTCCGCCTGTCGCCCAATCAAACTGTCCTGTTACTGAACACTGTTCTATGGT	chr13	extension
NS500183:349:HT73VBGX2:4:22409:13503:17414	hsa-mir-20a	92003385	+	ACTGCTAGCTGTAGAACTCCAGCTTCGGCCTGTCGCCCAATCAAACTGTCCTGTTACTGAACACTGTACTATGGT	chr13	extension
NS500183:349:HT73VBGX2:4:22411:1879:10850	hsa-mir-20a	92003385	+	ACTGCTAGCTGTAGAACTCCAGCTTCGGCCTGTCGCCCAATCAAACTGTCCTGTTACTGAACACTGTTCTATGGT	chr13	extension
NS500183:349:HT73VBGX2:4:22501:9987:3467	hsa-mir-20a	92003385	+	ACTGCTAGCTGTAGAACTCCAGCTTCGGCCTGTCGCCCAATCAAACTGTCCTGTTACTGAACACTGTTCTATGGT	chr13	extension
NS500183:349:HT73VBGX2:4:22505:10163:6740	hsa-mir-20a	92003385	+	ACTGCTAGCTGTAGAACTCCAGCTTCGGCCTGTCGCCCAATCAAACTGTCCTGTTACTGAACACTGTTCTATGGT	chr13	extension
NS500183:349:HT73VBGX2:4:22506:15521:7048	hsa-mir-20a	92003385	+	ACTGCTAGCTGTAGAACTCCAGCTTCGGCCTGTCGCCCAATCAAACTGTCCTGTTACTGAACACTGTTCTATGGT	chr13	extension
NS500183:349:HT73VBGX2:4:22506:7186:16428	hsa-mir-20a	92003385	+	ACTGCTAGCTGTAGAACTCCAGCTTCGGCCTGTCGCCCAATCAAACTGTCCTGTTACTGAACACTGTTCTATGGT	chr13	extension
NS500183:349:HT73VBGX2:4:22507:8787:16027	hsa-mir-20a	92003385	+	ACTGCTAGCTGTGGAACTCCAGCTTCGGCCTGTCGCCCAATCAAACTGTCCTGTTACTGAACACTGTTCTATGGT	chr13	extension
NS500183:349:HT73VBGX2:4:22508:18217:2134	hsa-mir-20a	92003385	+	ACTGCTAGCTGTAGAACTCCAGCTTCGGCCTGTCGGCCAATCAAACTGTCCTGTTACTGAACACTGTTCTATGGT	chr13	extension
NS500183:349:HT73VBGX2:4:22511:12711:11642	hsa-mir-20a	92003385	+	ACTGCTAGCTGTAGAACTCCAGCTTCGGCCTGTCGCCCAATCAAACTGTCCTGTTACTGAACACTGTTCTATGGT	chr13	extension
NS500183:349:HT73VBGX2:4:22601:4347:5100	hsa-mir-20a	92003385	+	ACTGCTAGCTGTAGAACTCCAGATTCGGCCTGTCGCCCAATCAAACTGTCCTGTTACTGAACACTGTTCTATGGT	chr13	extension
NS500183:349:HT73VBGX2:4:22602:12347:7466	hsa-mir-20a	92003385	+	ACTGCTAGCTGTAGAACTCCAGCTTCGGCCTGTCGCCCAATCAAACTGTCCTGTTACTGAACACTGTTCTATGGT	chr13	extension
NS500183:349:HT73VBGX2:4:22605:16875:17722	hsa-mir-20a	92003385	+	ACTGCTAGCTGTAAAACTCCAGCTTCGGCCTGTCGCCCAATCAAACTGTCCTGTTACTGAACACTGTTCTATGGT	chr13	extension
NS500183:349:HT73VBGX2:4:22607:11739:14684	hsa-mir-20a	92003385	+	ACTGCTAGCTGTAGAACTCCAGCTTCGGCCTGTCGCCCGATCAAACTGTCCTGTTACTGAACACTGTTCTATGGT	chr13	extension
NS500183:349:HT73VBGX2:4:22608:22518:8892	hsa-mir-20a	92003385	+	ACTGCTAGCTGTAGAACTCCAGCTTCGGCCTGTCGCCCAATCAAACTGTCCTGTTACTGAACACTGTTCTATGGT	chr13	extension
NS500183:349:HT73VBGX2:4:22608:17599:9344	hsa-mir-20a	92003385	+	ACTGCTAGCTGTAGAACTCCAGCTTCGGCCTGTCGCCCAATCAAACTGTCCTGTTACTGAACACTGTTCTATGGT	chr13	extension
NS500183:349:HT73VBGX2:4:22610:25918:9233	hsa-mir-20a	92003385	+	ACTGCTAGCTGTAGAACTCCAGCTTCGGCCTGTCGCCCAATCAAACTGTCCTGTTGCTGAACACTGTTCTATGGT	chr13	extension
NS500183:349:HT73VBGX2:4:22610:19377:15705	hsa-mir-20a	92003385	+	ACTGCTAGGTGTAGAACTCCAGCTTCGGCGTGTCGCCCAATCAAACTGTCCTGTTACTGAACACTGTTCTATGGT	chr13	extension
NS500183:349:HT73VBGX2:4:22611:7931:3300	hsa-mir-20a	92003385	+	ACTGCTAGCTGTAGAACTCCAGCTTCGGCCTGTCGCCCAATCAGACTGTCCTGTTACTGAACACTGTTCTATGGT	chr13	extension
NS500183:349:HT73VBGX2:4:22611:21381:11538	hsa-mir-20a	92003385	+	ACTGCTAGCTGTAGAACTCCAGCTTCGGCCTGTCGCCCAATCAAACTGTCCTGTTACTGAACACTGTTCTATGGT	chr13	extension
NS500183:349:HT73VBGX2:4:23403:3983:8693	hsa-mir-20a	92003385	+	ACTGCTAGCTGTAGAACTCCAGCTTCGGCCTGTCGCCCAATCAAACTGTCCTGTTACTGAACACTGTTCTATGGT	chr13	extension
NS500183:349:HT73VBGX2:4:23404:24855:15129	hsa-mir-20a	92003385	+	ACTGCTAGCTGTAGAACTCCAGCTTCGGCCTGTCGCCCAATCAAACTGTCCTGTTACTGAACACTGTTCTATGGT	chr13	extension
NS500183:349:HT73VBGX2:4:23406:25154:4801	hsa-mir-20a	92003385	+	ACTGCTAGCTGTAGAACTCCAGCTTCGGCCTGTCGCCCAATCAAACTGTCCTGTTACTGAACACTGTTCTATGGT	chr13	extension
NS500183:349:HT73VBGX2:4:23406:6301:5693	hsa-mir-20a	92003385	+	ACTGCTAGCTGTAGAACTCCAGCTTCGGCCTGTCGCCCAATCAAACTGTCCTGTTACTGAACACTGTTCTATGGT	chr13	extension
NS500183:349:HT73VBGX2:4:23406:20111:19835	hsa-mir-20a	92003385	+	ACTGCTAGCTGTAGAACTCCAGCTTCGGCCTGTCGCCCAATCAAACTGTCCTGTTACTGAACACTGTTCTATGGT	chr13	extension
NS500183:349:HT73VBGX2:4:23407:24829:11768	hsa-mir-20a	92003385	+	ACTGCTAGCTGTAGAACTCCAGCTTCGGCCTGTCGCCCAATCAAACTGTCCTGTTACTGAACACTGTTCTATGGT	chr13	extension
NS500183:349:HT73VBGX2:4:23501:18529:9228	hsa-mir-20a	92003385	+	ACTGCTAGCTGTAGAACTCCAGCTTCGGCCTGTCGCCCAATCAAACTGTCCTGTTACTGAACACTGTTCTATGGT	chr13	extension
NS500183:349:HT73VBGX2:4:23501:26113:15471	hsa-mir-20a	92003385	+	ACTGCTAGCTGTAGAACTCCAGCTTCGGCCTGTCGCCCAATCAAACTGTCCTGTTACTGAACACTGTTCTATGGT	chr13	extension
NS500183:349:HT73VBGX2:4:23509:16916:9730	hsa-mir-20a	92003385	+	ACTGCTAGCTGTAGAACTCCAGCTTCGGCCTGTCGCCCAATCAAACTGTCCTGTTACTGAACACTGTTCCATGG	chr13	extension
NS500183:349:HT73VBGX2:4:23510:5195:7077	hsa-mir-20a	92003385	+	ACTGCTAGCTGTAGAACTCCAGCTTCGGCCTGTCGCCCAATCAAGCTGTCCTGTTACTGAACACTGTTCTATGGT	chr13	extension
NS500183:349:HT73VBGX2:4:23601:2779:15037	hsa-mir-20a	92003385	+	ACTGCTAGCTGTAGAACTCCAGCTTCGGCCTGTCGCCCAATCAAACTGTCCTGTTACTGAACACTGTTCTATGGT	chr13	extension
NS500183:349:HT73VBGX2:4:23602:5623:13865	hsa-mir-20a	92003385	+	ACTGCTAGCTGTAGAACTCCAGCTTCGGCCTGCCGCCCAATCAAACTGTCCTGTTACTGAACACTGTTCTATGGT	chr13	extension
NS500183:349:HT73VBGX2:4:23604:23501:19111	hsa-mir-20a	92003385	+	ACTGCTAGCTGTAGAACTCCAGCTTCGGCCTGTCGCCCAATCAAACTGTCCTGTTACTGAACACTGTTCTATGGT	chr13	extension
NS500183:349:HT73VBGX2:4:23604:3833:20374	hsa-mir-20a	92003385	+	ACTGCTAGCTGTAGAACTCCAGCTTCGGCCTGTCGCCCAATCAAACTGTCCTGTTACTGAACACTGTTCTATGGT	chr13	extension
NS500183:349:HT73VBGX2:4:23605:25409:10816	hsa-mir-20a	92003385	+	ACTGCTAGCTGTAGAACTCCAGCTTCGGCCTGTCGCCCAATCAAACTGTCCTGTTACTGAAAACTGTTCTATGGT	chr13	extension
NS500183:349:HT73VBGX2:4:23610:6844:3811	hsa-mir-20a	92003385	+	ACTGCTAGCTGTAGAACTCCAGCTTCGGCCTGTCGCCCAATCAAACTGTCCTGTTACTGAACACTGTTCTATGGT	chr13	extension
NS500183:349:HT73VBGX2:2:11210:1390:14936	hsa-mir-20a	92003386	+	CTGCTAGCTGTAGAACTCCAGCTTCGGCCTGTCGCCCAATCAAACTGTCCTGTTACTGAACACTGTTCTATGGTT	chr13	extension
NS500183:349:HT73VBGX2:2:11211:26786:14954	hsa-mir-20a	92003386	+	CTGCTAGCTGTAGAACTCCAGCTTCGGCCTGTCGCCCAATCAAACTGTCCTGTTACTGAACACTGTTCTATGGTT	chr13	extension
NS500183:349:HT73VBGX2:2:21204:5842:18266	hsa-mir-20a	92003386	+	CTGCTAGCTGTAGAACTCCAGCTTCGGCCTGTCGCCCAATCAAACTGTCCTGTTACTGCACACTGTTCTATGGTT	chr13	extension
NS500183:349:HT73VBGX2:3:12606:16150:13847	hsa-mir-20a	92003386	+	CTGCTAGCTGTAGAGCTCCAGCTTCGGCCTGTCGCCCAATCAAACTGTCCTGTTACTGAACACTGTTCTATGGTT	chr13	extension
NS500183:349:HT73VBGX2:1:13205:13113:10254	hsa-mir-20a	92003387	+	TGCTAGCTGTAGAACTCCAGCTTCGGCCTGTCGCCCAATCAAACTGTCCTGTTACTGAACACTGTTCTATGGTTA	chr13	extension
NS500183:349:HT73VBGX2:1:13207:14655:10793	hsa-mir-20a	92003387	+	TGCTAGCTGTAGAACTCCAGCTTCGGCCTGTCGCCCAATCAAACTGTCCTGTTACTGAACACTGTTCTATGGTGA	chr13	extension
NS500183:349:HT73VBGX2:1:22105:26509:2306	hsa-mir-20a	92003387	+	AGCTAGCTGTAGAACTCCAGCTTCGGCCTGTCGCCCAATCAAACTGTCCTGTTACTGAACACTGTTCTATGGTTA	chr13	extension
NS500183:349:HT73VBGX2:1:22208:13513:14728	hsa-mir-20a	92003387	+	TGCTAGCTGTAGAACTCCAGCTTCGGCCTGTCGCCCAATCAAACTGTCCTGTTACTGAACACTGTTCTATGGTGA	chr13	extension
NS500183:349:HT73VBGX2:1:22305:20971:11136	hsa-mir-20a	92003387	+	TGCTAGCTGTAGAACTCCAGCTTCGGCCTGTCGCCCAATCAAACTGTCCTGTTACTGAACACTGTTCTATGGTTA	chr13	extension
NS500183:349:HT73VBGX2:2:13307:9057:17773	hsa-mir-20a	92003387	+	TGCTAGCTGTAGAACTCCAGCTTCGGCCTGTCGCCCAATCAAACTGTCCTGTTACTGAACACTGTTCTATGGTGA	chr13	extension
NS500183:349:HT73VBGX2:3:21402:1251:13723	hsa-mir-20a	92003387	+	TGCTAGCTGTAGAACTCCAGCTTCGGCCTGTCGCCCAATCAAACTGTCCTGTTACTGAACACTGTTCTATGGTAA	chr13	extension
NS500183:349:HT73VBGX2:3:21412:4751:3979	hsa-mir-20a	92003387	+	TGCTAGCTGTAGAACTCCAGCTTCGGCCTGTCGCCCAATCAAACTGTCCTGTTACTGAACACTGTTCTATGGTT	chr13	extension
NS500183:349:HT73VBGX2:3:23401:18461:9506	hsa-mir-20a	92003387	+	TGCTAGCTGTAGAACTCCAGCTTCGGCCTGTCGCCCAATCAAACTGTCCTGTTACTGAACACTGTTCTATGGTCA	chr13	extension
NS500183:349:HT73VBGX2:4:22608:7140:19120	hsa-mir-20a	92003387	+	TGCTAGCTGTAGAACTCCAGCTTCGGCCTGTCGCCCAATCAAACTGTCCGGTTACTGAACACTGTTCTATGGTTA	chr13	extension
NS500183:349:HT73VBGX2:4:23401:18063:9942	hsa-mir-20a	92003387	+	TGCTAGCTGTAGAACTCCAGCTTCGGCCTGTCGCCCAATCAAACTGTCCTGTTACTGAACACTGTTCTATGGTTA	chr13	extension
NS500183:349:HT73VBGX2:1:11305:14269:15653	hsa-mir-20a	92003388	+	GCTAGCTGTAGAACTCCAGCTTCGGCCTGTCGCCCAATCAAACTGTCCTGTTACTGAACACTGTTCTATGGTTAG	chr13	extension
NS500183:349:HT73VBGX2:3:22410:8382:16397	hsa-mir-20a	92003388	+	GCTAGCTGTAGAACTCCAGCTTCGGCCTGTCGCCCAATCAAACTGTCCTGATACTGAACACTGTTCTATGGTCA	chr13	extension
NS500183:349:HT73VBGX2:3:22501:5923:6069	hsa-mir-20a	92003388	+	GCTAGCTGTAGAACTCCAGCTTCGGCCTGTCGCCCAATCAAACTGTCCTGTTACTGAACACTGTTCTATGGTCAG	chr13	extension
NS500183:349:HT73VBGX2:4:13401:2009:16494	hsa-mir-20a	92003388	+	GCTAGCTGTAGAACTCCAGCTTCGGCCTGTCGCCCAATCAAACTGTCCTGTTACTGAACTCTGTTCTATGGTGAG	chr13	extension
NS500183:349:HT73VBGX2:1:11104:20945:7521	hsa-mir-20a	92003248	+	TTTTACTAATTTTGTGTACTTTTATTGTGTCGATGTAGAATCTGCCTGGTCTATCTGATGTGACAGCTTCTGTAG	chr13	extension
NS500183:349:HT73VBGX2:1:13311:26159:3358	hsa-mir-20a	92003265	+	ACTTTTATTGTGTCGATGTAGAATCTGCCTGGTCTATCTGATGTGACAGCTTCT	chr13	extension
NS500183:349:HT73VBGX2:1:21111:21758:11263	hsa-mir-20a	92003265	+	ACTTTTATTGTGTCGATGTAGAATCTGCCTGGTCTATCTGATGTGACAGCTTCT	chr13	extension
NS500183:349:HT73VBGX2:1:21307:20443:13509	hsa-mir-20a	92003265	+	ACTTTTATTGTGTCGATGTAGAATCTGCCTGGTCTATCTGATGTGACAGCTTCT	chr13	extension
NS500183:349:HT73VBGX2:2:22311:3101:1435	hsa-mir-20a	92003265	+	ACTTTTATTGTGTCGATGTAGAATCTGCCTGGTCTATCTGATGTGACAGCTTCT	chr13	extension
NS500183:349:HT73VBGX2:3:23410:2827:3284	hsa-mir-20a	92003265	+	ACTTTTATTGTGTCGATGTAGAATCTGCCTGGTCTATCTGATGTGACAGCTTCT	chr13	extension
NS500183:349:HT73VBGX2:3:23503:5181:11489	hsa-mir-20a	92003265	+	ACTTTTATTGTGTCGATGTAGAATCTGCCTGGTCTATCTGATGTGACAGCTTCT	chr13	extension
NS500183:349:HT73VBGX2:4:12504:10326:11600	hsa-mir-20a	92003265	+	ACTTTTATTGTGTCGATGTAGAATCTGCCTGGTCTATCTGATGTGACAGCTTCT	chr13	extension
NS500183:349:HT73VBGX2:1:11102:20750:18841	hsa-mir-20a	92003385	+	ACTGCTAGCTGTAGAACTCCAGCTTCGGCCTGTCGCCCAATCAAACTGTCCTGTTACTGAACACTGTTCTATGGT	chr13	extension
NS500183:349:HT73VBGX2:1:11108:16098:15735	hsa-mir-20a	92003385	+	ACTGCTAGCTGTAGAACTCCAGCTTCGGCCTGTCGCCCAATCAAACTGTCCTGTTACTGAACACTGTTCTATGGT	chr13	extension
NS500183:349:HT73VBGX2:1:11203:7657:17091	hsa-mir-20a	92003385	+	ACTGCTAGCTGTAGAACTCCAGCTTCGGCCTGTCGCCCAATCAAACTGTCCTGTTACTGAACACTGTTCTATGG	chr13	extension
NS500183:349:HT73VBGX2:1:11205:1380:9477	hsa-mir-20a	92003385	+	ACTGCTAGCTGTAGAACTCCAGCTTCGGCCTGTCGCCCAATCAAACTGTCCTGTTACTGAACACCGTTCTATGGT	chr13	extension
NS500183:349:HT73VBGX2:1:11302:3327:10215	hsa-mir-20a	92003385	+	ACTGCTAGCTGTAGAACTCCAGCTTCGGCCTGTCGCCCAATCAAACTGCCCTGTTACTGAACACTGTTCTATGGT	chr13	extension
NS500183:349:HT73VBGX2:1:11306:6670:8228	hsa-mir-20a	92003385	+	ACTGCTAGCTGTAGAACTCCAGCTTCGGCCTGTCGCGCAATCAAACTGTCCTGTTACTGAACACTGTTCTATGGT	chr13	extension
NS500183:349:HT73VBGX2:1:11311:22684:19080	hsa-mir-20a	92003385	+	ACTGCTAGCTGTAGAACTCCAGCTTCGGCCTGTCGCCCAATCAAACTGTCCTGTTACTGAACACTGTTCTATGGT	chr13	extension
NS500183:349:HT73VBGX2:1:12103:4847:10439	hsa-mir-20a	92003385	+	ACTGCTAGCTGTAGAACTCCAGCTTCGGCCTGTCGCCCAATCAAACTGTCCTGTTACTGAACACTGTTCTATGGT	chr13	extension
NS500183:349:HT73VBGX2:1:12104:23762:10969	hsa-mir-20a	92003385	+	ACTGCTAGCTGTAGAACTCCAGCTTCGGCCTGTCGCCCAATCAAACTGTCCTGTTACTGAACACTGTTCTATGGT	chr13	extension
NS500183:349:HT73VBGX2:1:12106:4881:14549	hsa-mir-20a	92003385	+	ACTGCTAGCTGTAGAACTCCCGCTTCGGCCTGTCGCCCAATCAAACTGTCCTGTTACTGAACACTGTTCTATGGT	chr13	extension
NS500183:349:HT73VBGX2:1:12109:16699:16238	hsa-mir-20a	92003385	+	ACTGCTAGCTGTAGAACTCCAGCTTCGGCCTGTCGCCCAATCAAACTGTCCTGTTACTGCACACTGTTCTATGGT	chr13	extension
NS500183:349:HT73VBGX2:1:12112:8975:3206	hsa-mir-20a	92003385	+	ACTGCTAGCTGTAGAACTCCAGCTTCGGCCTGTCGCACAATCAAACTGTCCTGTTACTGAACACTGTTCTATGGT	chr13	extension
NS500183:349:HT73VBGX2:1:12202:10240:16678	hsa-mir-20a	92003385	+	ACTGCTAGCTGTAGAACTCCAGCTTCGGCCTGTCGCCCAATCAAACTGTCCTGTTACTGAACACTGTTCCATGGT	chr13	extension
NS500183:349:HT73VBGX2:1:12203:3821:3533	hsa-mir-20a	92003385	+	ACTGCTAGCTGTAGAACTCCAGCTTCGGCCTGTCGCCCAATCAAACTGTCCTGTTACTGAACACTGTTCTATGGT	chr13	extension
NS500183:349:HT73VBGX2:1:12203:1993:6325	hsa-mir-20a	92003385	+	ACTGCTAGCTGTAGAACTCCAGCTTCGGCCTGTCGCCCAATCAAACTGTCCTGTTACTGAACACTGTTCTATGGT	chr13	extension
NS500183:349:HT73VBGX2:1:12305:5860:2723	hsa-mir-20a	92003385	+	ACTGCTAGCTGTAGAACTCCAGCTTCGGCCTGTCGCCCAATCAAACTGTCCTGTTACTGAACACTGTTCTATGGT	chr13	extension
NS500183:349:HT73VBGX2:1:12309:15940:6149	hsa-mir-20a	92003385	+	ACTGCTAGCTGTAGAACTCCAGCTTCGGCCTGTCGCCCAATCAAACTGTCCTGTTACTGAACACTGTTCTATGG	chr13	extension
NS500183:349:HT73VBGX2:1:12310:6217:16752	hsa-mir-20a	92003385	+	ACTGCTAGCTGTAGAACTCCAGCTTCGGCCTGTCGCCCAATCAAACTGTC	chr13	extension
NS500183:349:HT73VBGX2:1:13103:14242:15887	hsa-mir-20a	92003385	+	ACTGCTAGCTGTAGAACTCCAGCTTCGGCCTGTCGCCCAATCAAACTGTCCTGTTACTGAACACTGTTCTATGGT	chr13	extension
NS500183:349:HT73VBGX2:1:13106:2509:10451	hsa-mir-20a	92003385	+	ACTGCTAGCTGTAGAACTCCAGCCTCGGCCTGTCGCCCAATCAAACTGTCCTGTTACTGAACACTGTTCTATGGT	chr13	extension
NS500183:349:HT73VBGX2:1:13107:20392:9416	hsa-mir-20a	92003385	+	ACTGCTAGCTGTAGAACTCCAGCTTCGGCCTGTCGCCCAATCAAACTGTCCTGTTACTGAACACTGTTCTATGGT	chr13	extension
NS500183:349:HT73VBGX2:1:13108:12479:19816	hsa-mir-20a	92003385	+	ACTGCTAGCTGTAGAACTCCAGCTTCGGCCTGTCGCCCAATCAAACTGTCCTGTTACTGAACACTGTTCTATGGT	chr13	extension
NS500183:349:HT73VBGX2:1:13110:9747:5825	hsa-mir-20a	92003385	+	ACTGCTAGCTGTAGAACTCCAGCTTCGGCCTGTCGCCCAATCAAACTGTCCTGTTACTGAACACTGTTCTATGGT	chr13	extension
NS500183:349:HT73VBGX2:1:13203:20080:8339	hsa-mir-20a	92003385	+	ACTGCTAGCTGTAGAACTCCAGCTTCGGCCTGTCGCCCAATCAAACTGTCCTGTTACTGAACACTGTTCTATGGT	chr13	extension
NS500183:349:HT73VBGX2:1:13203:22668:13588	hsa-mir-20a	92003385	+	ACTGCTAGCTGTAGAACTCCAGCTTCGGCCTGTCGCCCAATCAAACTGTCCTGTTACTGAACACTGTTCTATGGT	chr13	extension
NS500183:349:HT73VBGX2:1:13203:22477:19913	hsa-mir-20a	92003385	+	ACTGCTAGCTGTAGAACTCCAGCTTCGGCCTGTCGCCCAATCAAACTGTCCTGTTACTGAACACTGTTCTATGGT	chr13	extension
NS500183:349:HT73VBGX2:1:13207:16877:6378	hsa-mir-20a	92003385	+	ACTGCTAGCTGTAGAACTCCAGCTTCGGCCTGTCGCCCAATCAAACTGTCCTGTTACTGAACACTGTTCTATGGT	chr13	extension
NS500183:349:HT73VBGX2:1:13210:19507:17145	hsa-mir-20a	92003385	+	ACTGCTAGCTGTAGAACTCCCGCTTCGGCCTGTCGCCAAATCAAACTGTCCTGTTACTGAACACTGTTCTATGGT	chr13	extension
NS500183:349:HT73VBGX2:1:13211:10960:15740	hsa-mir-20a	92003385	+	ACTGCTAGCTGTAGAACTCCAGCTTCGGCCTGTCGCCCAATCAAACTATCCTGTTACTGAACACTGTTCTATGGT	chr13	extension
NS500183:349:HT73VBGX2:1:13211:11529:18903	hsa-mir-20a	92003385	+	ACTGCTAGCTGTAGAACTCCAGCTTCGGCCTGTCGCCCAATCAAACTGTCCTGTTACTGAACACTGTTCTATGGT	chr13	extension
NS500183:349:HT73VBGX2:1:13305:6785:6619	hsa-mir-20a	92003385	+	ACTGCTAGCTGTAGAACTCCAGCTTCGGCCTGTCGCCCAATCAAACTGTCCTGTTACTGAACACTGTTCTATGCT	chr13	extension
NS500183:349:HT73VBGX2:1:13306:4195:6151	hsa-mir-20a	92003385	+	ACTGCTAGCTGTAGAACTCCAGCTTCGGCCTGTCGCCCAATCAAACTGTCCTGTTACTGAACACTGTTCTATGG	chr13	extension
NS500183:349:HT73VBGX2:1:13307:4461:8538	hsa-mir-20a	92003385	+	ACTGCTAGCTGTAGAACTCCAGCTTCGGCCTGTCGCCCAATCAAACTGTCCTGTTACTGAACACTGTTCTATGGT	chr13	extension
NS500183:349:HT73VBGX2:1:13308:20392:10663	hsa-mir-20a	92003385	+	ACTGCTAGCTGTAGAACTCCAGCTTCGGCCTGTCGCCCAATCAAACTGTC	chr13	extension
NS500183:349:HT73VBGX2:1:21104:8036:19564	hsa-mir-20a	92003385	+	ACTGCTAGCTGTAGAACTCCAGCTTCGGCCTGTCGCCCAATCAAACTGTCCTGTTACTGAACACTGTTCT	chr13	extension
NS500183:349:HT73VBGX2:1:21106:5146:7472	hsa-mir-20a	92003385	+	ACTGCTAGCTGTAGAACTCCAGCTTCGGCCTGTCGCCCAATCAAACTGTCCTGTTACTGAACACTGTTCTATGGT	chr13	extension
NS500183:349:HT73VBGX2:1:21201:25470:3057	hsa-mir-20a	92003385	+	ACTGCTAGCTGTAGAACTCCAGCTTCGGCCTGTCGCCCAATCAAACTGTCCTGTTACTGAACACTGTTCTATGG	chr13	extension
NS500183:349:HT73VBGX2:1:21206:11347:3971	hsa-mir-20a	92003385	+	ACTGCTAGCTGTAGAACTCCAGCTTCGGCCTGTCGCCCAATCAAACTGTCCTGTTACTGAACACTGTTCTATGGT	chr13	extension
NS500183:349:HT73VBGX2:1:21207:14854:3982	hsa-mir-20a	92003385	+	ACTGCTAGCTGTAGAACTCCAGCTTCGGCCTGTCGCCCAATCAAACAGTCCTGTTACTGAACACTGTTCTATGGT	chr13	extension
NS500183:349:HT73VBGX2:1:21208:19037:6643	hsa-mir-20a	92003385	+	ACTGCTAGCTGAAGAACTCCAGCTTCGGCCTGTCGCCCAATCAAACTGTCCTGTTACTGAACACTGTTCTA	chr13	extension
NS500183:349:HT73VBGX2:1:21211:14028:9523	hsa-mir-20a	92003385	+	ACTGCTAGCTGTAGAACTCCAGCTTCGGCCTGTCGCCCAATCAAACTGTCCTGTTACTGAACACTGTTCTATGGT	chr13	extension
NS500183:349:HT73VBGX2:1:22101:21109:1840	hsa-mir-20a	92003385	+	ACTGCTAGCTGTAGAACTCCAGCTTCGGCCTGTCGCCCAATCAAACTGCCCTGTTACTGAACACTGTTCTATGGT	chr13	extension
NS500183:349:HT73VBGX2:1:22101:15275:6264	hsa-mir-20a	92003385	+	ACTGCTAGCTGTAGAACTCCAGCTTCGGCCTGTCGCCCAATCAAACTGTCCTGTTACTGAACACTGTTCTATGGT	chr13	extension
NS500183:349:HT73VBGX2:1:22111:7583:4594	hsa-mir-20a	92003385	+	ACTGCTGGCTGTAGAACTCCAGCTTCGGCCTGTCGCCCATTCAAACTGTCCTGTTACTGAACACTGTTCTATGGT	chr13	extension
NS500183:349:HT73VBGX2:1:22111:19014:15679	hsa-mir-20a	92003385	+	ACTGCTAGCTGTAGAACTCCAGCTTCGGCCTGTCGCCCAATCAAACTGTCCTGTTACTGAACACTGTTCTATGGT	chr13	extension
NS500183:349:HT73VBGX2:1:22201:20645:13479	hsa-mir-20a	92003385	+	ACTGCTAGCTGTAGAACTCCAGCTTCGGCCTGTCGCCCAATCAAACTGTCCTGTTACTAAACACTGTTCTATGG	chr13	extension
NS500183:349:HT73VBGX2:1:22203:8604:11774	hsa-mir-20a	92003385	+	ACTGCTAGCTGTAGAACTCCAGCTTCGGCCTGTCGCCCAATCAAACTGTCCTGTTACTGAACACTGTTCTATGGT	chr13	extension
NS500183:349:HT73VBGX2:1:22211:18014:17772	hsa-mir-20a	92003385	+	ACTGCTAGCTGTAGAACTCCAGCTTCGGCCTGTCGCCCAATCAAACTGTCCTGTTACTGAACACTGTTCTATGGT	chr13	extension
NS500183:349:HT73VBGX2:1:22212:1531:15242	hsa-mir-20a	92003385	+	ACTGCTAGCTGTAGAACTCCAGCTTCGGCCTGTCGCCCAATCAAACTGTCCTGTTACTGAACACTGTTCTATGGT	chr13	extension
NS500183:349:HT73VBGX2:1:22301:12277:3690	hsa-mir-20a	92003385	+	ACTGCTAGCTGTAGAACTCCAGCTTCGGCCTGTCGCCCAATCAAACTGTCCTGTTACTGAACACTGTTCTATGGT	chr13	extension
NS500183:349:HT73VBGX2:1:22302:2267:3425	hsa-mir-20a	92003385	+	ACTGCTAGCTGTAGAACTCCAGCTTCAGCCTGTCGCCCAATCAAACTGTCCTGTTACTGAACACTGTTCTATGGT	chr13	extension
NS500183:349:HT73VBGX2:1:22303:12157:5611	hsa-mir-20a	92003385	+	ACTGCTAGCTGTAGAACTCCAGCTTCGGCCTGTCGCCCAATCAAACTGTCCTGTTACTGAACACTGTTCTATGGT	chr13	extension
NS500183:349:HT73VBGX2:1:22307:22983:16936	hsa-mir-20a	92003385	+	ACTGCTAGCTGTAGAACTCCAGCTTCGGCCTGTCGCCCAATCAAACTGTCCTGTTACTGAACACTGTTCTATGG	chr13	extension
NS500183:349:HT73VBGX2:1:22309:18514:15722	hsa-mir-20a	92003385	+	ACTGCTAGCTGTAGAACTCCAGCTTCGGCCTGTCGCCCAATCAAACTGTCCTGTTACTGAACACTGTTCTATGGT	chr13	extension
NS500183:349:HT73VBGX2:1:22311:15075:1390	hsa-mir-20a	92003385	+	ACTGCTAGCTGTAGAACTCCAGCTTCGGCCTGTCACCCAATCAAACTGTCCTGTTACTGAACACTGTTCTATGGT	chr13	extension
NS500183:349:HT73VBGX2:1:23101:9458:11435	hsa-mir-20a	92003385	+	ACTGCTAGCTGTAGAACTCCAGCTTCGGCCTGTCGCCCAATCAAACTGTCCTGTTACTGAACACTGTTCTCTGG	chr13	extension
NS500183:349:HT73VBGX2:1:23102:10221:6923	hsa-mir-20a	92003385	+	ACTGCTAGCTGTAGAACTCCAGCTTCGGCCTGTCGCCCAATCAAACTGTCCTGTTACTGAACACTGTTCTATGGT	chr13	extension
NS500183:349:HT73VBGX2:1:23102:10370:19469	hsa-mir-20a	92003385	+	ACTGCTAGCTGTAGAACTCCAGCTTCGGCCTGTCGCCCAATCAAACTGTCCTGTTACTGAACACTGTTCTATGGT	chr13	extension
NS500183:349:HT73VBGX2:1:23106:13098:14361	hsa-mir-20a	92003385	+	ACTGCTAGCTGTAGAACTCCAGCTTCGGCCTGTCGCCCAATCAAACTGTCCTGTTACTGAACACTGTTCTATGGT	chr13	extension
NS500183:349:HT73VBGX2:1:23108:8838:5366	hsa-mir-20a	92003385	+	ACTGCTAGCTGTAGAACTCCAGCTTCGGCCTGTCGCCCAATCAAACTGTCCTGTTACTGAACACTGTTCTATGGT	chr13	extension
NS500183:349:HT73VBGX2:1:23110:20343:4276	hsa-mir-20a	92003385	+	ACTGCTAGCTGTAGAACTCCAGCTTCGGCCTGTCGCCCAATCAAACTGTCCTGTTACTGAACACTGTTCTATGG	chr13	extension
NS500183:349:HT73VBGX2:1:23110:19769:6695	hsa-mir-20a	92003385	+	ACTGCTAGCTGTAGAACTCCAGCTTCGGCCTGTCGCCCAATCAAACTGTCCTGTTACTGAACACTGTTCTATGGT	chr13	extension
NS500183:349:HT73VBGX2:1:23201:19791:5984	hsa-mir-20a	92003385	+	ACTGCTAGCTGTAGAACTCCAGCTTCGGCCTGTCGCCCAATCAAACTGTCCTGTTACTGAACACTGTTCTATGGT	chr13	extension
NS500183:349:HT73VBGX2:1:23210:7297:3097	hsa-mir-20a	92003385	+	ACTGCTAGCTGTAGAACTCCAGCTTCGGCCTGTCGCCCAATCAAACTGTCCTGTTACTGAACACTGTTCTATGGT	chr13	extension
NS500183:349:HT73VBGX2:1:23210:15059:14597	hsa-mir-20a	92003385	+	ACTGCTAGCTGTAGAACTCCAGCTTCGGCCTGTCGCCCAATCAAACTGTCCTGTTACTGAACACTGTTCTATGGT	chr13	extension
NS500183:349:HT73VBGX2:1:23304:16564:20186	hsa-mir-20a	92003385	+	ACTGCTAGCTGTAGAACTCCAGCTTCGGCCTGTCGCCCAATCAAACTGTCCTGTTACTGAACACTGTTCTATGGT	chr13	extension
NS500183:349:HT73VBGX2:1:23305:19973:11524	hsa-mir-20a	92003385	+	ACTGCTAGCTGTAGAACTCCAGCTTCGGCCTGTCGCCCAATCAAACTGTCATGTTACTGAACACTGTTCTATGGT	chr13	extension
NS500183:349:HT73VBGX2:1:23309:19385:2720	hsa-mir-20a	92003385	+	ACTGCTAGCTGTAGAACTCCAGCTTCGGCCTGTCGCCCAATCAAACTGTCCTGTTACTGAACACTGTTCTATGGT	chr13	extension
NS500183:349:HT73VBGX2:1:23309:6375:5525	hsa-mir-20a	92003385	+	ACTGCTAGCTGTAGAACTCCAGCTTCGGCCTGTCGCCCAATCAAACTGTCCTGTTACTGAACACTGTTCTATGGT	chr13	extension
NS500183:349:HT73VBGX2:1:23311:21007:14154	hsa-mir-20a	92003385	+	ACTGCTAGCTGTAGAACTCCAGCTTCGGCCTGTCGCCCAATCAAACTGTCCTGTTACTGAACACTGTTCTATGGT	chr13	extension
NS500183:349:HT73VBGX2:2:11201:8832:7172	hsa-mir-20a	92003385	+	ACTGCTAGCTGTAGAACTCCAGCTTCGGCCTGTCGCCCAATCAAACTGTCCTGTTACTGAACACTGTTCTATGGT	chr13	extension
NS500183:349:HT73VBGX2:2:11201:17730:9774	hsa-mir-20a	92003385	+	ACTGCTAGCTGTAGAACTCCAGCTTCGGCCTGTCGCCCAATCAAACTGTCCTGTTACTGAACACTGTTCTATGGT	chr13	extension
NS500183:349:HT73VBGX2:2:11203:11599:5557	hsa-mir-20a	92003385	+	ACTGCTAGCTGTAGAACTCCAGCTTCGGCCTGTCGCCCAATCAAACTGTCCTGTTACTGAACACTGTTCTATGGT	chr13	extension
NS500183:349:HT73VBGX2:2:11206:3043:8369	hsa-mir-20a	92003385	+	ACTGCTAGCTGTAGAACTCCAGCTTCGGCCTGTCGCCCAATCAAACTGTCCTGTTACTGAACACTGTTCTATGGT	chr13	extension
NS500183:349:HT73VBGX2:2:11208:13550:11553	hsa-mir-20a	92003385	+	ACTGCTAGCTGTAGAACTCCAGCTTCGGCCTGTCGCCCAATCAAACTGTCCTGTTACTGAACACTGATCTATGGT	chr13	extension
NS500183:349:HT73VBGX2:2:11210:15662:18301	hsa-mir-20a	92003385	+	ACTGCTAGCTGTAGAACTCCAGCTTCGGCCTGTCGCCCAATCAAACTGTCCTGTTACTGAACACTGTTCTATGGT	chr13	extension
NS500183:349:HT73VBGX2:2:11302:23420:15205	hsa-mir-20a	92003385	+	ACTGCTAGCTGTAGAACTCCAGCTTCGGCCTGTCGCCCAATCAAACTGTCCTGTTACTGAACACTGTTCTATGGT	chr13	extension
NS500183:349:HT73VBGX2:2:11303:7516:11637	hsa-mir-20a	92003385	+	ACTGCTAGCTGTAGAACTCCAGCTTCGGCCTGTCGCCCAATCAAACTGTCCTGTTACTGAACACTGTTCTATGGT	chr13	extension
NS500183:349:HT73VBGX2:2:11307:12044:2774	hsa-mir-20a	92003385	+	ACTGCTAGCTGTAGAACTCCAGCTTCGGCCTGTCGCCCAATCAAACTGTCCTGTTACTGAACACTGTTCTATGGT	chr13	extension
NS500183:349:HT73VBGX2:2:11308:14421:15493	hsa-mir-20a	92003385	+	ACTGCTAGCTGTAGAACTCCAGCTTCGGCCTGTCGCCCAATCAAACTGTCCTGTTACTGAACACTGTTCTATGGT	chr13	extension
NS500183:349:HT73VBGX2:2:12102:26380:19346	hsa-mir-20a	92003385	+	ACTGCTAGCTGTAGAACTCCAGCTTCGGCCTGTCGCCCAATCAAACTGTCCTGTTACTGAACACTGTTCTATGGT	chr13	extension
NS500183:349:HT73VBGX2:2:12103:9876:13775	hsa-mir-20a	92003385	+	ACTGCTAGCTGTAGAACTCCAGCTTCGGCCTGTCGCCCAATCAAACTGTCCTGTTACTGAACACTGTTCTATGGT	chr13	extension
NS500183:349:HT73VBGX2:2:12110:17943:8219	hsa-mir-20a	92003385	+	ACTGCTAGCTGTAGAACTCCAGCTTCGGCCTGTCGCCCAATCAAACTGTCCTGTTACTGAACACTGTTCTATGGT	chr13	extension
NS500183:349:HT73VBGX2:2:12111:9757:7995	hsa-mir-20a	92003385	+	ACTGCTAGCTGTAGAACTCCAGCTTCGGCCTGTCGCACAATCAAACTGTCCTGTTACTGGACACTGTTCTATGGT	chr13	extension
NS500183:349:HT73VBGX2:2:12112:10182:15789	hsa-mir-20a	92003385	+	ACTGCTAGCTGTAGAACTCCAGCTTCGGCCTGTCGCCCAATCAAACTGTCCTGTTACTGAACACTGTTCTATGGT	chr13	extension
NS500183:349:HT73VBGX2:2:12201:16173:6946	hsa-mir-20a	92003385	+	ACTGCTAGCTGTAGAACTCCAGCTTCGGCCTGTCGCCCAATCAAACTGTCCTGTTACTGAACACTGTTCTATGGT	chr13	extension
NS500183:349:HT73VBGX2:2:12201:4297:19148	hsa-mir-20a	92003385	+	ACTGCTAGCTGTAGAACTCCAGCTTCGGCCTGTCGCCCAATCAAACTGTCCTGTTACTGAACACTGTTCTATGGT	chr13	extension
NS500183:349:HT73VBGX2:2:12204:18617:6097	hsa-mir-20a	92003385	+	ACTGCTAGCTGTAGAACTCCAGCTTCGGCCTGTCGCCCAATCAAACTGTCCTGTTACTGAACACTGTTCTATGGT	chr13	extension
NS500183:349:HT73VBGX2:2:12207:17218:15241	hsa-mir-20a	92003385	+	ACTGCTAGCTGTAGAACTCCAGCTTCGGCCTGTCGCCCAATCAAACTGTCCTGTTACCGAACACTGTTCTATGG	chr13	extension
NS500183:349:HT73VBGX2:2:12208:8152:3409	hsa-mir-20a	92003385	+	ACTGCTAGCTGTAGAACTCCAGCTTCGGCCTGTCGCCAAATCAAACTGTCCAGTTACTGAACACTGTTCTATGGT	chr13	extension
NS500183:349:HT73VBGX2:2:12209:25599:7813	hsa-mir-20a	92003385	+	ACTGCTAGCTGTAGAACTCCAGCTTCGGCCTGTCGCCCAATCAAACTGTCCTGTTACTGAACACTGTTCTATGGT	chr13	extension
NS500183:349:HT73VBGX2:2:12306:5142:1662	hsa-mir-20a	92003385	+	ACTGCTAGCTGTAGAACTCCAGCTTCGGCCTGTCGCCCAATCAAACTGTCCTGTTACTGAACACTGTTCTATGGT	chr13	extension
NS500183:349:HT73VBGX2:2:12306:15055:15860	hsa-mir-20a	92003385	+	ACTGCTAGCTGTAGAACTCCAGCTTCGGCCTGTCGCCCAATCAAACTGTCCTGTTACTGAACACTGTTCTATGGT	chr13	extension
NS500183:349:HT73VBGX2:2:12309:4493:1902	hsa-mir-20a	92003385	+	ACTGCTAGCTGTAGAACTCCAGCTTCGGCCTGTCGCCCAATCAAACTGTCCTGTTACTGAACACTGCTCTATGGT	chr13	extension
NS500183:349:HT73VBGX2:2:13101:26553:11869	hsa-mir-20a	92003385	+	ACTGCTAGCTGTAGAACTCCAGCTTCGGCCTGTCGCCCAATCAAACTGTCCTGTTACTGAACACTGTTCTATGGT	chr13	extension
NS500183:349:HT73VBGX2:2:13101:8426:16527	hsa-mir-20a	92003385	+	ACTGCTAGCTGTAGAACTCCAGCTTCGGCCTGTCGCCCAATCAAACTGTCCTGTTACTGAACACTGTTCTATGGT	chr13	extension
NS500183:349:HT73VBGX2:2:13108:12444:3937	hsa-mir-20a	92003385	+	ACTGCTAGCTGTAGAACTCCAGCTTCGGCCTGTCGCCCAATCAAACTGTCTTGTTACTGAACACTGTTCTATGGA	chr13	extension
NS500183:349:HT73VBGX2:2:13205:7736:15713	hsa-mir-20a	92003385	+	ACTGCTAGCTGTAGAACTCCAGCTTCGGCCTGTCGCCCAATCAAACTGTCCTGTTACTGAACACTGTTCTATGGT	chr13	extension
NS500183:349:HT73VBGX2:2:13207:10836:19534	hsa-mir-20a	92003385	+	ACTGCTAGCTGTAGAACTCCAGCTTCGGCCTGTCGCCCAATCAAACTGTCCTGTTACTGAACACTGTTCTATGGT	chr13	extension
NS500183:349:HT73VBGX2:2:13208:8049:15460	hsa-mir-20a	92003385	+	ACTGCTAGCTGTAGAACTCCAGCTTCGGCCTGTCGCCCAATCAAACTGTCCTGTTACTGAACACTGTTCTATGGT	chr13	extension
NS500183:349:HT73VBGX2:2:13301:18507:9843	hsa-mir-20a	92003385	+	ACTGCTAGCTGTAGAACTCCAGCTTCGGCCTGTCGCCCAATCAAACTGTCCTGTTACTGAACACTGTTCTATG	chr13	extension
NS500183:349:HT73VBGX2:2:13304:26223:15850	hsa-mir-20a	92003385	+	ACTGCTAGCTGTAGAACTCCAGCTTCGGCCTGTCGCCCAATCAAACTGTCCTGTTACTGAACACTGTTCTATGGT	chr13	extension
NS500183:349:HT73VBGX2:2:13306:18936:7574	hsa-mir-20a	92003385	+	ACTGCTAGCTGCAGAACTCCAGCTTCGGCCTGTCGCCCAATCAAACTGTCCTGTTACTCAACACTGTTCTATGGT	chr13	extension
NS500183:349:HT73VBGX2:2:13308:12881:10839	hsa-mir-20a	92003385	+	ACTGCTAGCTGTAGAACTCCAGCTTCGGCCTGTCGCCCAATCAAACTGTCCTGTTACTGAACACTGTTCTATGGT	chr13	extension
NS500183:349:HT73VBGX2:2:13309:17411:14794	hsa-mir-20a	92003385	+	ACTGCTAGCTGTAGAACTCCAGCTTCGGCCTGTCGCCCAATCAAACTGTCCTGTTACTGAACACTGTTCTATGGT	chr13	extension
NS500183:349:HT73VBGX2:2:13311:6424:14401	hsa-mir-20a	92003385	+	ACTGCTAGCTGTAGAACTCCAGCTTCGGCCTGTCGCCCAATCAAACTGTCCTGTTACTGAACACTGTTCTATGGT	chr13	extension
NS500183:349:HT73VBGX2:2:21102:14466:17240	hsa-mir-20a	92003385	+	ACTGCTAGCTGTAGAACTCCAGCTTCGGCCTGTCGCCCAATCAAACTGTCCTGTTACTGAACACTGTTCTATGGT	chr13	extension
NS500183:349:HT73VBGX2:2:21107:15090:6102	hsa-mir-20a	92003385	+	ACTGCTAGCTGTAGAACTCCAGCTTCGGCCTGTCGCCCAATCAAACTGTCCTGTTACTGAACACTGTTCTATGGT	chr13	extension
NS500183:349:HT73VBGX2:2:21110:14920:7396	hsa-mir-20a	92003385	+	ACTGCTAGCTGTAGAACTCCATCTTCGGCCTGTCGCCCAATCAAACTGTCCTGTTACTGAACACTGTTCTATGGT	chr13	extension
NS500183:349:HT73VBGX2:2:21112:16707:20288	hsa-mir-20a	92003385	+	ACTGCTAGCTGTAGAACTCCAGCTTCGGCCTGTCACCCAATCAAACTGTCCTGTTACTGAACACTGTTCTATGGT	chr13	extension
NS500183:349:HT73VBGX2:2:21202:7878:4237	hsa-mir-20a	92003385	+	ACTGCTAGCTGTAGAACTCCAGCTTCGGCCTGTCGCCCAATCAAACTGTCCTGTTACTGAACACTGTTCTATGGT	chr13	extension
NS500183:349:HT73VBGX2:2:21210:25329:7801	hsa-mir-20a	92003385	+	ACTGCTAGCTGTAGAACTCCAGCTTCGGCCTGTCGCCCAATCAAACTGTCCTGTTACTGAACACTGTTCTATGGT	chr13	extension
[truncated: 46,479 more rows]

## Sheet: U87MG
Table S3. Segmental sequences wirth annotation for U87MG cells
[truncated: 14,083 more rows]
