# Supplementary material for: Nuclear Roles of Spliceosome-Associated microRNAs in Neuronal Cancer Cells
Source: Int J Mol Sci. 2025 Aug 28;26(17):8349. doi: 10.3390/ijms26178349 (PMC12428214; doi:10.3390/ijms26178349)
Supplement: Supplementary file 1 [file ijms-26-08349-s001.zip › mahlab Aviv et al Suppl Tables/Mahlab-Aviv et al_Suppl Table S4 (miRCancer-2 pages).xlsx]

## Sheet: miRCancer
Supplementary Table S4. Results from miRCancer with supporting evidence
miR-ID		Disease	Trend	Evidence
hsa-let-7a		glioma	down	Overexpressed let-7a inhibits glioma cell malignancy by directly targeting K-ras, independently of PTEN.
hsa-let-7a		glioma	down	Let-7a suppresses glioma cell proliferation and invasion through TGF-?/Smad3 signaling pathway by targeting HMGA2.
hsa-let-7c		glioma	down	Let-7c Inhibits the Proliferation, Invasion, and Migration of Glioma Cells via Targeting E2F5.
hsa-let-7f		glioma	down	Let-7f Inhibits Glioma Cell Proliferation, Migration, and Invasion by Targeting Periostin.
hsa-mir-100		glioma	down	Roles of microRNA-99 family in human glioma.
hsa-mir-101		glioma	down	miR-101 reverses hypomethylation of the PRDM16 promoter to disrupt mitochondrial function in astrocytoma cells.
hsa-mir-101		glioma	down	MicroRNA-101 inhibits proliferation, migration and invasion of human glioblastoma by targeting SOX9.
hsa-mir-101		glioma	down	miR-101 inhibits glioma cell invasion via the downregulation of COX-2.
hsa-mir-101		glioma	down	Long non-coding RNA MALAT1 promotes proliferation and suppresses apoptosis of glioma cells through derepressing Rap1B by sponging miR-101.
hsa-mir-101-3p		glioma	down	Long non-coding RNA SNHG6 promotes glioma tumorigenesis by sponging miR-101-3p.
hsa-mir-103		glioma	down	MicroRNA-103 suppresses glioma cell proliferation and invasion by targeting the brain-derived neurotrophic factor.
hsa-mir-103a-3p		glioma	down	Linc00152 promotes malignant progression of glioma stem cells by regulating miR-103a-3p/FEZF1/CDC25A pathway.
hsa-mir-105		glioma	down	MicroRNA-105 targets SOX9 and inhibits human glioma cell progression.
hsa-mir-105		glioma	down	MicroRNA-105 inhibits human glioma cell malignancy by directly targeting SUZ12.
hsa-mir-106a		glioma	down	MiR-106a inhibits glioma cell growth by targeting E2F1 independent of p53 status.
hsa-mir-106a		glioma	up	microRNA-106a induces the proliferation and apoptosis of glioma cells through regulating JNK/MAPK pathway.
hsa-mir-106b		glioma	up	Down-regulation of miR-106b suppresses the growth of human glioma cells.
hsa-mir-106b-5p		glioma	up	MicroRNA-106b-5p boosts glioma tumorigensis by targeting multiple tumor suppressor genes.
hsa-mir-107		glioma	down	P53-induced microRNA-107 inhibits proliferation of glioma cells and down-regulates the expression of CDK6 and Notch-2.
hsa-mir-107		glioma	down	MicroRNA-107 inhibits glioma cell migration and invasion by modulating Notch2 expression.
hsa-mir-107		glioma	down	Low-expression of microRNA-107 inhibits cell apoptosis in glioma by upregulation of SALL4.
hsa-mir-107		glioma	down	Upregulation of miR-107 Inhibits Glioma Angiogenesis and VEGF Expression.
hsa-mir-107		glioma	down	Knockdown of NEAT1 repressed the malignant progression of glioma through sponging miR-107 and inhibiting CDK14.
hsa-mir-10b		glioma	up	MicroRNA-10b induces glioma cell invasion by modulating MMP-14 and uPAR expression via HOXD10.
hsa-mir-10b		glioma	up	Neferine inhibits proliferation, migration and invasion of U251 glioma cells by down-regulation of miR-10b.
hsa-mir-1202		glioma	down	MiR-1202 functions as a tumor suppressor in glioma cells by targeting Rab1A.
hsa-mir-122		glioma	down	miR-122/Wnt/?-catenin regulatory circuitry sustains glioma progression.
hsa-mir-122		glioma	down	Knockdown of SOX2OT inhibits the malignant biological behaviors of glioblastoma stem cells via up-regulating the expression of miR-194-5p and miR-122.
hsa-mir-122		glioma	down	MiR-122 inhibits cell proliferation and induces apoptosis by targeting runt-related transcription factors 2 in human glioma.
hsa-mir-1231		glioma	down	MicroRNA-1231 exerts a tumor suppressor role through regulating the EGFR/PI3K/AKT axis in glioma.
hsa-mir-124		glioma	down	microRNA-124 Inhibits Migration and Invasion by Down-Regulating ROCK1 in Glioma.
hsa-mir-124		glioma	down	MiR-124 governs glioma growth and angiogenesis and enhances chemosensitivity by targeting R-Ras and N-Ras.
hsa-mir-124		glioma	down	Downregulation of microRNA-124 predicts poor prognosis in glioma patients.
hsa-mir-124		glioma	down	Identification of microRNAs associated with glioma diagnosis and prognosis.
hsa-mir-124		glioma	down	Inhibition of the Hedgehog signaling pathway suppresses cell proliferation by regulating the Gli2/miR-124/AURKA axis in human glioma cells.
hsa-mir-124-3p		glioma	down	Amentoflavone induces apoptosis and suppresses glycolysis in glioma cells by targeting miR-124-3p.
hsa-mir-124-3p		glioma	down	MicroRNA-124-3p represses cell growth and cell motility by targeting EphA2 in glioma.
hsa-mir-124-3p		glioma	down	MiR-124-3p suppresses glioma aggressiveness via targeting of Fra-2.
hsa-mir-124-5p		glioma	down	MiR-124-5p inhibits the growth of high-grade gliomas through posttranscriptional regulation of LAMB1.
hsa-mir-124a		glioma	down	miR-124a restoration inhibits glioma cell proliferation and invasion by suppressing IQGAP1 and ?-catenin.
hsa-mir-124a		glioma	down	microRNA-124a suppresses PHF19 over-expression, EZH2 hyper-activation, and aberrant cell proliferation in human glioma.
hsa-mir-125b		glioma	up	MiR-125b expression affects the proliferation and apoptosis of human glioma cells by targeting Bmf.
hsa-mir-125b		glioma	up	miR-125b Inhibits Connexin43 and Promotes Glioma Growth.
hsa-mir-125b		glioma	down	Serum MicroRNA-125b as a Potential Biomarker for Glioma Diagnosis.
hsa-mir-126		glioma	down	MicroRNA-126 acts as a tumor suppressor in glioma cells by targeting insulin receptor substrate 1 (IRS-1).
hsa-mir-128		glioma	down	MicroRNA-128 inhibits glioma cells proliferation by targeting transcription factor E2F3a.
hsa-mir-128		glioma	down	Targeting of the Bmi-1 oncogene/stem cell renewal factor by microRNA-128 inhibits glioma proliferation and self-renewal.
hsa-mir-128		glioma	down	MicroRNA-128 downregulates Bax and induces apoptosis in human embryonic kidney cells.
hsa-mir-128		glioma	down	MiR-128 inhibits tumor growth and angiogenesis by targeting p70S6K1.
hsa-mir-128		glioma	down	Proteomic screening and identification of microRNA-128 targets in glioma cells.
hsa-mir-128		glioma	down	Serum microRNA-128 as a biomarker for diagnosis of glioma.
hsa-mir-128-3p		glioma	down	LncRNA PVT1 Facilitates Tumorigenesis and Progression of Glioma via Regulation of MiR-128-3p/GREM1 Axis and BMP Signaling Pathway.
hsa-mir-1283		glioma	down	Overexpression of miR-1283 inhibits cell proliferation and invasion of glioma cells by targeting ATF4.
hsa-mir-129		glioma	down	MiR-129 triggers autophagic flux by regulating a novel Notch-1/ E2F7/Beclin-1 axis to impair the viability of human malignant glioma cells.
hsa-mir-129		glioma	down	LncRNA MALAT1/miR-129 axis promotes glioma tumorigenesis by targeting SOX2.
hsa-mir-129-5p		glioma	down	MiR-129-5p inhibits glioma cell progression in vitro and in vivo by targeting TGIF2.
hsa-mir-129-5p		glioma	down	MicroRNA-129-5p inhibits human glioma cell proliferation and induces cell cycle arrest by directly targeting DNMT3A.
hsa-mir-1294		glioma	down	MicroRNA-1294 inhibits the proliferation and enhances the chemosensitivity of glioma to temozolomide via the direct targeting of TPX2.
hsa-mir-1297		glioma	down	Involvement of microRNA-1297, a new regulator of HMGA1, in the regulation of glioma cell growth in vivo and in vitro.
hsa-mir-1301		glioma	down	Association between downexpression of miR-1301 and poor prognosis in patients with glioma.
hsa-mir-130a		glioma	down	Downregulation of miR-130a promotes cell growth and epithelial to mesenchymal transition by activating HMGB2 in glioma.
hsa-mir-130b		glioma	up	MicroRNA-130b promotes cell migration and invasion by targeting peroxisome proliferator-activated receptor gamma in human glioma.
hsa-mir-130b		glioma	up	MicroRNA-130b promotes cell proliferation and invasion by inhibiting peroxisome proliferator-activated receptor-? in human glioma cells.
hsa-mir-130b		glioma	up	miR-130b regulates the proliferation, invasion and apoptosis of glioma cells via targeting of CYLD.
hsa-mir-130b		glioma	up	MicroRNA-130b promotes cell migration and invasion by inhibiting peroxisome proliferator-activated receptor-? in human glioma.
hsa-mir-130b		glioma	up	Suppression of microRNA-130b inhibits glioma cell proliferation and invasion, and induces apoptosis by PTEN/AKT signaling.
hsa-mir-132		glioma	up	Upregulation of miR-132 expression in glioma and its clinical significance.
hsa-mir-132		glioma	down	miR-132 weakens proliferation and invasion of glioma cells via the inhibition of Gli1.
hsa-mir-132		glioma	down	Knockdown of long non-coding RNA NEAT1 inhibits glioma cell migration and invasion via modulation of SOX2 targeted by miR-132.
hsa-mir-132-3p		glioma	up	miR-132-3p boosts caveolae-mediated transcellular transport in glioma endothelial cells by targeting PTEN/PI3K/PKB/Src/Cav-1 signaling pathway.
hsa-mir-133a		glioma	down	miR-150-5p and miR-133a suppress glioma cell proliferation and migration through targeting membrane-type-1 matrix metalloproteinase.
hsa-mir-133b		glioma	down	miR-133b inhibits glioma cell proliferation and invasion by targeting Sirt1.
hsa-mir-133b		glioma	down	Down-regulation of MicroRNA-133 predicts poor overall survival and regulates the growth and invasive abilities in glioma.
hsa-mir-133b		glioma	down	MicroRNA-133b expression associates with clinicopathological features and prognosis in glioma.
hsa-mir-133b		glioma	down	miR-133b acts as a tumor suppressor and negatively regulates EMP2 in glioma.
hsa-mir-134		glioma	down	MicroRNA-134 modulates glioma cell U251 proliferation and invasion by targeting KRAS and suppressing the ERK pathway.
hsa-mir-135a		glioma	down	miR-135a inhibits glioma cell proliferation and invasion by directly targeting FOXO1.
hsa-mir-136		glioma	down	MiR-136 promotes apoptosis of glioma cells by targeting AEG-1 and Bcl-2.
hsa-mir-137		glioma	down	Overexpressed miRNA-137 inhibits human glioma cells growth by targeting Rac1.
hsa-mir-137		glioma	down	Long non-coding RNA XIST exerts oncogenic functions in human glioma by targeting miR-137.
hsa-mir-138-5p		glioma	down	MiR-218-5p targets LHFPL3 to regulate proliferation, migration, and epithelial-mesenchymal transitions of human glioma cells.
hsa-mir-139		glioma	down	MiR-139 Inhibits Mcl-1 Expression and Potentiates TMZ-Induced Apoptosis in Glioma.
hsa-mir-139-3p		glioma	down	MiRNA-139-3p inhibits the proliferation, invasion, and migration of human glioma cells by targeting MDA-9/syntenin.
hsa-mir-139-5p		glioma	down	MicroRNA-139-5p acts as a tumor suppressor by targeting ELTD1 and regulating cell cycle in glioblastoma multiforme.
hsa-mir-139-5p		glioma	down	Targeting the Notch1 oncogene by miR-139-5p inhibits glioma metastasis and epithelial-mesenchymal transition (EMT).
hsa-mir-140-5p		glioma	down	MicroRNA-140-5p inhibits cell proliferation and invasion by regulating VEGFA/MMP2 signaling in glioma.
hsa-mir-141		glioma	down	Epigenetic modification of miR-141 regulates SKA2 by an endogenous 'sponge' HOTAIR in glioma.
hsa-mir-141		glioma	down	MicroRNA-141 inhibits glioma cells growth and metastasis by targeting TGF-?2.
hsa-mir-141		glioma	down	MiR-200c and miR-141 inhibit ZEB1 synergistically and suppress glioma cell growth and migration.
hsa-mir-141-3p		glioma	down	miR-141-3p functions as a tumor suppressor modulating activating transcription factor 5 in glioma.
hsa-mir-143		glioma	down	miR-143 inhibits glycolysis and depletes stemness of glioblastoma stem-like cells.
hsa-mir-144-3p		glioma	down	miR-144-3p exerts anti-tumor effects in glioblastoma by targeting c-Met.
hsa-mir-144-3p		glioma	down	The Inhibition of miR-144-3p on Cell Proliferation and Metastasis by Targeting TOP2A in HCMV-Positive Glioblastoma Cells.
hsa-mir-145		glioma	down	NEDD9, a novel target of miR-145, increases the invasiveness of glioblastoma.
hsa-mir-145		glioma	down	MiR-145 reduces ADAM17 expression and inhibits in vitro migration and invasion of glioma cells.
hsa-mir-145		glioma	down	ROCK1, a novel target of miR-145, promotes glioma cell invasion.
hsa-mir-145		glioma	down	miR-145 Inhibits Migration and Invasion of Glioma Stem Cells by Targeting ABCG2.
hsa-mir-145		glioma	down	miR-145 is a potential biomarker for predicting clinical outcome in glioblastomas.
hsa-mir-1468-5p		glioma	down	MicroRNA-1468-5p inhibits glioma cell proliferation and induces cell cycle arrest by targeting RRM1.
hsa-mir-146a		glioma	down	MicroRNA-146a inhibits glioma development by targeting Notch1.
hsa-mir-146a		glioma	down	Microglial SMAD4 regulated by microRNA-146a promotes migration of microglia which support tumor progression in a glioma environment.
hsa-mir-146b		glioma	down	microRNA-146b inhibits glioma cell migration and invasion by targeting MMPs.
hsa-mir-146b-5p		glioma	down	miR-146b-5p inhibits glioma migration and invasion by targeting MMP16.
hsa-mir-148a		glioma	up	MiR-148a increases glioma cell migration and invasion by downregulating GADD45A in human gliomas with IDH1 R132H mutations.
hsa-mir-148b-3p		glioma	down	The Role of HOTAIR/miR-148b-3p/USF1 on Regulating the Permeability of BTB.
hsa-mir-150-5p		glioma	down	miR-150-5p and miR-133a suppress glioma cell proliferation and migration through targeting membrane-type-1 matrix metalloproteinase.
hsa-mir-152		glioma	down	MiR-15b and miR-152 reduce glioma cell invasion and angiogenesis via NRP-2 and MMP-3.
hsa-mir-153-3p		glioma	down	MicroRNA-153-3p enhances cell radiosensitivity by targeting BCL2 in human glioma.
hsa-mir-154		glioma	down	Downregulation of miR-154 in human glioma and its clinicopathological and prognostic significance.
hsa-mir-155		glioma	up	MicroRNA-155 Promotes Glioma Cell Proliferation via the Regulation of MXI1.
hsa-mir-155		glioma	up	Overexpression of microRNA-155 predicts poor prognosis in glioma patients.
hsa-mir-155		glioma	up	MiRNA-155 promotes proliferation by targeting caudal-type homeobox 1 (CDX1) in glioma cells.
hsa-mir-15a		glioma	up	Identification of microRNAs associated with glioma diagnosis and prognosis.
hsa-mir-15b		glioma	down	MiR-15b and miR-152 reduce glioma cell invasion and angiogenesis via NRP-2 and MMP-3.
hsa-mir-16		glioma	down	MicroRNA-16 inhibits glioma cell growth and invasion through suppression of BCL2 and the nuclear factor-?B1/MMP9 signaling pathway.
hsa-mir-16		glioma	down	Up-regulation of microRNA-16 in glioblastoma inhibits the function of endothelial cells and tumor angiogenesis by targeting Bmi-1.
hsa-mir-16		glioma	up	Identification of microRNAs associated with glioma diagnosis and prognosis.
hsa-mir-16-5p		glioma	down	MiR-16-5p is frequently down-regulated in astrocytic gliomas and modulates glioma cell proliferation, apoptosis and response to cytotoxic therapy.
hsa-mir-17		glioma	up	Identification and functional characterization of microRNAs involved in the malignant progression of gliomas.
hsa-mir-17		glioma	up	Increased expression of microRNA-17 predicts poor prognosis in human glioma.
hsa-mir-17		glioma	down	Decreased MiR-17 in glioma cells increased cell viability and migration by increasing the expression of Cyclin D1, p-Akt and Akt.
hsa-mir-181a		glioma	down	hsa-mir-181a and hsa-mir-181b function as tumor suppressors in human glioma cells.
hsa-mir-181a		glioma	up	MiR-181a regulates blood-tumor barrier permeability by targeting Kr�ppel-like factor 6.
hsa-mir-181a		glioma	down	Kaiso (ZBTB33) Downregulation by Mirna-181a Inhibits Cell Proliferation, Invasion, and the Epithelial-Mesenchymal Transition in Glioma Cells.
hsa-mir-181a		glioma	down	Circular RNA hsa_circ_0076248 promotes oncogenesis of glioma by sponging miR-181a to modulate SIRT1 expression.
hsa-mir-181b		glioma	down	hsa-mir-181a and hsa-mir-181b function as tumor suppressors in human glioma cells.
hsa-mir-181b		glioma	down	MiRNA-181b suppresses IGF-1R and functions as a tumor suppressor gene in gliomas.
hsa-mir-181b		glioma	down	MiR-181b suppresses proliferation of and reduces chemoresistance to temozolomide in U87 glioma stem cells.
hsa-mir-181b		glioma	down	MicroRNA-181b inhibits cellular proliferation and invasion of glioma cells via targeting Sal-like protein 4.
hsa-mir-181b		glioma	down	lncRNA CCAT1 Promotes Glioma Tumorigenesis by Sponging miR-181b.
hsa-mir-181c		glioma	down	MicroRNA-181 inhibits glioma cell�proliferation by targeting cyclin B1.
hsa-mir-181d		glioma	down	MiR-181d acts as a tumor suppressor in glioma by targeting K-ras and Bcl-2.
hsa-mir-181d		glioma	down	MicroRNA-181 inhibits glioma cell�proliferation by targeting cyclin B1.
hsa-mir-182		glioma	up	miR-182 as a prognostic marker for glioma progression and patient survival.
hsa-mir-182		glioma	up	The miR-183/96/182 Cluster Regulates Oxidative Apoptosis and Sensitizes Cells to Chemotherapy in Gliomas.
hsa-mir-183		glioma	up	The miR-183/96/182 Cluster Regulates Oxidative Apoptosis and Sensitizes Cells to Chemotherapy in Gliomas.
hsa-mir-183		glioma	up	Upregulation of miR-183 expression and its clinical significance in human brain glioma.
hsa-mir-184		glioma	down	Identification and functional characterization of microRNAs involved in the malignant progression of gliomas.
hsa-mir-184		glioma	down	MicroRNA-184 inhibits cell proliferation and invasion, and specifically targets TNFAIP2 in Glioma.
hsa-mir-184		glioma	up	Expression of microRNA-184 in glioma.
hsa-mir-185		glioma	down	LRRC4 inhibits glioma cell growth and invasion through a miR-185-dependent pathway.
hsa-mir-185-5p		glioma	down	Long noncoding RNA FOXD2-AS1 promotes glioma malignancy and tumorigenesis via targeting miR-185-5p/CCND2 axis.
hsa-mir-188		glioma	down	miR-188 Inhibits Glioma Cell Proliferation and Cell Cycle Progression Through Targeting ?-Catenin.
hsa-mir-18a-5p		glioma	up	Long noncoding RNA GAS5 regulates the proliferation, migration, and invasion of glioma cells by negatively regulating miR-18a-5p.
hsa-mir-1908		glioma	up	miR-1908 as a novel prognosis marker of glioma via promoting malignant phenotype and modulating SPRY4/RAF1 axis.
hsa-mir-193a-5p		glioma	down	MicroRNA-193a-5p exerts a tumor suppressor role in glioblastoma via modulating NOVA1.
hsa-mir-193b		glioma	up	miR-193b promotes cell proliferation by targeting Smad3 in human glioma.
hsa-mir-194		glioma	down	MicroRNA-194 represses glioma cell epithelial?to?mesenchymal transition by targeting Bmi1.
hsa-mir-194-5p		glioma	down	Knockdown of SOX2OT inhibits the malignant biological behaviors of glioblastoma stem cells via up-regulating the expression of miR-194-5p and miR-122.
hsa-mir-195		glioma	down	MicroRNA-195 Inhibits the Proliferation of Human Glioma Cells by Directly Targeting Cyclin D1 and Cyclin E1.
hsa-mir-198		glioma	down	Decreased microRNA-198 expression and its prognostic significance in human glioma.
hsa-mir-199a-3p		glioma	down	MicroRNA-199a-3p suppresses glioma cell proliferation by regulating the AKT/mTOR signaling pathway.
hsa-mir-199a-3p		glioma	down	Circulating miR-199a-3p in plasma and its potential diagnostic and prognostic value in glioma.
hsa-mir-19a		glioma	up	miR-19a and miR-19b Overexpression in Gliomas.
hsa-mir-19a		glioma	up	MicroRNA-19a promotes glioma cell growth by repressing LRIG1.
hsa-mir-19a		glioma	up	Identification of microRNA signature in different pediatric brain tumors.
hsa-mir-19b		glioma	up	miR-19a and miR-19b Overexpression in Gliomas.
hsa-mir-19b		glioma	up	Identification of microRNA signature in different pediatric brain tumors.
hsa-mir-200a		glioma	down	MiR-200a impairs glioma cell growth, migration, and invasion by targeting SIM2-s.
hsa-mir-200b		glioma	down	miR-200b as a prognostic factor targets multiple members of RAB family in glioma.
hsa-mir-200b		glioma	down	Decreased expression of microRNA-200b is an independent unfavorable prognostic factor for glioma patients.
hsa-mir-200b		glioma	down	[miR-200b suppresses glioma cell invasion by targeting PROM1].
hsa-mir-200b		glioma	down	miR-200b is a key regulator of tumor progression and metabolism targeting lactate dehydrogenase A in human malignant glioma.
hsa-mir-200b		glioma	down	MicroRNA-200b expression level is negatively associated with pathological grading in human gliomas.
hsa-mir-200b-3p		glioma	down	MicroRNA-200b-3p suppresses epithelial-mesenchymal transition and inhibits tumor growth of glioma through down-regulation of ERK5.
hsa-mir-200c		glioma	down	MiR-200c and miR-141 inhibit ZEB1 synergistically and suppress glioma cell growth and migration.
hsa-mir-200c		glioma	down	MiR-200c Inhibits the Tumor Progression of Glioma via Targeting Moesin.
hsa-mir-202		glioma	down	MicroRNA-202 inhibits cell proliferation, migration and invasion of glioma by directly targeting metadherin.
hsa-mir-203		glioma	down	MicroRNA 203 Modulates Glioma Cell Migration via Robo1/ERK/MMP-9 Signaling.
hsa-mir-203		glioma	down	Silencing of lncRNA-CCDC26 Restrains the Growth and Migration of Glioma Cells In Vitro and In Vivo Via Targeting miR-203.
hsa-mir-203		glioma	down	Bufalin Inhibits Cellular Proliferation and Cancer Stem Cell-Like Phenotypes via Upregulation of MiR-203 in Glioma.
hsa-mir-204		glioma	down	Loss of miR-204 expression enhances glioma migration and stem cell-like phenotype.
hsa-mir-204		glioma	down	Downregulation of miR-204 expression correlates with poor clinical outcome of glioma patients.
hsa-mir-204-3p		glioma	down	The miR-204-3p-targeted IGFBP2 pathway is involved in xanthohumol-induced glioma cell apoptotic death.
hsa-mir-205		glioma	down	MicroRNA-205 functions as a tumor suppressor in human glioblastoma cells by targeting VEGF-A.
hsa-mir-205		glioma	down	Identification of microRNA-205 as a potential prognostic indicator for human glioma.
hsa-mir-205		glioma	down	Downregulation of serum microRNA-205 as a potential diagnostic and prognostic biomarker for human glioma.
hsa-mir-205		glioma	down	TGF-?1 regulating miR-205/miR-195 expression affects the TGF-? signal pathway by respectively targeting SMAD2/SMAD7.
hsa-mir-20a		glioma	up	[Expression of hsa-miR-20a in human glioma tissues and its effect on the proliferation of human glioma cells in vitro].
hsa-mir-20a		glioma	up	DNMT1 mediates chemosensitivity by reducing methylation of miRNA-20a promoter in glioma cells.
hsa-mir-20a		glioma	up	MicroRNA-20a Regulates Glioma Cell Proliferation, Invasion, and Apoptosis by Targeting CUGBP Elav-Like Family Member 2.
hsa-mir-20a-5p		glioma	down	Long non-coding RNA SNHG16 contributes to glioma malignancy by competitively binding miR-20a-5p with E2F1.
hsa-mir-21		glioma	up	miR-21 Is Linked to Glioma Angiogenesis: A Co-Localization Study.
hsa-mir-21		glioma	up	Identification of microRNAs associated with glioma diagnosis and prognosis.
hsa-mir-21		glioma	up	MicroRNA-21 promotes glioma cell proliferation and inhibits senescence and apoptosis by targeting SPRY1 via the PTEN/PI3K/AKT signaling pathway.
hsa-mir-210		glioma	up	MicroRNA-210 overexpression predicts poorer prognosis in glioma patients.
hsa-mir-210		glioma	up	MiR-210 up-regulation inhibits proliferation and induces apoptosis in glioma cells by targeting SIN3A.
hsa-mir-211		glioma	down	MicroRNA-211 expression is down-regulated and associated with poor prognosis in human glioma.
hsa-mir-211		glioma	down	The Effect of MCM3AP-AS1/miR-211/KLF5/AGGF1 Axis Regulating Glioblastoma Angiogenesis.
hsa-mir-214		glioma	up	Associations between the Expression of micro-RNA 214 and clinicopathologic parameters of glioma.
hsa-mir-214		glioma	down	miRNA-214 inhibits cellular proliferation and migration in glioma cells targeting caspase-1 involved in pyroptosis.
hsa-mir-215		glioma	up	MiR-215, an activator of the CTNNBIP1/?-catenin pathway, is a marker of poor prognosis in human glioma.
hsa-mir-215		glioma	up	MicroRNA-215 enhances invasion and migration by targeting retinoblastoma tumor suppressor gene 1 in high-grade glioma.
hsa-mir-216a		glioma	down	Overexpression of MicroRNA-216a Suppresses Proliferation, Migration, and Invasion of Glioma Cells By Targeting Leucine-rich Repeat-containing G Protein-coupled Receptor 5.
hsa-mir-216b		glioma	down	miR-216b inhibits glioma cell migration and invasion through suppression of FoxM1.
hsa-mir-216b		glioma	down	Downregulation of microRNA-216b contributes to glioma cell growth and migration by promoting AEG-1-mediated signaling.
hsa-mir-217		glioma	down	MicroRNA-217 inhibits cell proliferation and invasion by targeting Runx2 in human glioma.
hsa-mir-217		glioma	down	TTBK2 circular RNA promotes glioma malignancy by regulating miR-217/HNF1?/Derlin-1 pathway.
hsa-mir-218		glioma	down	MicroRNA-218 Inhibits Glioma Invasion, Migration, Proliferation and Cancer Stem-like Cell Self-renewal by Targeting the Polycomb Group Gene Bmi1.
hsa-mir-218		glioma	down	Expression of microRNA-218 and its clinicopathological and prognostic significance in human glioma cases.
hsa-mir-218		glioma	down	miR-218 inhibits the proliferation of glioma U87 cells through the inactivation of the CDK6/cyclin D1/p21(Cip1/Waf1) pathway.
hsa-mir-218		glioma	down	miR-218 inhibits the tumorgenesis and proliferation of glioma cells by targeting Robo1.
hsa-mir-218-5p		glioma	down	miR-218-5p inhibits the stem cell properties and invasive ability of the A2B5+CD133- subgroup of human glioma stem cells.
hsa-mir-218-5p		glioma	down	MiR-218-5p targets LHFPL3 to regulate proliferation, migration, and epithelial-mesenchymal transitions of human glioma cells.
hsa-mir-219		glioma	down	MicroRNA-219 exerts a tumor suppressive role in glioma via targeting Sal-like protein 4.
hsa-mir-219-5p		glioma	down	miR-219-5p Inhibits Receptor Tyrosine Kinase Pathway by Targeting EGFR in Glioblastoma.
hsa-mir-221		glioma	up	Co-suppression of miR-221/222 cluster suppresses human glioma cell growth by targeting p27kip1 in vitro and in vivo.
hsa-mir-221		glioma	up	MiR-221 and miR-222 target PUMA to induce cell survival in glioblastoma.
hsa-mir-221		glioma	up	Uptake by human glioma cell lines and biological effects of a peptide-nucleic acids targeting miR-221.
hsa-mir-221		glioma	up	MicroRNA-221 targeting PI3-K/Akt signaling axis induces cell proliferation and BCNU resistance in human glioblastoma.
hsa-mir-221		glioma	up	MiR-221/222 promote human glioma cell invasion and angiogenesis by targeting TIMP2.
hsa-mir-221		glioma	down	Suppression of miR-221 inhibits glioma cells proliferation and invasion via targeting SEMA3B.
hsa-mir-222		glioma	up	Co-suppression of miR-221/222 cluster suppresses human glioma cell growth by targeting p27kip1 in vitro and in vivo.
hsa-mir-222		glioma	up	MiR-221 and miR-222 target PUMA to induce cell survival in glioblastoma.
hsa-mir-222		glioma	up	MiR-221/222 promote human glioma cell invasion and angiogenesis by targeting TIMP2.
hsa-mir-224		glioma	up	Upregulation of microRNA-224 confers a poor prognosis in glioma patients.
hsa-mir-23a		glioma	up	Targeting microRNA-23a to inhibit glioma cell invasion via HOXD10.
hsa-mir-23a		glioma	up	Identification of microRNAs associated with glioma diagnosis and prognosis.
hsa-mir-23b		glioma	down	miRNA expression profiling in migrating glioblastoma cells: regulation of cell migration and invasion by miR-23b via targeting of Pyk2.
hsa-mir-23b		glioma	up	Long Non-coding RNA TUSC7, a Target of miR-23b, Plays Tumor-Suppressing Roles in Human Gliomas.
hsa-mir-24		glioma	up	MiR-24 regulates the proliferation and invasion of glioma by ST7L via ?-catenin/Tcf-4 signaling.
hsa-mir-24		glioma	up	Identification of microRNA signature in different pediatric brain tumors.
hsa-mir-24-3p		glioma	up	miR-24-3p and miR-27a-3p promote cell proliferation in glioma cells via cooperative regulation of MXI1.
hsa-mir-25		glioma	up	miR-25 promotes glioma cell proliferation by targeting CDKN1C.
hsa-mir-26a		glioma	up	MicroRNA-26a Promotes Tumor Growth and Angiogenesis in Glioma by Directly Targeting Prohibitin.
hsa-mir-26a		glioma	down	Identification of microRNA signature in different pediatric brain tumors.
hsa-mir-26b		glioma	down	Role of microRNA-26b in glioma development and its mediated regulation on EphA2.
hsa-mir-27a		glioma	down	Emerging role of microRNA-27a in human malignant glioma cell survival via targeting of prohibitin.
hsa-mir-27a		glioma	up	MiR-27a regulates Wnt/beta-catenin signaling through targeting SFRP1 in glioma.
hsa-mir-27a		glioma	up	Identification of microRNA signature in different pediatric brain tumors.
hsa-mir-27a-3p		glioma	up	miR-24-3p and miR-27a-3p promote cell proliferation in glioma cells via cooperative regulation of MXI1.
hsa-mir-27b		glioma	up	Expression and function of miR-27b in human glioma.
hsa-mir-27b		glioma	up	MicroRNA-27b inhibits Spry2 expression and promotes cell invasion in glioma U251 cells.
hsa-mir-29a		glioma	down	MiR-29a Inhibits Glioma Tumorigenesis through a Negative Feedback Loop of TRAF4/Akt Signaling.
hsa-mir-29b		glioma	down	MiR-29b inhibits the growth of glioma via MYCN dependent way.
hsa-mir-29c		glioma	down	MiR-29c inhibits glioma cell proliferation, migration, invasion and angiogenesis.
hsa-mir-301a		glioma	up	Serum exosomal miR-301a as a potential diagnostic and prognostic biomarker for human glioma.
hsa-mir-30a		glioma	down	miR-30a inhibits glioma progression and stem cell?like properties by repression of Wnt5a.
hsa-mir-30a-5p		glioma	up	Analysis of hsa-miR-30a-5p Expression in Human Gliomas.
hsa-mir-30a-5p		glioma	up	MiR-30a-5p is induced by Wnt/?-catenin pathway and promotes glioma cell invasion by repressing NCAM.
hsa-mir-30b-5p		glioma	down	MiR-30b-5p modulates glioma cell proliferation by direct targeting MTDH.
hsa-mir-30e		glioma	up	Ionizing radiation-inducible miR-30e promotes glioma cell invasion through EGFR stabilization by directly targeting CBL-B.
hsa-mir-30e*		glioma	up	MicroRNA-30e* promotes human glioma cell invasiveness in an orthotopic xenotransplantation model by disrupting the NF-?B/I?B? negative feedback loop.
hsa-mir-3175		glioma	up	HOXB1 Is a Tumor Suppressor Gene Regulated by miR-3175 in Glioma.
hsa-mir-320		glioma	down	MicroRNA-320 inhibits cell proliferation in glioma by targeting E2F1.
hsa-mir-320a		glioma	down	miR-320a functions as a suppressor for gliomas by targeting SND1 and ?-catenin, and predicts the prognosis of patients.
hsa-mir-320a		glioma	down	miRNA-320a inhibits glioma cell invasion and migration by directly targeting aquaporin 4.
hsa-mir-320c		glioma	down	Down-regulation of miRNA-320c promotes tumor growth and metastasis and predicts poor prognosis in human glioma.
hsa-mir-320d		glioma	down	Downregulation of MicroRNA-320d predicts poor overall survival and promotes the growth and invasive abilities in glioma.
hsa-mir-326		glioma	down	The neuronal microRNA miR-326 acts in a feedback loop with notch and has therapeutic potential against brain tumors.
hsa-mir-326		glioma	down	MicroRNA-326 functions as a tumor suppressor in glioma by targeting the Nin one binding protein (NOB1).
hsa-mir-326		glioma	down	Targeting the SMO oncogene by miR-326 inhibits glioma biological behaviors and stemness.
hsa-mir-326		glioma	down	Knockdown of long non-coding RNA HOTAIR inhibits malignant biological behaviors of human glioma cells via modulation of miR-326.
hsa-mir-328		glioma	up	MiR-328 promotes glioma cell invasion via SFRP1-dependent Wnt-signaling activation.
hsa-mir-328		glioma	down	microRNA-328 is a favorable prognostic marker in human glioma via suppressing invasive and proliferative phenotypes of malignant cells.
hsa-mir-335		glioma	up	Tumor microRNA-335 expression is associated with poor prognosis in human glioma.
hsa-mir-338		glioma	down	MiR-338 suppresses cell proliferation and invasion by targeting CTBP2 in glioma.
hsa-mir-338-3p		glioma	down	Mir-338-3p Inhibits Malignant Biological Behaviors of Glioma Cells by Targeting MACC1 Gene.
hsa-mir-338-5p		glioma	up	MiR-338-5p Promotes Glioma Cell Invasion by Regulating TSHZ3 and MMP2.
hsa-mir-338-5p		glioma	down	MicroRNA-338-5p plays a tumor suppressor role in glioma through inhibition of the MAPK-signaling pathway by binding to FOXD1.
hsa-mir-33a		glioma	up	miR-33a promotes glioma-initiating cell self-renewal via PKA and NOTCH pathways.
hsa-mir-33a-5p		glioma	down	Long non-coding RNA DANCR facilitates glioma malignancy by sponging miR-33a-5p.
hsa-mir-34a		glioma	down	MicroRNA-34a inhibits glioblastoma growth by targeting multiple oncogenes.
hsa-mir-34a		glioma	down	microRNA-34a is tumor suppressive in brain tumors and glioma stem cells.
hsa-mir-34a		glioma	down	MicroRNA-34a induces apoptosis in the human glioma cell line, A172, through enhanced ROS production and NOX2 expression.
hsa-mir-34a		glioma	down	miR-34a attenuates glioma cells progression and chemoresistance via targeting PD-L1.
hsa-mir-34c-3p		glioma	down	Differential effects of miR-34c-3p and miR-34c-5p on the proliferation, apoptosis and invasion of glioma cells.
hsa-mir-34c-5p		glioma	down	Differential effects of miR-34c-3p and miR-34c-5p on the proliferation, apoptosis and invasion of glioma cells.
hsa-mir-361-5p		glioma	down	MicroRNA-361-5p inhibits epithelial-to-mesenchymal transition of glioma cells through targeting Twist1.
hsa-mir-361-5p		glioma	down	miR-361-5p inhibits glioma migration and invasion by targeting SND1.
hsa-mir-3663-3p		glioma	up	MiR-363-3p modulates cell growth and invasion in glioma by directly targeting pyruvate dehydrogenase B.
hsa-mir-370		glioma	down	Knockdown of Long Non-Coding RNA KCNQ1OT1 Restrained Glioma Cells' Malignancy by Activating miR-370/CCNE2 Axis.
hsa-mir-370-3p		glioma	down	MicroRNA-370-3p inhibits human glioma cell proliferation and induces cell cycle arrest by directly targeting ?-catenin.
hsa-mir-372		glioma	up	Correlation of microrna-372 upregulation with poor prognosis in human glioma.
hsa-mir-373		glioma	down	miR-373 Inhibits Glioma Cell U251 Migration and Invasion by Down-Regulating CD44 and TGFBR2.
hsa-mir-373		glioma	down	Down-expression of miR-373 predicts poor prognosis of glioma and could be a potential therapeutic target.
hsa-mir-375		glioma	down	Correlation of microRNA-375 downregulation with unfavorable clinical outcome of patients with glioma.
hsa-mir-375		glioma	down	Knockdown of long non-coding RNA LUCAT1 inhibits cell viability and invasion by regulating miR-375 in glioma.
hsa-mir-375		glioma	down	MicroRNA-375 inhibits glioma cell proliferation and migration by downregulating RWDD3 in vitro.
hsa-mir-378		glioma	down	Decreased expression of miR-378 correlates with tumor invasiveness and poor prognosis of patients with glioma.
hsa-mir-379		glioma	down	MicroRNA-379 inhibits cell proliferation and invasion in glioma via targeting metadherin and regulating PTEN/AKT pathway.
hsa-mir-383		glioma	down	Downregulation of miR-383 promotes glioma cell invasion by targeting insulin-like growth factor 1 receptor.
hsa-mir-383		glioma	down	MicroRNA-383 inhibits anchorage-independent growth and induces cell cycle arrest of glioma cells by targeting CCND1.
hsa-mir-383		glioma	down	MicroRNA-383 expression regulates proliferation, migration, invasion, and apoptosis in human glioma cells.
hsa-mir-384		glioma	down	CRNDE Promotes Malignant Progression of Glioma by Attenuating miR-384/PIWIL4/STAT3 Axis.
hsa-mir-409-3p		glioma	down	MicroRNA-409-3p Represses Glioma Cell Invasion and Proliferation by Targeting High-mobility Group Nucleosome Binding Domain 5.
hsa-mir-410		glioma	down	Long noncoding RNA OIP5-AS1 targets Wnt-7b to affect glioma progression via modulation of miR-410.
hsa-mir-421		glioma	down	MiR-421 inhibits the malignant phenotype in glioma by directly targeting MEF2D.
hsa-mir-422a		glioma	down	miR-422a Inhibits Glioma Proliferation and Invasion by Targeting IGF1 and IGF1R.
hsa-mir-423-3p		glioma	up	MicroRNA-423-3p promotes glioma growth by targeting PANX2.
hsa-mir-423-5p		glioma	up	miR-423-5p contributes to a malignant phenotype and temozolomide chemoresistance in glioblastomas.
hsa-mir-424		glioma	down	MiR-424 functions as a tumor suppressor in glioma cells and is down-regulated by DNA methylation.
hsa-mir-424		glioma	down	MicroRNA-424 inhibits cell migration, invasion and epithelial-mesenchymal transition in human glioma by targeting KIF23 and functions as a novel prognostic predictor.
hsa-mir-429		glioma	down	miR-429 inhibits glioma invasion through BMK1 suppression.
hsa-mir-429		glioma	up	The Potential Prognostic Value of MicroRNA-429 for Human Gliomas.
hsa-mir-4295		glioma	up	RUNX3 is down-regulated in glioma by Myc-regulated miR-4295.
hsa-mir-433-3p		glioma	down	MiR-433-3p suppresses cell growth and enhances chemosensitivity by targeting CREB in human glioma.
hsa-mir-451		glioma	down	MiRNA-451 plays a role as tumor suppressor in human glioma cells.
hsa-mir-451		glioma	down	MicroRNA miR-451 downregulates the PI3K/AKT pathway through CAB39 in human glioma.
hsa-mir-451		glioma	down	miRNA-451 inhibits glioma cell proliferation and invasion by downregulating glucose transporter 1.
hsa-mir-451		glioma	down	miRNA-451 inhibits glioma cell proliferation and invasion through the mTOR/HIF-1?/VEGF signaling pathway by targeting CAB39.
hsa-mir-452		glioma	down	Downregulation of miR-452 Promotes Stem-Like Traits and Tumorigenicity of Gliomas.
hsa-mir-454-3p		glioma	down	miR-454-3p Is an Exosomal Biomarker and Functions as a Tumor Suppressor in Glioma.
hsa-mir-483-5p		glioma	down	MiR-483-5p suppresses the proliferation of glioma cells via directly targeting ERK1.
hsa-mir-485-5p		glioma	down	A tumor-suppressive microRNA, miRNA-485-5p, inhibits glioma cell proliferation and invasion by down-regulating TPD52L2.
hsa-mir-486		glioma	up	miR-486 sustains NF-?B activity by disrupting multiple NF-?B-negative feedback loops.
hsa-mir-489		glioma	down	miR-489 inhibits proliferation, cell cycle progression and induces apoptosis of glioma cells via targeting SPIN1-mediated PI3K/AKT pathway.
hsa-mir-494		glioma	up	Ionizing radiation-inducible miR-494 promotes glioma cell invasion through EGFR stabilization by targeting p190B RhoGAP.
hsa-mir-495		glioma	down	MicroRNA-495 inhibits proliferation of glioblastoma multiforme cells by downregulating cyclin-dependent kinase 6.
hsa-mir-495		glioma	down	miR-495 mediates metabolic shift in glioma cells via targeting Glut1.
hsa-mir-495		glioma	down	Hsa-miR-495 acts as a tumor suppressor gene in glioma via the negative regulation of MYB.
hsa-mir-497		glioma	up	Hypoxia-induced miR-497 decreases glioma cell sensitivity to TMZ by inhibiting apoptosis.
hsa-mir-497		glioma	down	Reduced expression of microRNA-497 is associated with greater angiogenesis and poor prognosis in human gliomas.
hsa-mir-497		glioma	down	miR-497/Wnt3a/c-jun feedback loop regulates growth and epithelial-to-mesenchymal transition phenotype in glioma cells.
hsa-mir-503		glioma	down	miR-503 inhibits cell proliferation and invasion in glioma by targeting L1CAM.
hsa-mir-506		glioma	down	miR-506 functions as a tumor suppressor in glioma by targeting STAT3.
hsa-mir-508-5p		glioma	down	MiR-508-5p is a prognostic marker and inhibits cell proliferation and migration in glioma.
hsa-mir-509-3p		glioma	down	MicroRNA-509-3p inhibits cell proliferation and invasion via downregulation of X-linked inhibitor of apoptosis in glioma.
hsa-mir-519a		glioma	down	MiR-519a functions as a tumor suppressor in glioma by targeting the oncogenic STAT3 pathway.
hsa-mir-520b		glioma	down	MiR-520b inhibits the development of glioma by directly targeting MBD2.
hsa-mir-520c		glioma	down	MicroRNA-520c inhibits glioma cell migration and invasion by the suppression of transforming growth factor-? receptor type 2.
hsa-mir-520d-5p		glioma	down	MicroRNA-520d-5p inhibits human glioma cell proliferation and induces cell cycle arrest by directly targeting PTTG1.
hsa-mir-527		glioma	up	Identification of microRNA signature in different pediatric brain tumors.
hsa-mir-539		glioma	down	MicroRNA-539 inhibits glioma cell proliferation and invasion by targeting DIXDC1.
hsa-mir-539-5p		glioma	down	Long Non-coding RNA LINC00339 Stimulates Glioma Vasculogenic Mimicry Formation by Regulating the miR-539-5p/TWIST1/MMPs Axis.
hsa-mir-543		glioma	down	miR-543 functions as a tumor suppressor in glioma in vitro and in vivo.
hsa-mir-544		glioma	down	MicroRNA-544 inhibits glioma proliferation, invasion and migration but induces cell apoptosis by targeting PARK7.
hsa-mir-548b		glioma	down	miR-548b inhibits the proliferation and invasion of malignant gliomas by targeting metastasis tumor-associated protein-2.
hsa-mir-548c-3p		glioma	down	MicroRNA-548c-3p inhibits T98G glioma cell proliferation and migration by downregulating c-Myb.
hsa-mir-5582-3p		glioma	down	Hsa-miR-5582-3P regulatory effect on TGF? signaling through targeting of TGF?-R1, TGF?-R2, SMAD3, and SMAD4 transcripts.
hsa-mir-566		glioma	up	MicroRNA-566 activates EGFR signaling and its inhibition sensitizes glioblastoma cells to nimotuzumab.
hsa-mir-584		glioma	down	MicroRNA-584 functions as a tumor suppressor and targets PTTG1IP in glioma.
hsa-mir-584		glioma	up	Identification of microRNA signature in different pediatric brain tumors.
hsa-mir-592		glioma	down	MiR-592 functions as a tumor suppressor in glioma by targeting IGFBP2.
hsa-mir-592		glioma	down	MiR-592 suppresses the development of glioma by regulating Rho-associated protein kinase.
hsa-mir-599		glioma	down	miR-599 inhibits proliferation and invasion of glioma by targeting periostin.
hsa-mir-599		glioma	down	MiR-599 as a potential biomarker for prognosis of glioma.
hsa-mir-599		glioma	down	MicroRNA-599 suppresses glioma progression by targeting RAB27B.
hsa-mir-603		glioma	up	miR-603 promotes glioma cell growth via Wnt/?-catenin pathway by inhibiting WIF1 and CTNNBIP1.
hsa-mir-610		glioma	down	MicroRNA-610 is downregulated in glioma cells, and inhibits proliferation and motility by directly targeting MDM2.
hsa-mir-613		glioma	down	MicroRNA-613 impedes the proliferation and invasion of glioma cells by targeting cyclin-dependent kinase 14.
hsa-mir-613		glioma	down	Role of miR-613 as a tumor suppressor in glioma cells by targeting SOX9.
hsa-mir-616		glioma	up	MiR-616 promotes proliferation and inhibits apoptosis in glioma cells by suppressing expression of SOX7 via the Wnt signaling pathway.
hsa-mir-622		glioma	down	miR-622 suppresses proliferation, invasion and migration by directly targeting activating transcription factor 2 in glioma cells.
hsa-mir-625		glioma	down	MicroRNA-625 inhibits the proliferation and increases the chemosensitivity of glioma by directly targeting AKT2.
hsa-mir-630		glioma	down	Inhibition of miR-630 enhances the cell resistance to radiation by directly targeting CDC14A in human glioma.
hsa-mir-634		glioma	down	MiR-634 sensitizes glioma cells to temozolomide by targeting CYR61 through Raf-ERK signaling pathway.
hsa-mir-650		glioma	up	MicroRNA-650 expression in glioma is associated with prognosis of patients.
hsa-mir-656		glioma	down	miR-656 inhibits glioma tumorigenesis through repression of BMPR1A.
hsa-mir-661		glioma	down	MiR-661 inhibits glioma cell proliferation, migration and invasion by targeting hTERT.
hsa-mir-675		glioma	up	Long Non-Coding RNA H19 Promotes Glioma Cell Invasion by Deriving miR-675.
hsa-mir-7		glioma	down	MicroRNA-sensitive oncolytic measles viruses for cancer-specific vector tropism.
hsa-mir-7		glioma	down	MicroRNA-7 directly targets insulin-like growth factor 1 receptor to inhibit cellular growth and glucose metabolism in gliomas.
hsa-mir-7-5p		glioma	down	Circ-U2AF1 promotes human glioma via derepressing neuro-oncological ventral antigen 2 by sponging hsa-miR-7-5p.
hsa-mir-9		glioma	up	[MiR-9 regulates the expression of CBX7 in human glioma].
hsa-mir-9		glioma	up	The CREB-miR-9 negative feedback minicircuitry coordinates the migration and proliferation of glioma cells.
hsa-mir-9		glioma	up	Increased expression of microRNA-9 predicts an unfavorable prognosis in human glioma.
hsa-mir-9		glioma	up	Identification of microRNAs associated with glioma diagnosis and prognosis.
hsa-mir-92a-3p		glioma	up	miR-92a-3p Exerts Various Effects in Glioma and Glioma Stem-Like Cells Specifically Targeting CDH1/?-Catenin and Notch-1/Akt Signaling Pathways.
hsa-mir-92a-3p		glioma	up	The long non-coding RNA SNHG14 inhibits cell proliferation and invasion and promotes apoptosis by sponging miR-92a-3p in glioma.
hsa-mir-92b		glioma	up	MiR-92b inhibitor promoted glioma cell apoptosis via targeting DKK3 and blocking the Wnt/beta-catenin signaling pathway.
hsa-mir-93		glioma	up	[Overexpressed microRNA-93 inhibits the proliferation and promotes apoptosis of A172 glioma cells].
hsa-mir-93		glioma	up	miR-93 promotes cell proliferation in gliomas through activation of PI3K/Akt signaling pathway.
hsa-mir-93		glioma	up	MicroRNA-93 promotes the malignant phenotypes of human glioma cells and induces their chemoresistance to temozolomide.
hsa-mir-93		glioma	down	Evaluation Expression of Microrna-93 and Integrin ?8 in Different Types of Glioma Tumors
hsa-mir-93		glioma	up	MiRNA-93 functions as an oncogene in glioma by directly targeting RBL2.
hsa-mir-936		glioma	down	MicroRNA-936 induces cell cycle arrest and inhibits glioma cell proliferation by targeting CKS1.
hsa-mir-96		glioma	up	The miR-183/96/182 Cluster Regulates Oxidative Apoptosis and Sensitizes Cells to Chemotherapy in Gliomas.
hsa-mir-96		glioma	up	miR-96/HBP1/Wnt/?-catenin regulatory circuitry promotes glioma growth.
hsa-mir-96		glioma	up	MicroRNA-96 Regulates Apoptosis by Targeting PDCD4 in Human Glioma Cells.
hsa-mir-98		glioma	down	Overexpression of RKIP inhibits cell invasion in glioma cell lines through upregulation of miR-98.
hsa-mir-98		glioma	down	Overexpression of miR-98 inhibits cell invasion in glioma cell lines via downregulation of IKK?.
hsa-mir-98		glioma	down	Methylation-induced downregulation and tumor-suppressive role of microRNA-98 in glioma through targeting Sal-like protein 4.
hsa-mir-98		glioma	down	MiR-98 Promotes Apoptosis of Glioma Cells via Suppressing IKBKE/NF-?B Pathway.
hsa-mir-99a		glioma	down	Roles of microRNA-99 family in human glioma.
hsa-mir-99b		glioma	down	Roles of microRNA-99 family in human glioma.
miR-ID		Disease	Trend	Evidence
hsa-let-7e		glioblastoma	down	Knockdown of NEAT1 restrained the malignant progression of glioma stem cells by activating microRNA let-7e.
hsa-let-7g-5p		glioblastoma	down	miRNA microarray reveals specific expression in the peripheral blood of glioblastoma patients.
hsa-mir-100		glioblastoma	down	microRNA-100 Targets SMRT/NCOR2, Reduces Proliferation, and Improves Survival in Glioblastoma Animal Models.
hsa-mir-100		glioblastoma	down	Overexpression of miR-100 inhibits cell proliferation, migration, and chemosensitivity in human glioblastoma through FGFR3.
hsa-mir-100		glioblastoma	down	Serum miR-100 is a potential biomarker for detection and outcome prediction of glioblastoma patients.
hsa-mir-101		glioblastoma	down	miR-101 is down-regulated in glioblastoma resulting in EZH2-induced proliferation, migration, and angiogenesis.
hsa-mir-101		glioblastoma	down	Expression of 19 microRNAs in glioblastoma and comparison with other brain neoplasia of grades I-III.
hsa-mir-101		glioblastoma	down	Novel Therapy for Glioblastoma Multiforme by Restoring LRRC4 in Tumor Cells: LRRC4 Inhibits Tumor-Infitrating Regulatory T Cells by Cytokine and Programmed Cell Death 1-Containing Exosomes.
hsa-mir-106a		glioblastoma	down	Decreased miR-106a inhibits glioma cell glucose uptake and proliferation by targeting SLC2A3 in GBM.
hsa-mir-107		glioblastoma	down	LncRNA LINC00152 promoted glioblastoma progression through targeting the miR-107 expression.
hsa-mir-10b		glioblastoma	up	Oncogenic effects of miR-10b in glioblastoma stem cells.
hsa-mir-10b		glioblastoma	up	Expression of 19 microRNAs in glioblastoma and comparison with other brain neoplasia of grades I-III.
hsa-mir-10b		glioblastoma	up	MicroRNA-10b mediates TGF-?1-regulated glioblastoma proliferation, migration and epithelial-mesenchymal transition.
hsa-mir-1179		glioblastoma	down	MicroRNA-1179 inhibits glioblastoma cell proliferation and cell cycle progression via directly targeting E2F transcription factor 5.
hsa-mir-124		glioblastoma	down	miR-124 and miR-137 inhibit proliferation of glioblastoma multiforme cells and induce differentiation of brain tumor stem cells.
hsa-mir-124		glioblastoma	down	Downregulation of miR-124 promotes the growth and invasiveness of glioblastoma cells involving upregulation of PPP1R13L.
hsa-mir-124		glioblastoma	down	miR-124 suppresses the migration and invasion of glioma cells in�vitro via Capn4.
hsa-mir-124		glioblastoma	down	miR-124 Acts as a Tumor Suppressor in Glioblastoma via the Inhibition of Signal Transducer and Activator of Transcription 3.
hsa-mir-124		glioblastoma	down	MiR-124 Functions as a Tumor Suppressor via Targeting hCLOCK1 in Glioblastoma.
hsa-mir-124		glioblastoma	down	miR-124 suppresses glioblastoma growth and potentiates chemosensitivity by inhibiting AURKA.
hsa-mir-124a		glioblastoma	down	miR-124a is frequently down-regulated in glioblastoma and is involved in migration and invasion.
hsa-mir-125a		glioblastoma	down	miR-29b and miR-125a regulate podoplanin and suppress invasion in glioblastoma.
hsa-mir-125a-5p		glioblastoma	down	MiRNA-125a-5p inhibits glioblastoma cell proliferation and promotes cell differentiation by targeting TAZ.
hsa-mir-125b		glioblastoma	down	Myc-associated zinc finger protein (MAZ) is regulated by miR-125b and mediates VEGF-induced angiogenesis in glioblastoma.
hsa-mir-125b		glioblastoma	up	miR-125b promotes cell proliferation by directly targeting Lin28 in glioblastoma stem cells with low expression levels of miR-125b.
hsa-mir-126		glioblastoma	down	MiR-126 Regulates the ERK Pathway via Targeting KRAS to Inhibit the Glioma Cell Proliferation and Invasion.
hsa-mir-126		glioblastoma	down	Down-regulation of MicroRNA-126 in Glioblastoma and its Correlation with Patient Prognosis: A Pilot Study.
hsa-mir-127-3p		glioblastoma	down	Next Generation Sequencing Analysis of miRNAs: MiR-127-3p Inhibits Glioblastoma Proliferation and Activates TGF-? Signaling by Targeting SKI.
hsa-mir-127-3p		glioblastoma	up	MicroRNA-127-3p promotes glioblastoma cell migration and invasion by targeting the tumor-suppressor gene SEPT7.
hsa-mir-128		glioblastoma	down	Micro-RNA-128 (miRNA-128) down-regulation in glioblastoma targets ARP5 (ANGPTL6), Bmi-1 and E2F-3a, key regulators of brain cell proliferation.
hsa-mir-128		glioblastoma	down	PDGF-B-mediated downregulation of miR-21: new insights into PDGF signaling in glioblastoma.
hsa-mir-128		glioblastoma	down	miR-128 and miR-149 enhance the chemosensitivity of temozolomide by Rap1B-mediated cytoskeletal remodeling in glioblastoma.
hsa-mir-128		glioblastoma	down	Dysregulation of microRNA-128 expression in WHO grades 2 glioma is associated with glioma-associated epilepsy: Down-regulation of miR-128 induces glioma-associated seizure.
hsa-mir-128		glioblastoma	down	MiR-31 and miR-128 regulates poliovirus receptor-related 4 mediated measles virus infectivity in tumors.
hsa-mir-129		glioblastoma	down	Functional profiling of precursor MicroRNAs identifies MicroRNAs essential for glioma proliferation.
hsa-mir-129-3p		glioblastoma	down	MicroRNA-129-3p suppresses tumor growth by targeting E2F5 in glioblastoma.
hsa-mir-129-5p		glioblastoma	down	Potential mechanisms of microRNA-129-5p in inhibiting cell processes including viability, proliferation, migration and invasiveness of glioblastoma cells U87 through targeting FNDC3B.
hsa-mir-130b		glioblastoma	up	Upregulation of miR-130b enhances stem cell-like phenotype in glioblastoma by inactivating the Hippo signaling pathway.
hsa-mir-133b		glioblastoma	down	MicroRNA-133b inhibits cell migration and invasion by targeting matrix metalloproteinase 14 in glioblastoma.
hsa-mir-134		glioblastoma	down	Novel internal regulators and candidate miRNAs within miR-379/miR-656 miRNA cluster can alter cellular phenotype of human glioblastoma.
hsa-mir-135a		glioblastoma	down	MicroRNA-135a regulates NHE9 to inhibit proliferation and migration of glioblastoma cells.
hsa-mir-135b		glioblastoma	up	MicroRNA-135b exerts oncogenic activity in glioblastoma via the inhibition of glycerol kinase 5 expression.
hsa-mir-135b		glioblastoma	down	miR-135b suppresses tumorigenesis in glioblastoma stem-like cells impairing proliferation, migration and self-renewal.
hsa-mir-136		glioblastoma	down	Functional profiling of precursor MicroRNAs identifies MicroRNAs essential for glioma proliferation.
hsa-mir-137		glioblastoma	down	miR-124 and miR-137 inhibit proliferation of glioblastoma multiforme cells and induce differentiation of brain tumor stem cells.
hsa-mir-137		glioblastoma	down	miR-137 is frequently down-regulated in glioblastoma and is a negative regulator of Cox-2.
hsa-mir-137		glioblastoma	down	MicroRNA-137 is downregulated in glioblastoma and inhibits the stemness of glioma stem cells by targeting RTVP-1.
hsa-mir-137		glioblastoma	down	Expression of 19 microRNAs in glioblastoma and comparison with other brain neoplasia of grades I-III.
hsa-mir-137		glioblastoma	down	MiR-137 inhibits proliferation and angiogenesis of human glioblastoma cells by targeting EZH2.
hsa-mir-137		glioblastoma	down	Direct transfection of miR-137 mimics is more effective than DNA demethylation of miR-137 promoter to augment anti-tumor mechanisms of delphinidin in human glioblastoma U87MG and LN18 cells.
hsa-mir-137		glioblastoma	down	PTP4A3 is a target for inhibition of cell proliferatin, migration and invasion through Akt/mTOR signaling pathway in glioblastoma under the regulation of miR-137.
hsa-mir-137		glioblastoma	down	Circulating microRNA-137 is a potential biomarker for human glioblastoma.
hsa-mir-138		glioblastoma	up	MicroRNA-138 promotes acquired alkylator resistance in glioblastoma by targeting the Bcl-2-interacting mediator BIM.
hsa-mir-139-5p		glioblastoma	down	miR-139-5p suppresses cancer cell migration and invasion through targeting ZEB1 and ZEB2 in GBM.
hsa-mir-141-3p		glioblastoma	up	MicroRNA-141-3p promotes glioma cell growth and temozolomide resistance by directly targeting p53.
hsa-mir-142-3p		glioblastoma	down	Effect of miR-142-3p on the M2 macrophage and therapeutic efficacy against murine glioblastoma.
hsa-mir-143		glioblastoma	down	miR-143 inhibits glycolysis and depletes stemness of glioblastoma stem-like cells.
hsa-mir-143		glioblastoma	down	miR-143 inhibits oncogenic traits by degrading NUAK2 in glioblastoma.
hsa-mir-143		glioblastoma	up	Targeting MicroRNA-143 Leads to Inhibition of Glioblastoma Tumor Progression.
hsa-mir-145		glioblastoma	down	NEDD9, a novel target of miR-145, increases the invasiveness of glioblastoma.
hsa-mir-145		glioblastoma	down	Functional profiling of precursor MicroRNAs identifies MicroRNAs essential for glioma proliferation.
hsa-mir-145		glioblastoma	down	MiR-145 inhibits the epithelial-to-mesenchymal transition via targeting ADAM19 in human glioblastoma.
hsa-mir-145		glioblastoma	down	miR-145 is a potential biomarker for predicting clinical outcome in glioblastomas.
hsa-mir-146b		glioblastoma	up	The immune-related microRNA miR-146b is upregulated in glioblastoma recurrence.
hsa-mir-146b-5p		glioblastoma	down	MiR-146b-5p suppresses EGFR expression and reduces in vitro migration and invasion of glioma.
hsa-mir-148a		glioblastoma	up	microRNA-148a Is a Prognostic oncomiR That Targets MIG6 and BIM to Regulate EGFR and Apoptosis in Glioblastoma.
hsa-mir-149		glioblastoma	down	miR-128 and miR-149 enhance the chemosensitivity of temozolomide by Rap1B-mediated cytoskeletal remodeling in glioblastoma.
hsa-mir-149		glioblastoma	down	MicroRNA-149 is epigenetically silenced tumor-suppressive microRNA, involved in cell proliferation and downregulation of AKT1 and cyclin?D1 in human glioblastoma multiforme.
hsa-mir-152		glioblastoma	down	MiR-152 functions as a tumor suppressor in glioblastoma stem cells by targeting Kr�ppel-like factor 4.
hsa-mir-152-3p		glioblastoma	down	Regulation of human glioma cell apoptosis and invasion by miR-152-3p through targeting DNMT1 and regulating NF2 : MiR-152-3p regulate glioma cell apoptosis and invasion.
hsa-mir-153		glioblastoma	down	MicroRNA-153 is tumor suppressive in glioblastoma stem cells.
hsa-mir-153		glioblastoma	down	MiR-153 as a Tumor Suppressor in Glioblastoma Multiforme is Downregulated by DNA Methylation.
hsa-mir-153		glioblastoma	down	MicroRNA-153 regulates glutamine metabolism in glioblastoma through targeting glutaminase.
hsa-mir-154-5p		glioblastoma	down	MiRNA-154-5p inhibits cell proliferation and metastasis by targeting PIWIL1 in glioblastoma.
hsa-mir-15b		glioblastoma	down	miR-15b Inhibits the Progression of Glioblastoma Cells Through Targeting Insulin-like Growth Factor Receptor 1.
hsa-mir-16		glioblastoma	down	Tumor suppressors microRNA-302d and microRNA-16 inhibit human glioblastoma multiforme by targeting NF-?B and FGF2.
hsa-mir-181a		glioblastoma	down	The correlation of microRNA-181a and target genes with poor prognosis of glioblastoma patients.
hsa-mir-181a		glioblastoma	down	Upregulation of miR-181a suppresses the formation of glioblastoma stem cells by targeting the Notch2 oncogene and correlates with good prognosis in patients with glioblastoma multiforme.
hsa-mir-181b		glioblastoma	down	Upregulation of miR-181s reverses mesenchymal transition by targeting KPNA4 in glioblastoma.
hsa-mir-181c		glioblastoma	down	Epigenetic silencing of miR-181c by DNA methylation in glioblastoma cell lines.
hsa-mir-181c		glioblastoma	down	MicroRNA-181c inhibits glioblastoma cell invasion, migration and mesenchymal transition by targeting TGF-? pathway.
hsa-mir-183		glioblastoma	up	Up-Regulation of microRNA-183 Promotes Cell Proliferation and Invasion in Glioma By Directly Targeting NEFL.
hsa-mir-184		glioblastoma	down	MiR-184 Retarded the Proliferation, Invasiveness and Migration of Glioblastoma Cells by Repressing Stanniocalcin-2.
hsa-mir-18a		glioblastoma	up	MiR-18a regulates the proliferation, migration and invasion of human glioblastoma cell by targeting neogenin.
hsa-mir-18a		glioblastoma	up	The malignancy of miR-18a in human glioblastoma via directly targeting CBX7.
hsa-mir-1908		glioblastoma	up	MicroRNA-1908 functions as a glioblastoma oncogene by suppressing PTEN tumor suppressor pathway.
hsa-mir-193a-5p		glioblastoma	down	MicroRNA-193a-5p exerts a tumor suppressor role in glioblastoma via modulating NOVA1.
hsa-mir-195		glioblastoma	down	MicroRNA-195 plays a tumor-suppressor role in human glioblastoma cells by targeting signaling pathways involved in cellular proliferation and invasion.
hsa-mir-196a		glioblastoma	up	MiR-196a exerts its oncogenic effect in glioblastoma multiforme by inhibition of I?B? both in vitro and in vivo.
hsa-mir-196b	mir-196	glioblastoma	up	MiRNA-196 is upregulated in glioblastoma but not in anaplastic astrocytoma and has prognostic significance.
hsa-mir-196b		glioblastoma	up	Upregulation of miR-196b confers a poor prognosis in glioblastoma patients via inducing a proliferative phenotype.
hsa-mir-197		glioblastoma	down	MicroRNA-197 inhibits cell proliferation by targeting GAB2 in glioblastoma.
hsa-mir-198		glioblastoma	down	MiR-198 enhances temozolomide sensitivity in glioblastoma by targeting MGMT.
hsa-mir-203		glioblastoma	down	Reduced circulating microRNA-203 predicts poor prognosis for glioblastoma.
hsa-mir-203		glioblastoma	down	Elucidating the microRNA-203 specific biological processes in glioblastoma cells from comprehensive RNA-sequencing transcriptome profiling.
hsa-mir-204		glioblastoma	down	miR-204 functions as a tumor suppressor gene, at least partly by suppressing CYP27A1 in glioblastoma.
hsa-mir-205		glioblastoma	down	Epigenetic Modification of MicroRNA-205 and its Association with Glioblastoma Multiform.
hsa-mir-206		glioblastoma	down	MicroRNA-206 Inhibited the Progression of Glioblastoma Through BCL-2.
hsa-mir-21		glioblastoma	up	MicroRNA 21 promotes glioma invasion by targeting matrix metalloproteinase regulators.
hsa-mir-21		glioblastoma	up	MicroRNA-21 targets a network of key tumor-suppressive pathways in glioblastoma cells.
hsa-mir-21		glioblastoma	up	MicroRNA-21 targets LRRFIP1 and contributes to VM-26 resistance in glioblastoma multiforme.
hsa-mir-21		glioblastoma	up	Downregulation of miR-21 inhibits EGFR pathway and suppresses the growth of human glioblastoma cells independent of PTEN status.
hsa-mir-21		glioblastoma	up	Co-delivery of as-miR-21 and 5-FU by poly(amidoamine) dendrimer attenuates human glioma cell growth in vitro.
hsa-mir-21		glioblastoma	up	Downregulation of Pdcd4 by mir-21 facilitates glioblastoma proliferation in vivo.
hsa-mir-21		glioblastoma	down	MicroRNA-21 inhibitor sensitizes human glioblastoma U251 stem cells to chemotherapeutic drug temozolomide.
hsa-mir-21		glioblastoma	up	Heterogeneous Nuclear Ribonucleoprotein C1/C2 Controls the Metastatic Potential of Glioblastoma by Regulating PDCD4.
hsa-mir-21		glioblastoma	up	PDGF-B-mediated downregulation of miR-21: new insights into PDGF signaling in glioblastoma.
hsa-mir-21		glioblastoma	up	Expression of 19 microRNAs in glioblastoma and comparison with other brain neoplasia of grades I-III.
hsa-mir-21		glioblastoma	up	MicroRNA-21 Promotes Glioblastoma Tumorigenesis by Down-regulating Insulin-like Growth Factor-binding Protein-3 (IGFBP3).
hsa-mir-21		glioblastoma	up	MiR-21 up-regulation mediates glioblastoma cancer stem cells apoptosis and proliferation by targeting FASLG.
hsa-mir-21		glioblastoma	up	Delivery of anti-microRNA-21 antisense-oligodeoxynucleotide using amphiphilic peptides for glioblastoma gene therapy.
hsa-mir-21		glioblastoma	up	Sulforaphane enhances temozolomide-induced apoptosis due to downregulation of miR-21 via Wnt/?-catenin signaling in glioblastoma.
hsa-mir-21		glioblastoma	up	Targeting strategies on miRNA-21 and PDCD4 for glioblastoma.
hsa-mir-21		glioblastoma	up	Prognostic role of microRNA-21 expression in gliomas: a meta-analysis.
hsa-mir-210		glioblastoma	up	Acute hypoxia induces upregulation of microRNA-210 expression in glioblastoma spheroids.
hsa-mir-210		glioblastoma	up	MicroRNA-210 regulates cell proliferation and apoptosis by targeting regulator of differentiation 1 in glioblastoma cells.
hsa-mir-210-3p		glioblastoma	up	Hypoxic signature of microRNAs in glioblastoma: insights from small RNA deep sequencing.
hsa-mir-211		glioblastoma	down	Methylation-mediated silencing of microRNA-211 promotes cell growth and epithelial to mesenchymal transition through activation of the AKT/?-catenin pathway in GBM.
hsa-mir-212-3p		glioblastoma	down	MiR-212-3p inhibits glioblastoma cell proliferation by targeting SGK3.
hsa-mir-214-5p		glioblastoma	up	Exosomal miR-214-5p Released from Glioblastoma Cells Modulates Inflammatory Response of Microglia after Lipopolysaccharide Stimulation through Targeting CXCR5.
hsa-mir-217		glioblastoma	up	MiR-217 promoted the proliferation and invasion of glioblastoma by repressing YWHAG.
hsa-mir-219-5p		glioblastoma	down	miR-219-5p Inhibits Receptor Tyrosine Kinase Pathway by Targeting EGFR in Glioblastoma.
hsa-mir-22		glioblastoma	down	miR-22 inhibits the proliferation, motility, and invasion of human glioblastoma cells by directly targeting SIRT1.
hsa-mir-221		glioblastoma	up	Serum expression level of miR-504 can differentiate between glioblastoma multiforme and solitary brain metastasis of non-small cell lung carcinoma.
hsa-mir-222		glioblastoma	down	Expression of 19 microRNAs in glioblastoma and comparison with other brain neoplasia of grades I-III.
hsa-mir-223		glioblastoma	up	microRNA-223 promotes the growth and invasion of glioblastoma cells by targeting tumor suppressor PAX6.
hsa-mir-223		glioblastoma	up	Role of miR-223/paired box 6 signaling in temozolomide chemoresistance in glioblastoma multiforme cells.
hsa-mir-223-3p		glioblastoma	down	MiR-223-3p overexpression inhibits cell proliferation and migration by regulating inflammation-associated cytokines in glioblastomas.
hsa-mir-25		glioblastoma	up	miR-25 promotes glioblastoma cell proliferation and invasion by directly targeting NEFL.
hsa-mir-26b		glioblastoma	down	MiR-26b suppresses cell proliferation and invasion by targeting cyclooxygenase 2 in human glioblastoma.
hsa-mir-296-5p		glioblastoma	down	Epigenetic modulation of a miR-296-5p:HMGA1 axis regulates Sox2 expression and glioblastoma stem cells.
hsa-mir-29b		glioblastoma	down	miR-29b and miR-125a regulate podoplanin and suppress invasion in glioblastoma.
hsa-mir-29b		glioblastoma	down	miR-29b attenuates tumorigenicity and stemness maintenance in human glioblastoma multiforme by directly targeting BCL2L2.
hsa-mir-29b		glioblastoma	down	Genome-wide analysis of YB-1-RNA interactions reveals a novel role of YB-1 in miRNA processing in glioblastoma multiforme.
hsa-mir-300		glioblastoma	down	MicroRNA-300 inhibited glioblastoma progression through ROCK1.
hsa-mir-302b		glioblastoma	down	The microRNA-302b-inhibited insulin-like growth factor-binding protein 2 signaling pathway induces glioma cell apoptosis by targeting nuclear factor IA.
hsa-mir-302d		glioblastoma	down	Tumor suppressors microRNA-302d and microRNA-16 inhibit human glioblastoma multiforme by targeting NF-?B and FGF2.
hsa-mir-30b		glioblastoma	up	Oncogenic Role of MicroRNA-30b-5p in Glioblastoma Through Targeting Proline-Rich Transmembrane Protein 2.
hsa-mir-30c		glioblastoma	down	MiR-30c impedes glioblastoma cell proliferation and migration by targeting SOX9.
hsa-mir-31		glioblastoma	down	Human miR-31 targets radixin and inhibits migration and invasion of glioma cells.
hsa-mir-31		glioblastoma	down	Expression of 19 microRNAs in glioblastoma and comparison with other brain neoplasia of grades I-III.
hsa-mir-31		glioblastoma	down	MiR-31 and miR-128 regulates poliovirus receptor-related 4 mediated measles virus infectivity in tumors.
hsa-mir-3189-3p		glioblastoma	down	Anti-Tumoral Effects of miR-3189-3p in Glioblastoma.
hsa-mir-320		glioblastoma	down	miRNA microarray reveals specific expression in the peripheral blood of glioblastoma patients.
hsa-mir-320a		glioblastoma	down	MicroRNA-320a suppresses in GBM patients and modulates glioma cell functions by targeting IGF-1R.
hsa-mir-323a-3p		glioblastoma	down	Expression level of miRNAs on chromosome 14q32.31 region correlates with tumor aggressiveness and survival of glioblastoma patients.
hsa-mir-326		glioblastoma	down	Expression and clinical significance of microRNA-326 in human glioma miR-326 expression in glioma.
hsa-mir-330		glioblastoma	down	Expression of 19 microRNAs in glioblastoma and comparison with other brain neoplasia of grades I-III.
hsa-mir-330-5p		glioblastoma	down	miR-330-5p suppresses glioblastoma cell proliferation and invasiveness through targeting ITGA5.
hsa-mir-331-3p		glioblastoma	down	miR-331-3p regulates expression of neuropilin-2 in glioblastoma.
hsa-mir-338-5p		glioblastoma	down	MiR-338-5p suppresses proliferation, migration, invasion, and promote apoptosis of glioblastoma cells by directly targeting EFEMP1.
hsa-mir-340		glioblastoma	up	miRNA microarray reveals specific expression in the peripheral blood of glioblastoma patients.
hsa-mir-340		glioblastoma	down	miR-340 inhibits glioblastoma cell proliferation by suppressing CDK6, cyclin-D1 and cyclin-D2.
hsa-mir-340		glioblastoma	down	miR-340 suppresses glioblastoma multiforme.
hsa-mir-342		glioblastoma	down	Functional profiling of precursor MicroRNAs identifies MicroRNAs essential for glioma proliferation.
hsa-mir-34a		glioblastoma	down	MicroRNA-34a inhibits glioblastoma growth by targeting multiple oncogenes.
hsa-mir-34a		glioblastoma	down	MicroRNA-34a targets notch1 and inhibits cell proliferation in glioblastoma multiforme.
hsa-mir-34a		glioblastoma	down	miR-34a functions as a tumor suppressor modulating EGFR in glioblastoma multiforme.
hsa-mir-369-3p		glioblastoma	down	Expression level of miRNAs on chromosome 14q32.31 region correlates with tumor aggressiveness and survival of glioblastoma patients.
hsa-mir-373		glioblastoma	down	Long Non-Coding RNA HOXA-AS2 Regulates Malignant Glioma Behaviors and Vasculogenic Mimicry Formation via the MiR-373/EGFR Axis.
hsa-mir-376a		glioblastoma	down	Functional profiling of precursor MicroRNAs identifies MicroRNAs essential for glioma proliferation.
hsa-mir-3908		glioblastoma	down	AdipoR1-mediated miR-3908 inhibits glioblastoma tumorigenicity through downregulation of STAT2 associated with the AMPK/SIRT1 pathway.
hsa-mir-422a		glioblastoma	down	MiR-422a acts as a tumor suppressor in glioblastoma by targeting PIK3CA.
hsa-mir-429		glioblastoma	down	MiR-429 induces apoptosis of glioblastoma cell through Bcl-2.
hsa-mir-429		glioblastoma	down	MiR-429 suppresses glioblastoma multiforme by targeting SOX2.
hsa-mir-4484		glioblastoma	down	Impact of somatic copy number alterations on the glioblastoma miRNome: miR-4484 is a genomically deleted tumour suppressor.
hsa-mir-449a		glioblastoma	down	MiR-449a exerts tumor-suppressive functions in human glioblastoma by targeting Myc-associated zinc-finger protein.
hsa-mir-454		glioblastoma	down	MiR-454 inhibited cell proliferation of human glioblastoma cells by suppressing PDK1 expression.
hsa-mir-483-5p		glioblastoma	down	MiR-483-5p suppresses the proliferation of glioma cells via directly targeting ERK1.
hsa-mir-485-3p		glioblastoma	down	Low serum level of miR-485-3p predicts poor survival in patients with glioblastoma.
hsa-mir-485-5p		glioblastoma	down	Novel internal regulators and candidate miRNAs within miR-379/miR-656 miRNA cluster can alter cellular phenotype of human glioblastoma.
hsa-mir-503		glioblastoma	down	MicroRNA-503 acts as a tumor suppressor in glioblastoma for multiple antitumor effects by targeting IGF-1R.
hsa-mir-503		glioblastoma	up	TGF-â1-induced miR-503 controls cell growth and apoptosis by targeting PDCD4 in glioblastoma cells.
hsa-mir-504		glioblastoma	down	Serum expression level of miR-504 can differentiate between glioblastoma multiforme and solitary brain metastasis of non-small cell lung carcinoma.
hsa-mir-505		glioblastoma	down	Combination with TMZ and miR-505 inhibits the development of glioblastoma by regulating the WNT7B/Wnt/?-catenin signaling pathway.
hsa-mir-506		glioblastoma	down	miR-506 inhibits the proliferation and invasion by targeting IGF2BP1 in glioblastoma.
hsa-mir-517c		glioblastoma	down	MIR517C inhibits autophagy and the epithelial-to-mesenchymal (-like) transition phenotype in human glioblastoma through KPNA2-dependent disruption of TP53 nuclear translocation.
hsa-mir-519a		glioblastoma	down	MiR-519a functions as a tumor suppressor in glioma by targeting the oncogenic STAT3 pathway.
hsa-mir-519a		glioblastoma	down	miR-519a enhances chemosensitivity and promotes autophagy in glioblastoma by targeting STAT3/Bcl2 signaling pathway.
hsa-mir-542-3p		glioblastoma	down	MicroRNA-542-3p Suppresses Tumor Cell Invasion via Targeting AKT Pathway in Human Astrocytoma.
hsa-mir-564		glioblastoma	down	MicroRNA-564 is downregulated in glioblastoma and inhibited proliferation and invasion of glioblastoma cells by targeting TGF-?1.
hsa-mir-576-5p		glioblastoma	up	miRNA microarray reveals specific expression in the peripheral blood of glioblastoma patients.
hsa-mir-577		glioblastoma	down	miR-577 inhibits glioblastoma tumor growth via the Wnt signaling pathway.
hsa-mir-590-3p		glioblastoma	down	miR-590-3p suppresses cancer cell migration, invasion and epithelial-mesenchymal transition in glioblastoma multiforme by targeting ZEB1 and ZEB2.
hsa-mir-590-3p		glioblastoma	up	MicroRNA-590-3p enhances the radioresistance in glioblastoma cells by targeting LRIG1.
hsa-mir-595		glioblastoma	up	MiR-595 targeting regulation of SOX7 expression promoted cell proliferation of human glioblastoma.
hsa-mir-598		glioblastoma	down	MicroRNA-598 Inhibits Cell Proliferation and Invasion of Glioblastoma by Directly Targeting Metastasis Associated in Colon Cancer-1 (MACC1).
hsa-mir-608		glioblastoma	down	Serum expression level of miR-504 can differentiate between glioblastoma multiforme and solitary brain metastasis of non-small cell lung carcinoma.
hsa-mir-615		glioblastoma	down	MiR-615 inhibits cell proliferation, migration and invasion by targeting EGFR in human glioblastoma.
hsa-mir-622		glioblastoma	down	Upregulated miRNA-622 inhibited cell proliferation, motility, and invasion via repressing Kirsten rat sarcoma in glioblastoma.
hsa-mir-626		glioblastoma	up	miRNA microarray reveals specific expression in the peripheral blood of glioblastoma patients.
hsa-mir-663		glioblastoma	down	miR-663 suppresses oncogenic function of CXCR4 in glioblastoma.
hsa-mir-663		glioblastoma	down	MicroRNA-663 inhibits the proliferation, migration and invasion of glioblastoma cells via targeting TGF-?1.
hsa-mir-7		glioblastoma	down	microRNA-7 inhibits the epidermal growth factor receptor and the Akt pathway and is down-regulated in glioblastoma.
hsa-mir-7		glioblastoma	down	Expression of 19 microRNAs in glioblastoma and comparison with other brain neoplasia of grades I-III.
hsa-mir-7		glioblastoma	down	miR-7 inhibits glioblastoma growth by simultaneously interfering with the PI3K/ATK and Raf/MEK/ERK pathways.
hsa-mir-7-5p		glioblastoma	down	miRNA microarray reveals specific expression in the peripheral blood of glioblastoma patients.
hsa-mir-7-5p		glioblastoma	down	MiR-7-5p is frequently downregulated in glioblastoma microvasculature and inhibits vascular endothelial cell proliferation by targeting RAF1.
hsa-mir-7-5p		glioblastoma	down	Glycolytic inhibitor 2-Deoxy-d-Glucose activates migration and invasion in glioblastoma cells through modulation of the miR-7-5p/TFF3 signaling pathway.
hsa-mir-744		glioblastoma	down	microRNA-744 is downregulated in glioblastoma and inhibits the aggressive behaviors by directly targeting NOB1.
hsa-mir-744		glioblastoma	down	Intronic miR-744 Inhibits Glioblastoma Migration by Functionally Antagonizing Its Host Gene MAP2K4.
hsa-mir-758-5p		glioblastoma	down	Mir-758-5p Suppresses Glioblastoma Proliferation, Migration and Invasion by Targeting ZBTB20.
hsa-mir-873		glioblastoma	down	MiRNA-873 Inhibits Glioblastoma Tumorigenesis and Metastasis by Suppressing the Expression of IGF2BP1.
hsa-mir-9		glioblastoma	down	MiR-9 Promotes Apoptosis Via Suppressing SMC1A Expression in GBM Cell Lines.
hsa-mir-92b		glioblastoma	up	The miR-92b functions as a potential oncogene by targeting on Smad3 in glioblastomas.
hsa-mir-940		glioblastoma	down	Long noncoding RNA lncHERG promotes cell proliferation, migration and invasion in glioblastoma.

## Sheet: cell lines 
Table S4. Normalized CPM (excluding miR-6089) for each cell lines with Total sum CPM (>10)
miRNA	HCN (Norm)	U87MG (Norm)	SH-SY5Y (Norm)	Total (norm)	Ratio of U87MG vs. HCN	U87MG trend	Ratio SH-SY5Y vs HCN	SH-SY5Y trend
hsa-let-7c	2366	55.0194	23.6399	2444.66	0.0232443	Down	0.0099873	Down
hsa-let-7d	108	3.05663	3.60227	114.659	0.0280425	Down	0.0330484	Down
hsa-let-7f-1	819	107.746	240.677	1167.42	0.131398	Down	0.293509	nochange (d)
hsa-let-7f-2	827.667	113.86	197.675	1139.2	0.137401	Down	0.238546	nochange (d)
hsa-mir-101-1	10.3333	0	17.1108	27.4441	0	Down	1.50978	no changr (up)
hsa-mir-101-2	10.3333	0	12.1577	22.491	0	Down	1.07274	no changr (up)
hsa-mir-103a-1	17	0.764158	38.7245	56.4886	0.0424532	Down	2.15136	no changr (up)
hsa-mir-103a-2	17	0.764158	36.0227	53.7869	0.0424532	Down	2.00126	no changr (up)
hsa-mir-10a	64	6.11326	0	70.1133	0.0940502	Down	0	Down
hsa-mir-128-1	91.3333	13.7548	19.3622	124.45	0.148969	Down	0.209699	nochange (d)
hsa-mir-128-2	55.6667	7.64158	16.4354	79.7436	0.134851	Down	0.290036	nochange (d)
hsa-mir-129-1	55.6667	0.764158	9.45597	65.8868	0.0134851	Down	0.16687	Down
hsa-mir-129-2	56.3333	0.764158	9.68111	66.7786	0.0133283	Down	0.168857	Down
hsa-mir-142	26.3333	0.764158	0	27.0975	0.027957	Down	0	Down
hsa-mir-143	115	5.34911	10.5817	130.931	0.046113	Down	0.0912214	Down
hsa-mir-146b	23.6667	0	2.02628	25.6929	0	Down	0.0821465	Down
hsa-mir-15a	5.66667	0	7.65483	13.3215	0	Down	1.14823	no changr (up)
hsa-mir-199a-1	59.3333	0	7.20455	66.5379	0	Down	0.119412	Down
hsa-mir-199a-2	63.6667	0	11.032	74.6986	0	Down	0.170597	Down
hsa-mir-224	16.6667	0	0	16.6667	0	Down	0	Down
hsa-mir-24-1	114.333	7.64158	22.7394	144.714	0.0662565	Down	0.197162	nochange (d)
hsa-mir-24-2	149.667	10.6982	22.5142	182.879	0.0710058	Down	0.149431	Down
hsa-mir-26a-1	116	17.5756	24.7656	158.341	0.150219	Down	0.211672	nochange (d)
hsa-mir-26a-2	112.333	19.1039	25.6662	157.103	0.168564	Down	0.226467	nochange (d)
hsa-mir-27b	237.667	17.5756	47.505	302.747	0.0736409	Down	0.199043	nochange (d)
hsa-mir-31	10	0	0.225142	10.2251	0	Down	0.0204675	Down
hsa-mir-328	11	0	0	11	0	Down	0	Down
hsa-mir-34c	11	0	0	11	0	Down	0	Down
hsa-mir-532	9	0	1.12571	10.1257	0	Down	0.112571	nochange (d)
hsa-mir-744	51.3333	3.82079	28.1428	83.2969	0.0730087	Down	0.53776	nochange (d)
hsa-mir-99b	66	10.6982	17.1108	93.809	0.159675	Down	0.255385	nochange (d)
hsa-let-7a-1	3	15.2832	8.10512	26.3883	3.82079	no change (d)	2.02628	no changr (up)
hsa-let-7a-2	1.66667	12.9907	1.12571	15.7831	4.87151	no change (d)	0.422142	nochange (d)
hsa-let-7b	804.333	606.741	59.2124	1470.29	0.753404	no change (d)	0.0735253	Down
hsa-let-7e	218.667	80.2366	16.8857	315.789	0.365265	no change (d)	0.0768695	Down
hsa-let-7g	413.333	85.5857	767.285	1266.2	0.206562	no change (d)	1.85185	no changr (up)
hsa-let-7i	584	320.182	106.042	1010.22	0.54732	no change (d)	0.181268	Down
hsa-mir-106b	6.33333	4.58495	9.90626	20.8245	0.62522	no change (d)	1.35085	no changr (up)
hsa-mir-125a	29.3333	25.2172	3.82742	58.378	0.831337	no change (d)	0.126179	Down
hsa-mir-125b-1	141.667	123.794	5.40341	270.864	0.867712	no change (d)	0.0378744	Down
hsa-mir-125b-2	75.3333	50.4344	4.05256	129.82	0.660713	no change (d)	0.0530903	Down
hsa-mir-132	1	5.34911	4.72799	11.0771	2.67455	no change (d)	2.36399	no changr (up)
hsa-mir-140	13.6667	3.82079	6.52912	24.0166	0.260508	no change (d)	0.445167	nochange (d)
hsa-mir-148a	1.33333	5.34911	85.1037	91.7862	2.29247	no change (d)	36.473	UP
hsa-mir-148b	8.66667	3.82079	6.52912	19.0166	0.395254	no change (d)	0.675426	no change (d)
hsa-mir-151a	21.3333	40.5004	10.3565	72.1902	1.81345	no change (d)	0.463726	nochange (d)
hsa-mir-152	6.33333	6.11326	8.33026	20.7769	0.833627	no change (d)	1.13594	no changr (up)
hsa-mir-155	84.3333	212.436	17.5611	314.33	2.48948	no change (d)	0.205794	nochange (d)
hsa-mir-185	19.6667	3.82079	5.40341	28.8909	0.184877	no change (d)	0.261455	nochange (d)
hsa-mir-191	38.6667	12.2265	21.3885	72.2817	0.308232	no change (d)	0.539206	nochange (d)
hsa-mir-21	774.667	1489.34	30.1691	2294.18	1.92008	no change (d)	0.0388943	Down
hsa-mir-218-1	4.66667	0	140.714	145.381	0	no change (d)	24.8319	UP
hsa-mir-218-2	4	0	143.866	147.866	0	no change (d)	28.7732	UP
hsa-mir-22	11	13.7548	0.450284	25.2051	1.14624	no change (d)	0.0375237	Down
hsa-mir-221	120	86.3498	0	206.35	0.713635	no change (d)	0	Down
hsa-mir-222	497	401.183	0.225142	898.408	0.805588	no change (d)	0.000452093	Down
hsa-mir-23a	13.6667	11.4624	3.15199	28.281	0.781525	no change (d)	0.214908	nochange (d)
hsa-mir-23b	21	3.82079	5.40341	30.2242	0.173672	no change (d)	0.24561	nochange (d)
hsa-mir-25	20	25.2172	91.1826	136.4	1.20082	no change (d)	4.34203	no changr (up)
hsa-mir-26b	18.6667	5.34911	9.23083	33.2466	0.271988	no change (d)	0.469364	nochange (d)
hsa-mir-27a	23.3333	5.34911	2.92685	31.6093	0.219826	no change (d)	0.120281	Down
hsa-mir-296	20.3333	6.11326	2.92685	29.3734	0.286559	no change (d)	0.137196	Down
hsa-mir-29a	11.6667	45.8495	0	57.5161	3.6197	no change (d)	0	Down
hsa-mir-30c-1	7.33333	8.40574	3.37713	19.1162	1.00869	no change (d)	0.405256	nochange (d)
hsa-mir-30c-2	7.66667	1.52832	0.900569	10.0956	0.176344	no change (d)	0.103912	nochange (d)
hsa-mir-30d	49.6667	25.9814	32.4205	108.069	0.51279	no change (d)	0.639878	no change (d)
hsa-mir-30e	11.3333	7.64158	37.5987	56.5737	0.619588	no change (d)	3.04855	no changr (up)
hsa-mir-320a	169.333	108.51	82.1769	360.021	0.637048	no change (d)	0.482447	nochange (d)
hsa-mir-320b-2	2.33333	4.58495	3.82742	10.7457	1.37548	no change (d)	1.14823	no changr (up)
hsa-mir-330	0.666667	0	16.4354	17.102	0	no change (d)	9.86123	UP
hsa-mir-361	6.66667	3.82079	3.82742	14.3149	0.498364	no change (d)	0.499228	nochange (d)
hsa-mir-378c	27.6667	8.40574	0	36.0724	0.293223	no change (d)	0	Down
hsa-mir-3916	2	6.87742	12.1577	21.0351	2.29247	no change (d)	4.05256	no changr (up)
hsa-mir-423	56	72.595	64.3907	192.986	1.2736	no change (d)	1.12966	no changr (up)
hsa-mir-425	11.3333	7.64158	5.8537	24.8286	0.619588	no change (d)	0.474624	nochange (d)
hsa-mir-4444-1	18.3333	12.2265	2.70171	33.2616	0.632407	no change (d)	0.139743	nochange (d)
hsa-mir-4444-2	18.3333	12.2265	2.70171	33.2616	0.632407	no change (d)	0.139743	nochange (d)
hsa-mir-4667	8	3.05663	0	11.0566	0.339626	no change (d)	0	Down
hsa-mir-574	21.6667	11.4624	0	33.129	0.505693	no change (d)	0	Down
hsa-mir-671	2.66667	16.8115	2.02628	21.5044	4.58495	no change (d)	0.552622	no change (d)
hsa-mir-6866	1	6.87742	6.07884	13.9563	3.43871	no change (d)	3.03942	no changr (up)
hsa-mir-7641-1	23.6667	32.0946	6.97941	62.7407	1.30113	no change (d)	0.282949	nochange (d)
hsa-mir-7641-2	18	35.1513	6.75426	59.9055	1.85007	no change (d)	0.355488	nochange (d)
hsa-mir-92a-1	55.6667	213.964	147.468	417.099	3.77584	no change (d)	2.60238	no changr (up)
hsa-mir-92a-2	55	188.747	130.808	374.555	3.37048	no change (d)	2.33585	no changr (up)
hsa-mir-93	3	3.82079	25.4411	32.2619	0.955197	no change (d)	6.36027	UP
hsa-mir-98	4	12.9907	8.10512	25.0958	2.59814	no change (d)	1.62102	no changr (up)
hsa-mir-199b	0	0	10.8068	10.8068	0	no express	10.8068	UP
hsa-mir-19b-2	0	0	11.032	11.032	0	no express	11.032	UP
hsa-mir-2682	0	0	39.1747	39.1747	0	no express	39.1747	UP
hsa-mir-3609	0	0	11.7074	11.7074	0	no express	11.7074	UP
hsa-mir-375	0	0	18.0114	18.0114	0	no express	18.0114	UP
hsa-mir-1248	0	4.58495	32.6456	37.2306	4.58495	nochange(up)	32.6456	UP
hsa-mir-181d	0	3.82079	9.45597	13.2768	3.82079	nochange(up)	9.45597	UP
hsa-mir-374a	0	4.58495	5.8537	10.4386	4.58495	nochange(up)	5.8537	UP
hsa-mir-421	0	4.58495	14.6342	19.2192	4.58495	nochange(up)	14.6342	UP
hsa-mir-4723	0	3.82079	24.0902	27.911	3.82079	nochange(up)	24.0902	UP
hsa-mir-5572	0	4.58495	6.52912	11.1141	4.58495	nochange(up)	6.52912	UP
hsa-mir-622	0	1.52832	8.78054	10.3089	1.52832	nochange(up)	8.78054	UP
hsa-mir-6516	0	3.82079	8.10512	11.9259	3.82079	nochange(up)	8.10512	UP
hsa-mir-663a	0	3.82079	38.2742	42.095	3.82079	nochange(up)	38.2742	UP
hsa-mir-664a	0	2.29247	23.8651	26.1575	2.29247	nochange(up)	23.8651	UP
hsa-mir-6837	0	2.29247	10.8068	13.0993	2.29247	nochange(up)	10.8068	UP
hsa-mir-6840	0	4.58495	20.2628	24.8477	4.58495	nochange(up)	20.2628	UP
hsa-let-7a-3	2	39.7362	11.4823	53.2185	13.2454	UP	3.82742	no changr (up)
hsa-mir-100	13.6667	515.807	0.450284	529.924	35.1686	UP	0.0307012	Down
hsa-mir-10b	0.666667	33.6229	27.6925	61.9821	20.1738	UP	16.6155	UP
hsa-mir-1246	195	1474.82	4293.69	5963.51	7.52462	UP	21.9066	UP
hsa-mir-1260a	0.666667	9.1699	0.900569	10.7371	5.50194	UP	0.540341	no change (d)
hsa-mir-1260b	0.666667	9.1699	0.900569	10.7371	5.50194	UP	0.540341	no change (d)
hsa-mir-1267	0	31.3305	163.678	195.009	31.3305	UP	163.678	UP
hsa-mir-1291	1.66667	67.2459	541.692	610.605	25.2172	UP	203.135	UP
hsa-mir-1293	0	12.2265	0	12.2265	12.2265	UP	0	no expression
hsa-mir-1307	0	30.5663	58.3118	88.8781	30.5663	UP	58.3118	UP
hsa-mir-138-1	0	21.3964	0.225142	21.6216	21.3964	UP	0.225142	nochange (d)
hsa-mir-17	1.66667	20.6323	19.3622	41.6612	7.7371	UP	7.26083	UP
hsa-mir-181a-1	0	8.40574	2.70171	11.1074	8.40574	UP	2.70171	no changr (up)
hsa-mir-18a	0	25.2172	15.0845	40.3017	25.2172	UP	15.0845	UP
hsa-mir-198	0	21.3964	0	21.3964	21.3964	UP	0	no expression
hsa-mir-19a	0.333333	6.87742	11.4823	18.693	5.15807	UP	8.61169	UP
hsa-mir-19b-1	2	477.599	308.895	788.494	159.2	UP	102.965	UP
hsa-mir-20a	6.33333	485.24	325.105	816.679	66.1691	UP	44.3325	UP
hsa-mir-3064	14.6667	84.0574	104.241	202.965	5.36536	UP	6.65367	UP
hsa-mir-3198-1	0	35.1513	43.4524	78.6037	35.1513	UP	43.4524	UP
hsa-mir-3198-2	0	321.71	272.197	593.907	321.71	UP	272.197	UP
hsa-mir-335	0	19.8681	0.225142	20.0932	19.8681	UP	0.225142	nochange (d)
hsa-mir-3605	0.666667	16.0473	1.80114	18.5151	9.62839	UP	1.08068	no changr (up)
hsa-mir-3607	0	13.7548	79.0249	92.7797	13.7548	UP	79.0249	UP
hsa-mir-3654	0	40.5004	4.72799	45.2284	40.5004	UP	4.72799	no changr (up)
hsa-mir-3687	3.66667	174.992	244.955	423.614	37.4983	UP	52.4903	UP
hsa-mir-376b	0	14.519	21.6136	36.1326	14.519	UP	21.6136	UP
hsa-mir-3907	0	14.519	0.675426	15.1944	14.519	UP	0.675426	no change (d)
hsa-mir-3940	0	27.5097	4.05256	31.5622	27.5097	UP	4.05256	no changr (up)
hsa-mir-4426	0	147.482	6.30398	153.786	147.482	UP	6.30398	UP
hsa-mir-4435-1	0	17.5756	0.450284	18.0259	17.5756	UP	0.450284	nochange (d)
hsa-mir-4435-2	0	17.5756	0.450284	18.0259	17.5756	UP	0.450284	nochange (d)
hsa-mir-4488	2	28.2738	10.5817	40.8555	9.42461	UP	3.52723	no changr (up)
hsa-mir-4709	0	16.8115	0.900569	17.712	16.8115	UP	0.900569	no change (d)
hsa-mir-4753	0	6.87742	3.82742	10.7048	6.87742	UP	3.82742	no changr (up)
hsa-mir-4761	0	19.1039	0.450284	19.5542	19.1039	UP	0.450284	nochange (d)
hsa-mir-5004	0	5.34911	5.17827	10.5274	5.34911	UP	5.17827	UP
hsa-mir-5047	0.666667	19.8681	34.6719	55.2067	11.9209	UP	20.8031	UP
hsa-mir-555	1	16.8115	44.5781	62.3896	8.40574	UP	22.2891	UP
hsa-mir-612	0	21.3964	11.032	32.4284	21.3964	UP	11.032	UP
hsa-mir-639	0	17.5756	0.675426	18.2511	17.5756	UP	0.675426	no change (d)
hsa-mir-6515	0	110.039	3.15199	113.191	110.039	UP	3.15199	no changr (up)
hsa-mir-6811	0	49.6703	0	49.6703	49.6703	UP	0	no expression
hsa-mir-6812	0	5.34911	5.62855	10.9777	5.34911	UP	5.62855	UP
hsa-mir-6819	0	29.038	0.450284	29.4883	29.038	UP	0.450284	nochange (d)
hsa-mir-6862-1	0	9.1699	3.60227	12.7722	9.1699	UP	3.60227	no changr (up)
hsa-mir-6862-2	0	8.40574	2.92685	11.3326	8.40574	UP	2.92685	no changr (up)
hsa-mir-7108	0	13.7548	0	13.7548	13.7548	UP	0	no expression
hsa-mir-7113	0	10.6982	1.35085	12.0491	10.6982	UP	1.35085	no changr (up)
hsa-mir-7161	0	9.93405	9.45597	19.39	9.93405	UP	9.45597	UP
hsa-mir-7704	46.3333	571.59	174.71	792.634	12.0758	UP	3.69106	no changr (up)
hsa-mir-8086	0	9.1699	11.9325	21.1024	9.1699	UP	11.9325	UP
hsa-mir-9-2	0	12.9907	4.95313	17.9438	12.9907	UP	4.95313	no changr (up)
hsa-mir-92b	1	19.1039	6.52912	26.6331	9.55197	UP	3.26456	no changr (up)
hsa-mir-99a	7	62.661	56.5107	126.172	7.83262	UP	7.06384	UP
